# Supplementary material for: GPS-pPLM: A Language Model for Prediction of Prokaryotic Phosphorylation Sites
Source: Cells. 2024 Nov 8;13(22):1854. doi: 10.3390/cells13221854 (PMC11593113; doi:10.3390/cells13221854)
Supplement: Supplementary file 1 [file cells-13-01854-s001.zip]

Archive with 9 entries (9 files):
- Supplementary Data.pdf
- Supplementary Fig. S1.tiff
- Supplementary Fig. S2.tiff
- Supplementary Fig. S3.tiff
- Table S1.xlsx
- Table S2.xlsx
- Table S3.xlsx
- Table S4.xlsx
- Table S5.xlsx
