# Supplementary material for: GPS-pPLM: A Language Model for Prediction of Prokaryotic Phosphorylation Sites
Source: Cells. 2024 Nov 8;13(22):1854. doi: 10.3390/cells13221854 (PMC11593113; doi:10.3390/cells13221854)
Supplement: Supplementary file 1 [file cells-13-01854-s001.zip › Table S1.xlsx]

## Sheet: Table S1
Table S1. Known tools for predicting prokaryotic p-sites.
Note: ANN, artificial neural network; SVM, support vector machine; RF, random forest; CNN, Convolutional Neural Network; RoF, Rotation Forest; WSVM, Weighted support vector machine; RBF, radial basis function.
Predictor	PTM Residue	Link	No. of known p-sites for training	Algorithm for model training	PMID
NetPhosBac	S, T	https://services.healthtech.dtu.dk/services/NetPhosBac-1.0/	pS: 103, pT: 37	ANN	19053140
MPSite	S, T	http://kurata14.bio.kyutech.ac.jp/MPSite/	pS: 1704, pT: 1401	RF	31164681
EcapsP	S, T, Y	https://github.com/WangShixianChina/EcapsP	pS: 6629, pT: 5029, pY: 3167	CNN	36551282
cPhosBac	S, T	http://cbacphos.omicsbio.info/	pS/pT: 152	SVM	25387970
prkC-PSP	S, T	http://free.cancerbio.info/prkc/	pS/pT: 36	SVM	30278050
RotPhoPred	S, T, Y	https://github.com/faisalahm3d/RotPredPho	pS: 2040, pT:1647, pY:1644	RoF	36272653
PROSPECT	H	http://PROSPECT.erc.monash.edu/	pH: 244	CNN, RF	32501138
pHisPred	H	https://github.com/xiaofengsong/pHisPred	pH: 336	WSVM, RBF	36171552
