# Supplementary material for: GPS-pPLM: A Language Model for Prediction of Prokaryotic Phosphorylation Sites
Source: Cells. 2024 Nov 8;13(22):1854. doi: 10.3390/cells13221854 (PMC11593113; doi:10.3390/cells13221854)
Supplement: Supplementary file 1 [file cells-13-01854-s001.zip › Table S2.xlsx]

## Sheet: Table S2A
Table S2A. The positive benchmark data set for training models of GPS-pPLM.
Note: In total, we obtained 40,348 experimentally identified p-sites from the literature and the PhosphoSitePlus database. 90% of the data is used as the training dataset, with a total of 40,348 phosphorylation sites.
UniProt ID	Species	Position	Code	Source
P0A0E3	Staphylococcus aureus	46	S	UniProt
P21873	Geobacillus stearothermophilus (Bacillus stearothermophilus)	284	S	UniProt
Q9WXK8	Streptococcus equinus (Streptococcus bovis)	46	S	UniProt
A7Z0L6	Bacillus velezensis (strain DSM 23117 / BGSC 10A6 / LMG 26770 / FZB42) (Bacillus amyloliquefaciens subsp. plantarum)	270	S	SysPTM
A7Z0N4	Bacillus velezensis (strain DSM 23117 / BGSC 10A6 / LMG 26770 / FZB42) (Bacillus amyloliquefaciens subsp. plantarum)	213	S	SysPTM
A7Z0N4	Bacillus velezensis (strain DSM 23117 / BGSC 10A6 / LMG 26770 / FZB42) (Bacillus amyloliquefaciens subsp. plantarum)	302	S	SysPTM
A7Z0N4	Bacillus velezensis (strain DSM 23117 / BGSC 10A6 / LMG 26770 / FZB42) (Bacillus amyloliquefaciens subsp. plantarum)	569	S	SysPTM
A7Z0N4	Bacillus velezensis (strain DSM 23117 / BGSC 10A6 / LMG 26770 / FZB42) (Bacillus amyloliquefaciens subsp. plantarum)	680	S	SysPTM
A7Z4N7	Bacillus velezensis (strain DSM 23117 / BGSC 10A6 / LMG 26770 / FZB42) (Bacillus amyloliquefaciens subsp. plantarum)	215	S	SysPTM
A7Z4S1	Bacillus velezensis (strain DSM 23117 / BGSC 10A6 / LMG 26770 / FZB42) (Bacillus amyloliquefaciens subsp. plantarum)	149	S	SysPTM
A7Z7J8	Bacillus velezensis (strain DSM 23117 / BGSC 10A6 / LMG 26770 / FZB42) (Bacillus amyloliquefaciens subsp. plantarum)	149	S	SysPTM
A7Z8Y1	Bacillus velezensis (strain DSM 23117 / BGSC 10A6 / LMG 26770 / FZB42) (Bacillus amyloliquefaciens subsp. plantarum)	259	S	SysPTM
A8AD18	Citrobacter koseri (strain ATCC BAA-895 / CDC 4225-83 / SGSC4696)	37	S	SysPTM
A8AD67	Citrobacter koseri (strain ATCC BAA-895 / CDC 4225-83 / SGSC4696)	119	S	SysPTM
A8AD67	Citrobacter koseri (strain ATCC BAA-895 / CDC 4225-83 / SGSC4696)	121	S	SysPTM
A8AQ65	Citrobacter koseri (strain ATCC BAA-895 / CDC 4225-83 / SGSC4696)	102	S	SysPTM
P07515	Enterococcus faecalis (strain ATCC 700802 / V583)	46	S	SysPTM
P0A5S5	Mycobacterium bovis (strain ATCC BAA-935 / AF2122/97)	166	S	SysPTM
P0A5S5	Mycobacterium bovis (strain ATCC BAA-935 / AF2122/97)	169	S	SysPTM
P0A5S5	Mycobacterium bovis (strain ATCC BAA-935 / AF2122/97)	295	S	SysPTM
P23534	Staphylococcus carnosus	46	S	SysPTM
Q7TZN1	Mycobacterium bovis (strain ATCC BAA-935 / AF2122/97)	290	S	SysPTM
P0A763	Escherichia coli (strain K12)	119	S	35421590;7730286
P02359	Escherichia coli (strain K12)	161	S	35421590;29605292
P02359	Escherichia coli (strain K12)	163	S	35421590;29605292
P02359	Escherichia coli (strain K12)	169	S	35421590;29605292
P0A796	Escherichia coli (strain K12)	256	S	35421590;29605292
P0A799	Escherichia coli (strain K12)	86	S	35421590;29605292
P0A9B2	Escherichia coli (strain K12)	208	S	35421590;29605292
P0ACJ0	Escherichia coli (strain K12)	125	S	35421590;29605292
P0AG40	Escherichia coli (strain K12)	166	S	35421590;29605292
P32670	Escherichia coli (strain K12)	231	S	35421590;29605292
P32670	Escherichia coli (strain K12)	232	S	35421590;29605292
P61889	Escherichia coli (strain K12)	222	S	35421590;29605292
P07789	Bacillus subtilis (strain 168)	254	S	35421590;26381121
P37877	Bacillus subtilis (strain 168)	12	S	35421590;26381121
P80866	Bacillus subtilis (strain 168)	149	S	35421590;26381121
P00509	Escherichia coli (strain K12)	135	S	35421590;26373674
P00550	Escherichia coli (strain K12)	363	S	35421590;26373674
P00579	Escherichia coli (strain K12)	241	S	35421590;26373674
P00909	Escherichia coli (strain K12)	216	S	35421590;26373674
P00946	Escherichia coli (strain K12)	356	S	35421590;26373674
P04036	Escherichia coli (strain K12)	43	S	35421590;26373674
P04079	Escherichia coli (strain K12)	296	S	35421590;26373674
P07650	Escherichia coli (strain K12)	74	S	35421590;26373674
P08200	Escherichia coli (strain K12)	64	S	35421590;26373674
P08312	Escherichia coli (strain K12)	10	S	35421590;26373674
P08839	Escherichia coli (strain K12)	32	S	35421590;26373674
P09373	Escherichia coli (strain K12)	651	S	35421590;26373674
P09546	Escherichia coli (strain K12)	231	S	35421590;26373674
P0A6A3	Escherichia coli (strain K12)	13	S	35421590;26373674
P0A6A3	Escherichia coli (strain K12)	14	S	35421590;26373674
P0A6A3	Escherichia coli (strain K12)	15	S	35421590;26373674
P0A6B7	Escherichia coli (strain K12)	332	S	35421590;26373674
P0A6F5	Escherichia coli (strain K12)	463	S	35421590;26373674
P0A6F9	Escherichia coli (strain K12)	30	S	35421590;26373674
P0A6H5	Escherichia coli (strain K12)	338	S	35421590;26373674
P0A6I0	Escherichia coli (strain K12)	168	S	35421590;26373674
P0A6I0	Escherichia coli (strain K12)	151	S	35421590;26373674
P0A6K6	Escherichia coli (strain K12)	148	S	35421590;26373674
P0A6M8	Escherichia coli (strain K12)	679	S	35421590;26373674
P0A6M8	Escherichia coli (strain K12)	345	S	35421590;26373674
P0A6P1	Escherichia coli (strain K12)	239	S	35421590;26373674
P0A6W9	Escherichia coli (strain K12)	311	S	35421590;26373674
P0A6Y8	Escherichia coli (strain K12)	505	S	35421590;26373674
P0A6Y8	Escherichia coli (strain K12)	434	S	35421590;26373674
P0A6Y8	Escherichia coli (strain K12)	275	S	35421590;26373674
P0A6Z3	Escherichia coli (strain K12)	52	S	35421590;26373674
P0A6Z3	Escherichia coli (strain K12)	111	S	35421590;26373674
P0A705	Escherichia coli (strain K12)	225	S	35421590;26373674
P0A705	Escherichia coli (strain K12)	226	S	35421590;26373674
P0A763	Escherichia coli (strain K12)	110	S	35421590;26373674
P0A799	Escherichia coli (strain K12)	255	S	35421590;26373674
P0A799	Escherichia coli (strain K12)	264	S	35421590;26373674
P0A7G2	Escherichia coli (strain K12)	110	S	35421590;26373674
P0A7J3	Escherichia coli (strain K12)	121	S	35421590;26373674
P0A7K6	Escherichia coli (strain K12)	83	S	35421590;26373674
P0A7K6	Escherichia coli (strain K12)	85	S	35421590;26373674
P0A7M2	Escherichia coli (strain K12)	42	S	35421590;26373674
P0A7R1	Escherichia coli (strain K12)	113	S	35421590;26373674
P0A7R9	Escherichia coli (strain K12)	50	S	35421590;26373674
P0A7S9	Escherichia coli (strain K12)	49	S	35421590;26373674
P0A7T3	Escherichia coli (strain K12)	44	S	35421590;26373674
P0A7V0	Escherichia coli (strain K12)	86	S	35421590;26373674
P0A7V0	Escherichia coli (strain K12)	121	S	35421590;26373674
P0A7V0	Escherichia coli (strain K12)	226	S	35421590;26373674
P0A7V0	Escherichia coli (strain K12)	231	S	35421590;26373674
P0A7V0	Escherichia coli (strain K12)	236	S	35421590;26373674
P0A7V3	Escherichia coli (strain K12)	122	S	35421590;26373674
P0A7X3	Escherichia coli (strain K12)	34	S	35421590;26373674
P0A7Z0	Escherichia coli (strain K12)	120	S	35421590;26373674
P0A7Z4	Escherichia coli (strain K12)	21	S	35421590;26373674
P0A805	Escherichia coli (strain K12)	96	S	35421590;26373674
P0A805	Escherichia coli (strain K12)	3	S	35421590;26373674
P0A805	Escherichia coli (strain K12)	56	S	35421590;26373674
P0A805	Escherichia coli (strain K12)	62	S	35421590;26373674
P0A812	Escherichia coli (strain K12)	9	S	35421590;26373674
P0A850	Escherichia coli (strain K12)	389	S	35421590;26373674
P0A850	Escherichia coli (strain K12)	4	S	35421590;26373674
P0A850	Escherichia coli (strain K12)	72	S	35421590;26373674
P0A862	Escherichia coli (strain K12)	36	S	35421590;26373674
P0A862	Escherichia coli (strain K12)	2	S	35421590;26373674
P0A862	Escherichia coli (strain K12)	23	S	35421590;26373674
P0A867	Escherichia coli (strain K12)	225	S	35421590;26373674
P0A8B5	Escherichia coli (strain K12)	60	S	35421590;26373674
P0A8E1	Escherichia coli (strain K12)	167	S	35421590;26373674
P0A8E7	Escherichia coli (strain K12)	88	S	35421590;26373674
P0A8F4	Escherichia coli (strain K12)	22	S	35421590;26373674
P0A8G6	Escherichia coli (strain K12)	180	S	35421590;26373674
P0A8J4	Escherichia coli (strain K12)	51	S	35421590;26373674
P0A8V2	Escherichia coli (strain K12)	72	S	35421590;26373674
P0A8V6	Escherichia coli (strain K12)	187	S	35421590;26373674
P0A972	Escherichia coli (strain K12)	26	S	35421590;26373674
P0A993	Escherichia coli (strain K12)	261	S	35421590;26373674
P0A998	Escherichia coli (strain K12)	147	S	35421590;26373674
P0A9A6	Escherichia coli (strain K12)	62	S	35421590;26373674
P0A9A9	Escherichia coli (strain K12)	103	S	35421590;26373674
P0A9B2	Escherichia coli (strain K12)	149	S	35421590;26373674
P0A9C0	Escherichia coli (strain K12)	73	S	35421590;26373674
P0A9C3	Escherichia coli (strain K12)	214	S	35421590;26373674
P0A9D2	Escherichia coli (strain K12)	90	S	35421590;26373674
P0A9J6	Escherichia coli (strain K12)	226	S	35421590;26373674
P0A9J8	Escherichia coli (strain K12)	3	S	35421590;26373674
P0A9K3	Escherichia coli (strain K12)	98	S	35421590;26373674
P0A9M0	Escherichia coli (strain K12)	182	S	35421590;26373674
P0A9M5	Escherichia coli (strain K12)	62	S	35421590;26373674
P0A9X9	Escherichia coli (strain K12)	57	S	35421590;26373674
P0AAB8	Escherichia coli (strain K12)	114	S	35421590;26373674
P0AB52	Escherichia coli (strain K12)	33	S	35421590;26373674
P0AB71	Escherichia coli (strain K12)	62	S	35421590;26373674
P0ABA0	Escherichia coli (strain K12)	46	S	35421590;26373674
P0ABA0	Escherichia coli (strain K12)	139	S	35421590;26373674
P0ABA0	Escherichia coli (strain K12)	146	S	35421590;26373674
P0ABB4	Escherichia coli (strain K12)	172	S	35421590;26373674
P0ABJ9	Escherichia coli (strain K12)	515	S	35421590;26373674
P0ABP8	Escherichia coli (strain K12)	91	S	35421590;26373674
P0ABT2	Escherichia coli (strain K12)	100	S	35421590;26373674
P0ABT2	Escherichia coli (strain K12)	106	S	35421590;26373674
P0AC13	Escherichia coli (strain K12)	222	S	35421590;26373674
P0AC41	Escherichia coli (strain K12)	435	S	35421590;26373674
P0AC59	Escherichia coli (strain K12)	83	S	35421590;26373674
P0ACA3	Escherichia coli (strain K12)	176	S	35421590;26373674
P0ACF8	Escherichia coli (strain K12)	45	S	35421590;26373674
P0ACF8	Escherichia coli (strain K12)	98	S	35421590;26373674
P0ACG1	Escherichia coli (strain K12)	80	S	35421590;26373674
P0ACG1	Escherichia coli (strain K12)	2	S	35421590;26373674
P0ACG1	Escherichia coli (strain K12)	7	S	35421590;26373674
P0ACN4	Escherichia coli (strain K12)	249	S	35421590;26373674
P0ADB7	Escherichia coli (strain K12)	33	S	35421590;26373674
P0ADN2	Escherichia coli (strain K12)	95	S	35421590;26373674
P0ADS2	Escherichia coli (strain K12)	2	S	35421590;26373674
P0ADW3	Escherichia coli (strain K12)	118	S	35421590;26373674
P0ADW3	Escherichia coli (strain K12)	122	S	35421590;26373674
P0AE08	Escherichia coli (strain K12)	160	S	35421590;26373674
P0AE18	Escherichia coli (strain K12)	163	S	35421590;26373674
P0AE52	Escherichia coli (strain K12)	14	S	35421590;26373674
P0AE88	Escherichia coli (strain K12)	202	S	35421590;26373674
P0AEH5	Escherichia coli (strain K12)	55	S	35421590;26373674
P0AEH5	Escherichia coli (strain K12)	58	S	35421590;26373674
P0AEH5	Escherichia coli (strain K12)	60	S	35421590;26373674
P0AES0	Escherichia coli (strain K12)	337	S	35421590;26373674
P0AEZ9	Escherichia coli (strain K12)	2	S	35421590;26373674
P0AFD6	Escherichia coli (strain K12)	140	S	35421590;26373674
P0AFG0	Escherichia coli (strain K12)	97	S	35421590;26373674
P0AFW2	Escherichia coli (strain K12)	38	S	35421590;26373674
P0AG30	Escherichia coli (strain K12)	281	S	35421590;26373674
P0AG30	Escherichia coli (strain K12)	84	S	35421590;26373674
P0AG67	Escherichia coli (strain K12)	176	S	35421590;26373674
P0AGE9	Escherichia coli (strain K12)	19	S	35421590;26373674
P0C037	Escherichia coli (strain K12)	4	S	35421590;26373674
P0C037	Escherichia coli (strain K12)	9	S	35421590;26373674
P0C037	Escherichia coli (strain K12)	18	S	35421590;26373674
P0C037	Escherichia coli (strain K12)	20	S	35421590;26373674
P0CE48	Escherichia coli (strain K12)	254	S	35421590;26373674
P15288	Escherichia coli (strain K12)	278	S	35421590;26373674
P20966	Escherichia coli (strain K12)	68	S	35421590;26373674
P22255	Escherichia coli (strain K12)	155	S	35421590;26373674
P23538	Escherichia coli (strain K12)	473	S	35421590;26373674
P23538	Escherichia coli (strain K12)	475	S	35421590;26373674
P27830	Escherichia coli (strain K12)	213	S	35421590;26373674
P31808	Escherichia coli (strain K12)	152	S	35421590;26373674
P0DTT0	Escherichia coli (strain K12)	549	S	35421590;26373674
P0DTT0	Escherichia coli (strain K12)	530	S	35421590;26373674
P32177	Escherichia coli (strain K12)	208	S	35421590;26373674
P35340	Escherichia coli (strain K12)	107	S	35421590;26373674
P37095	Escherichia coli (strain K12)	124	S	35421590;26373674
P37349	Escherichia coli (strain K12)	354	S	35421590;26373674
P37759	Escherichia coli (strain K12)	120	S	35421590;26373674
P37759	Escherichia coli (strain K12)	336	S	35421590;26373674
P39177	Escherichia coli (strain K12)	117	S	35421590;26373674
P39177	Escherichia coli (strain K12)	119	S	35421590;26373674
P39177	Escherichia coli (strain K12)	129	S	35421590;26373674
P40191	Escherichia coli (strain K12)	2	S	35421590;26373674
P40191	Escherichia coli (strain K12)	3	S	35421590;26373674
P60723	Escherichia coli (strain K12)	15	S	35421590;26373674
P61175	Escherichia coli (strain K12)	30	S	35421590;26373674
P61889	Escherichia coli (strain K12)	88	S	35421590;26373674
P63224	Escherichia coli (strain K12)	124	S	35421590;26373674
P63284	Escherichia coli (strain K12)	449	S	35421590;26373674
P63284	Escherichia coli (strain K12)	549	S	35421590;26373674
P64581	Escherichia coli (strain K12)	27	S	35421590;26373674
P64581	Escherichia coli (strain K12)	28	S	35421590;26373674
P68066	Escherichia coli (strain K12)	47	S	35421590;26373674
P68066	Escherichia coli (strain K12)	109	S	35421590;26373674
P68191	Escherichia coli (strain K12)	31	S	35421590;26373674
P69428	Escherichia coli (strain K12)	54	S	35421590;26373674
P69829	Escherichia coli (strain K12)	125	S	35421590;26373674
P69913	Escherichia coli (strain K12)	41	S	35421590;26373674
P76194	Escherichia coli (strain K12)	118	S	35421590;26373674
P76402	Escherichia coli (strain K12)	8	S	35421590;26373674
P76536	Escherichia coli (strain K12)	2	S	35421590;26373674
P77173	Escherichia coli (strain K12)	52	S	35421590;26373674
P77804	Escherichia coli (strain K12)	150	S	35421590;26373674
Q46856	Escherichia coli (strain K12)	40	S	35421590;26373674
Q46920	Escherichia coli (strain K12)	128	S	35421590;26373674
Q47690	Escherichia coli (strain K12)	37	S	35421590;26373674
P54394	Bacillus subtilis (strain 168)	566	S	35421590;26373674
O31645	Bacillus subtilis (strain 168)	66	S	35421590;26373674
O31646	Bacillus subtilis (strain 168)	257	S	35421590;26373674
O31657	Bacillus subtilis (strain 168)	85	S	35421590;26373674
O32259	Bacillus subtilis (strain 168)	11	S	35421590;26373674
O34384	Bacillus subtilis (strain 168)	119	S	35421590;26373674
O34499	Bacillus subtilis (strain 168)	124	S	35421590;26373674
P09124	Bacillus subtilis (strain 168)	217	S	35421590;26373674
P13243	Bacillus subtilis (strain 168)	89	S	35421590;26373674
P14193	Bacillus subtilis (strain 168)	313	S	35421590;26373674
P16971	Bacillus subtilis (strain 168)	287	S	35421590;26373674
P17865	Bacillus subtilis (strain 168)	362	S	35421590;26373674
P17865	Bacillus subtilis (strain 168)	358	S	35421590;26373674
P21880	Bacillus subtilis (strain 168)	124	S	35421590;26373674
P21880	Bacillus subtilis (strain 168)	126	S	35421590;26373674
P22326	Bacillus subtilis (strain 168)	96	S	35421590;26373674
P37869	Bacillus subtilis (strain 168)	369	S	35421590;26373674
P37877	Bacillus subtilis (strain 168)	11	S	35421590;26373674
P39121	Bacillus subtilis (strain 168)	206	S	35421590;26373674
P46353	Bacillus subtilis (strain 168)	82	S	35421590;26373674
P54947	Bacillus subtilis (strain 168)	163	S	35421590;26373674
P71012	Bacillus subtilis (strain 168)	55	S	35421590;26373674
P71012	Bacillus subtilis (strain 168)	56	S	35421590;26373674
P71012	Bacillus subtilis (strain 168)	295	S	35421590;26373674
P80240	Bacillus subtilis (strain 168)	41	S	35421590;26373674
P80240	Bacillus subtilis (strain 168)	49	S	35421590;26373674
P80886	Bacillus subtilis (strain 168)	41	S	35421590;26373674
P94364	Bacillus subtilis (strain 168)	468	S	35421590;26373674
P96686	Bacillus subtilis (strain 168)	107	S	35421590;26373674
Q07836	Bacillus subtilis (strain 168)	109	S	35421590;26373674
P06534	Bacillus subtilis (strain 168)	135	S	35421590;24825175
P06534	Bacillus subtilis (strain 168)	138	S	35421590;24825175
P06534	Bacillus subtilis (strain 168)	139	S	35421590;24825175
P16263	Bacillus subtilis (strain 168)	127	S	35421590;24825175
P21471	Bacillus subtilis (strain 168)	32	S	35421590;24825175
P21471	Bacillus subtilis (strain 168)	35	S	35421590;24825175
C0SP93	Bacillus subtilis (strain 168)	17	S	35421590;24390483
O32224	Bacillus subtilis (strain 168)	75	S	35421590;24390483
P02394	Bacillus subtilis (strain 168)	119	S	35421590;24390483
P12879	Bacillus subtilis (strain 168)	55	S	35421590;24390483
P21468	Bacillus subtilis (strain 168)	32	S	35421590;24390483
P39645	Bacillus subtilis (strain 168)	2	S	35421590;24390483
P80240	Bacillus subtilis (strain 168)	46	S	35421590;24390483
Q05873	Bacillus subtilis (strain 168)	529	S	35421590;24390483
O35004	Bacillus subtilis (strain 168)	250	S	35421590;24263382
P00550	Escherichia coli (strain K12)	490	S	35421590;23590516
P00562	Escherichia coli (strain K12)	20	S	35421590;23590516
P00864	Escherichia coli (strain K12)	542	S	35421590;23590516
P00946	Escherichia coli (strain K12)	95	S	35421590;23590516
P00954	Escherichia coli (strain K12)	199	S	35421590;23590516
P00956	Escherichia coli (strain K12)	606	S	35421590;23590516
P05459	Escherichia coli (strain K12)	52	S	35421590;23590516
P08312	Escherichia coli (strain K12)	19	S	35421590;23590516
P09169	Escherichia coli (strain K12)	284	S	35421590;23590516
P0A6A8	Escherichia coli (strain K12)	2	S	35421590;23590516
P0A6E4	Escherichia coli (strain K12)	192	S	35421590;23590516
P0A6F5	Escherichia coli (strain K12)	141	S	35421590;23590516
P0A6F5	Escherichia coli (strain K12)	55	S	35421590;23590516
P0A6F5	Escherichia coli (strain K12)	43	S	35421590;23590516
P0A6F9	Escherichia coli (strain K12)	21	S	35421590;23590516
P0A6H1	Escherichia coli (strain K12)	422	S	35421590;23590516
P0A6I0	Escherichia coli (strain K12)	14	S	35421590;23590516
P0A6M8	Escherichia coli (strain K12)	312	S	35421590;23590516
P0A6P1	Escherichia coli (strain K12)	280	S	35421590;23590516
P0A6P9	Escherichia coli (strain K12)	369	S	35421590;23590516
P0A6T5	Escherichia coli (strain K12)	136	S	35421590;23590516
P0A6X7	Escherichia coli (strain K12)	47	S	35421590;23590516
P0A6Y1	Escherichia coli (strain K12)	4	S	35421590;23590516
P0A6Y8	Escherichia coli (strain K12)	504	S	35421590;23590516
P0A6Y8	Escherichia coli (strain K12)	274	S	35421590;23590516
P0A6Y8	Escherichia coli (strain K12)	617	S	35421590;23590516
P0A6Z3	Escherichia coli (strain K12)	500	S	35421590;23590516
P0A6Z3	Escherichia coli (strain K12)	239	S	35421590;23590516
P0A6Z3	Escherichia coli (strain K12)	108	S	35421590;23590516
P0A705	Escherichia coli (strain K12)	293	S	35421590;23590516
P0A707	Escherichia coli (strain K12)	160	S	35421590;23590516
P0A799	Escherichia coli (strain K12)	195	S	35421590;23590516
P0A7A9	Escherichia coli (strain K12)	112	S	35421590;23590516
P0A7A9	Escherichia coli (strain K12)	2	S	35421590;23590516
P0A7B5	Escherichia coli (strain K12)	215	S	35421590;23590516
P0A7D4	Escherichia coli (strain K12)	390	S	35421590;23590516
P0A7K6	Escherichia coli (strain K12)	36	S	35421590;23590516
P0A7R1	Escherichia coli (strain K12)	14	S	35421590;23590516
P0A7W1	Escherichia coli (strain K12)	160	S	35421590;23590516
P0A850	Escherichia coli (strain K12)	288	S	35421590;23590516
P0A870	Escherichia coli (strain K12)	125	S	35421590;23590516
P0A877	Escherichia coli (strain K12)	235	S	35421590;23590516
P0A877	Escherichia coli (strain K12)	215	S	35421590;23590516
P0A894	Escherichia coli (strain K12)	114	S	35421590;23590516
P0A9B2	Escherichia coli (strain K12)	207	S	35421590;23590516
P0A9G6	Escherichia coli (strain K12)	321	S	35421590;23590516
P0A9J8	Escherichia coli (strain K12)	291	S	35421590;23590516
P0A9Q7	Escherichia coli (strain K12)	311	S	35421590;23590516
P0AB71	Escherichia coli (strain K12)	67	S	35421590;23590516
P0AB71	Escherichia coli (strain K12)	270	S	35421590;23590516
P0AB89	Escherichia coli (strain K12)	296	S	35421590;23590516
P0ABB0	Escherichia coli (strain K12)	5	S	35421590;23590516
P0ABH7	Escherichia coli (strain K12)	281	S	35421590;23590516
P0ABK5	Escherichia coli (strain K12)	133	S	35421590;23590516
P0ABK5	Escherichia coli (strain K12)	289	S	35421590;23590516
P0AC62	Escherichia coli (strain K12)	28	S	35421590;23590516
P0ACA3	Escherichia coli (strain K12)	35	S	35421590;23590516
P0ACG1	Escherichia coli (strain K12)	79	S	35421590;23590516
P0ADE6	Escherichia coli (strain K12)	103	S	35421590;23590516
P0ADE6	Escherichia coli (strain K12)	108	S	35421590;23590516
P0ADG7	Escherichia coli (strain K12)	481	S	35421590;23590516
P0AE08	Escherichia coli (strain K12)	180	S	35421590;23590516
P0AE39	Escherichia coli (strain K12)	231	S	35421590;23590516
P0AEK2	Escherichia coli (strain K12)	38	S	35421590;23590516
P0AET8	Escherichia coli (strain K12)	199	S	35421590;23590516
P0AFG8	Escherichia coli (strain K12)	723	S	35421590;23590516
P0AFJ1	Escherichia coli (strain K12)	57	S	35421590;23590516
P0AFM6	Escherichia coli (strain K12)	207	S	35421590;23590516
P0AFM6	Escherichia coli (strain K12)	192	S	35421590;23590516
P0AFP6	Escherichia coli (strain K12)	20	S	35421590;23590516
P0AG67	Escherichia coli (strain K12)	44	S	35421590;23590516
P0AG67	Escherichia coli (strain K12)	232	S	35421590;23590516
P0AG67	Escherichia coli (strain K12)	543	S	35421590;23590516
P0AG86	Escherichia coli (strain K12)	2	S	35421590;23590516
P0AGA2	Escherichia coli (strain K12)	11	S	35421590;23590516
P0C0L2	Escherichia coli (strain K12)	143	S	35421590;23590516
P11875	Escherichia coli (strain K12)	8	S	35421590;23590516
P12758	Escherichia coli (strain K12)	4	S	35421590;23590516
P15042	Escherichia coli (strain K12)	492	S	35421590;23590516
P21165	Escherichia coli (strain K12)	266	S	35421590;23590516
P21889	Escherichia coli (strain K12)	423	S	35421590;23590516
P23721	Escherichia coli (strain K12)	65	S	35421590;23590516
P31663	Escherichia coli (strain K12)	187	S	35421590;23590516
P32680	Escherichia coli (strain K12)	70	S	35421590;23590516
P37666	Escherichia coli (strain K12)	228	S	35421590;23590516
P69222	Escherichia coli (strain K12)	63	S	35421590;23590516
P69783	Escherichia coli (strain K12)	12	S	35421590;23590516
P69783	Escherichia coli (strain K12)	134	S	35421590;23590516
P75736	Escherichia coli (strain K12)	89	S	35421590;23590516
P76558	Escherichia coli (strain K12)	221	S	35421590;23590516
P77674	Escherichia coli (strain K12)	13	S	35421590;23590516
Q46845	Escherichia coli (strain K12)	17	S	35421590;23590516
P0A6F3	Escherichia coli (strain K12)	127	S	35421590;23494780
P0A6T3	Escherichia coli (strain K12)	221	S	35421590;23494780
P0A6Y8	Escherichia coli (strain K12)	87	S	35421590;23494780
P0AB71	Escherichia coli (strain K12)	268	S	35421590;23494780
P13243	Bacillus subtilis (strain 168)	50	S	35421590;21956863
P02359	Escherichia coli (strain K12)	83	S	35421590;19469554
P0A7R9	Escherichia coli (strain K12)	17	S	35421590;19469554
P0A7T7	Escherichia coli (strain K12)	36	S	35421590;19469554
P0A7V3	Escherichia coli (strain K12)	119	S	35421590;19469554
P0A7W1	Escherichia coli (strain K12)	100	S	35421590;19469554
P00811	Escherichia coli (strain K12)	80	S	35421590;17938405
P00936	Escherichia coli (strain K12)	407	S	35421590;17938405
P00961	Escherichia coli (strain K12)	598	S	35421590;17938405
P00961	Escherichia coli (strain K12)	604	S	35421590;17938405
P04079	Escherichia coli (strain K12)	357	S	35421590;17938405
P05055	Escherichia coli (strain K12)	652	S	35421590;17938405
P08312	Escherichia coli (strain K12)	2	S	35421590;17938405
P08506	Escherichia coli (strain K12)	109	S	35421590;17938405
P08839	Escherichia coli (strain K12)	188	S	35421590;17938405
P08839	Escherichia coli (strain K12)	191	S	35421590;17938405
P0A6M8	Escherichia coli (strain K12)	636	S	35421590;17938405
P0A6M8	Escherichia coli (strain K12)	692	S	35421590;17938405
P0A6P1	Escherichia coli (strain K12)	7	S	35421590;17938405
P0A6P9	Escherichia coli (strain K12)	372	S	35421590;17938405
P0A6Y8	Escherichia coli (strain K12)	453	S	35421590;17938405
P0A6Z3	Escherichia coli (strain K12)	409	S	35421590;17938405
P0A6Z3	Escherichia coli (strain K12)	410	S	35421590;17938405
P0A6Z3	Escherichia coli (strain K12)	104	S	35421590;17938405
P0A799	Escherichia coli (strain K12)	192	S	35421590;17938405
P0A7K2	Escherichia coli (strain K12)	90	S	35421590;17938405
P0A7K6	Escherichia coli (strain K12)	19	S	35421590;17938405
P0A862	Escherichia coli (strain K12)	17	S	35421590;17938405
P0A8N3	Escherichia coli (strain K12)	2	S	35421590;17938405
P0A9T0	Escherichia coli (strain K12)	61	S	35421590;17938405
P0ABU2	Escherichia coli (strain K12)	16	S	35421590;17938405
P0ADY7	Escherichia coli (strain K12)	30	S	35421590;17938405
P0AG86	Escherichia coli (strain K12)	22	S	35421590;17938405
P0C8J6	Escherichia coli (strain K12)	115	S	35421590;17938405
P0CE48	Escherichia coli (strain K12)	159	S	35421590;17938405
P0CE48	Escherichia coli (strain K12)	313	S	35421590;17938405
P36938	Escherichia coli (strain K12)	146	S	35421590;17938405
P37689	Escherichia coli (strain K12)	64	S	35421590;17938405
P39177	Escherichia coli (strain K12)	128	S	35421590;17938405
P39410	Escherichia coli (strain K12)	200	S	35421590;17938405
P69783	Escherichia coli (strain K12)	154	S	35421590;17938405
P69783	Escherichia coli (strain K12)	156	S	35421590;17938405
P69811	Escherichia coli (strain K12)	51	S	35421590;17938405
P69811	Escherichia coli (strain K12)	5	S	35421590;17938405
P69811	Escherichia coli (strain K12)	118	S	35421590;17938405
P69811	Escherichia coli (strain K12)	121	S	35421590;17938405
P77318	Escherichia coli (strain K12)	132	S	35421590;17938405
O31645	Bacillus subtilis (strain 168)	365	S	35421590;17218307
P13484	Bacillus subtilis (strain 168)	2	S	35421590;17218307
P13799	Bacillus subtilis (strain 168)	76	S	35421590;17218307
P37869	Bacillus subtilis (strain 168)	259	S	35421590;17218307
P39120	Bacillus subtilis (strain 168)	284	S	35421590;17218307
P80868	Bacillus subtilis (strain 168)	569	S	35421590;17218307
P80868	Bacillus subtilis (strain 168)	680	S	35421590;17218307
P23874	Escherichia coli (strain K12)	150	S	35421590;17041039
P00634	Escherichia coli (strain K12)	124	S	35421590;13909705
P31120	Escherichia coli (strain K12)	102	S	35421590;10231382
P0AFG6	Escherichia coli (strain K12)	105	S	34561442;35421590;29605292
P0AFG6	Escherichia coli (strain K12)	115	S	34561442;35421590;29605292
P06959	Escherichia coli (strain K12)	318	S	34561442;35421590;26373674
P0AFG6	Escherichia coli (strain K12)	158	S	34561442;35421590;26373674
P0A991	Escherichia coli (strain K12)	345	S	34561442;35421590;23590516
P00350	Escherichia coli (strain K12)	304	S	34561442;35421590;23590516
P21599	Escherichia coli (strain K12)	350	S	34561442;35421590;23590516
P0AD61	Escherichia coli (strain K12)	84	S	34561442;35421590;23590516
P69441	Escherichia coli (strain K12)	30	S	34561442;35421590;17938405
P0AE08	Escherichia coli (strain K12)	146	S	34561442;35421590;17938405
P0AE08	Escherichia coli (strain K12)	84	S	34561442;35421590;17938405
P0A6T1	Escherichia coli (strain K12)	105	S	34561442;35421590;17938405
P0A9M8	Escherichia coli (strain K12)	691	S	34561442;35421590;17938405
P0AD61	Escherichia coli (strain K12)	36	S	34561442;35421590;17938405
P0A870	Escherichia coli (strain K12)	226	S	34561442;35421590;17938405
P0A870	Escherichia coli (strain K12)	37	S	34561442;35421590;17938405
P08200	Escherichia coli (strain K12)	113	S	34561442;35421590;15378695
P0AFG8	Escherichia coli (strain K12)	2	S	34561442;35421590
P0AFG8	Escherichia coli (strain K12)	430	S	34561442;35421590
P06959	Escherichia coli (strain K12)	530	S	34561442;35421590
P06959	Escherichia coli (strain K12)	578	S	34561442;35421590
P06959	Escherichia coli (strain K12)	60	S	34561442;35421590
P00350	Escherichia coli (strain K12)	86	S	34561442;35421590
P62707	Escherichia coli (strain K12)	144	S	34561442;35421590
P62707	Escherichia coli (strain K12)	14	S	34561442;35421590
P21599	Escherichia coli (strain K12)	40	S	34561442;35421590
P0AD61	Escherichia coli (strain K12)	198	S	34561442;35421590
P0AFG6	Escherichia coli (strain K12)	130	S	34561442;35421590
P0A858	Escherichia coli (strain K12)	177	S	34561442;35421590
P0A858	Escherichia coli (strain K12)	24	S	34561442;35421590
P0A9G6	Escherichia coli (strain K12)	398	S	34561442;23590516
P21599	Escherichia coli (strain K12)	157	S	34561442;23590516
P36683	Escherichia coli (strain K12)	622	S	34561442;17938405
P36683	Escherichia coli (strain K12)	244	S	34561442;17938405
P36683	Escherichia coli (strain K12)	245	S	34561442;17938405
P45395	Escherichia coli (strain K12)	2	S	34561442;17938405
P69797	Escherichia coli (strain K12)	72	S	34561442;17938405
P0A817	Escherichia coli (strain K12)	198	S	34561442;17938405
P22259	Escherichia coli (strain K12)	250	S	34561442;17938405
P19669	Bacillus subtilis (strain 168)	89	S	34473931;35421590;26381121
O31645	Bacillus subtilis (strain 168)	541	S	34473931;35421590;26373674
O31684	Bacillus subtilis (strain 168)	45	S	34473931;35421590;26373674
O31749	Bacillus subtilis (strain 168)	14	S	34473931;35421590;26373674
O32163	Bacillus subtilis (strain 168)	2	S	34473931;35421590;26373674
P09124	Bacillus subtilis (strain 168)	209	S	34473931;35421590;26373674
P13800	Bacillus subtilis (strain 168)	145	S	34473931;35421590;26373674
P13800	Bacillus subtilis (strain 168)	148	S	34473931;35421590;26373674
P17820	Bacillus subtilis (strain 168)	302	S	34473931;35421590;26373674
P18159	Bacillus subtilis (strain 168)	146	S	34473931;35421590;26373674
P20458	Bacillus subtilis (strain 168)	37	S	34473931;35421590;26373674
P23966	Bacillus subtilis (strain 168)	154	S	34473931;35421590;26373674
P28599	Bacillus subtilis (strain 168)	29	S	34473931;35421590;26373674
P36947	Bacillus subtilis (strain 168)	276	S	34473931;35421590;26373674
P37477	Bacillus subtilis (strain 168)	2	S	34473931;35421590;26373674
P37560	Bacillus subtilis (strain 168)	105	S	34473931;35421590;26373674
P37814	Bacillus subtilis (strain 168)	56	S	34473931;35421590;26373674
P46899	Bacillus subtilis (strain 168)	91	S	34473931;35421590;26373674
P71012	Bacillus subtilis (strain 168)	53	S	34473931;35421590;26373674
Q45477	Bacillus subtilis (strain 168)	598	S	34473931;35421590;26373674
P06534	Bacillus subtilis (strain 168)	136	S	34473931;35421590;24825175
P70974	Bacillus subtilis (strain 168)	10	S	34473931;35421590;24825175
O34499	Bacillus subtilis (strain 168)	127	S	34473931;35421590;24390483
P17865	Bacillus subtilis (strain 168)	333	S	34473931;35421590;24390483
P19947	Bacillus subtilis (strain 168)	55	S	34473931;35421590;24390483
P33166	Bacillus subtilis (strain 168)	11	S	34473931;35421590;24390483
P71021	Bacillus subtilis (strain 168)	109	S	34473931;35421590;24390483
P33166	Bacillus subtilis (strain 168)	285	S	34473931;35421590;22517742
P28599	Bacillus subtilis (strain 168)	22	S	34473931;35421590;20509597
P08877	Bacillus subtilis (strain 168)	46	S	34473931;35421590;17218307
P08877	Bacillus subtilis (strain 168)	52	S	34473931;35421590;17218307
P08877	Bacillus subtilis (strain 168)	12	S	34473931;35421590;17218307
P19669	Bacillus subtilis (strain 168)	39	S	34473931;35421590;17218307
P80868	Bacillus subtilis (strain 168)	48	S	34473931;35421590;17218307
P80885	Bacillus subtilis (strain 168)	36	S	34473931;35421590;17218307
P80886	Bacillus subtilis (strain 168)	220	S	34473931;35421590;17218307
Q04797	Bacillus subtilis (strain 168)	98	S	34473931;35421590;17218307
O07021	Bacillus subtilis (strain 168)	95	S	34473931;35421590
O07584	Bacillus subtilis (strain 168)	91	S	34473931;35421590
O31645	Bacillus subtilis (strain 168)	79	S	34473931;35421590
O34334	Bacillus subtilis (strain 168)	109	S	34473931;35421590
P17893	Bacillus subtilis (strain 168)	91	S	34473931;35421590
P21879	Bacillus subtilis (strain 168)	121	S	34473931;35421590
P28598	Bacillus subtilis (strain 168)	8	S	34473931;35421590
P37870	Bacillus subtilis (strain 168)	604	S	34473931;35421590
P39764	Bacillus subtilis (strain 168)	355	S	34473931;35421590
P40739	Bacillus subtilis (strain 168)	466	S	34473931;35421590
P40780	Bacillus subtilis (strain 168)	68	S	34473931;35421590
P71088	Bacillus subtilis (strain 168)	10	S	34473931;35421590
P80865	Bacillus subtilis (strain 168)	253	S	34473931;35421590
P80875	Bacillus subtilis (strain 168)	175	S	34473931;35421590
P94391	Bacillus subtilis (strain 168)	373	S	34473931;35421590
P96614	Bacillus subtilis (strain 168)	442	S	34473931;35421590
P07789	Bacillus subtilis (strain 168)	253	S	34473931;26381121
P46916	Bacillus subtilis (strain 168)	99	S	34473931;26381121
P54474	Bacillus subtilis (strain 168)	222	S	34473931;26381121
O05268	Bacillus subtilis (strain 168)	327	S	34473931;26373674
O32231	Bacillus subtilis (strain 168)	12	S	34473931;26373674
P13267	Bacillus subtilis (strain 168)	753	S	34473931;26373674
P20166	Bacillus subtilis (strain 168)	638	S	34473931;26373674
P21883	Bacillus subtilis (strain 168)	103	S	34473931;26373674
P54514	Bacillus subtilis (strain 168)	100	S	34473931;26373674
P70996	Bacillus subtilis (strain 168)	8	S	34473931;26373674
P0DJM2	Listeria monocytogenes serovar 1/2a (strain ATCC BAA-679 / EGD-e)	475	S	34473931;25383790
P0DJP1	Listeria monocytogenes serovar 1/2a (strain ATCC BAA-679 / EGD-e)	11	S	34473931;25383790
P64074	Listeria monocytogenes serovar 1/2a (strain ATCC BAA-679 / EGD-e)	42	S	34473931;25383790
P66699	Listeria monocytogenes serovar 1/2a (strain ATCC BAA-679 / EGD-e)	309	S	34473931;25383790
Q48793	Listeria monocytogenes serovar 1/2a (strain ATCC BAA-679 / EGD-e)	312	S	34473931;25383790
Q7AP59	Listeria monocytogenes serovar 1/2a (strain ATCC BAA-679 / EGD-e)	81	S	34473931;25383790
Q8Y3P9	Listeria monocytogenes serovar 1/2a (strain ATCC BAA-679 / EGD-e)	357	S	34473931;25383790
Q8Y444	Listeria monocytogenes serovar 1/2a (strain ATCC BAA-679 / EGD-e)	110	S	34473931;25383790
Q8Y4I2	Listeria monocytogenes serovar 1/2a (strain ATCC BAA-679 / EGD-e)	394	S	34473931;25383790
Q8Y4U6	Listeria monocytogenes serovar 1/2a (strain ATCC BAA-679 / EGD-e)	55	S	34473931;25383790
Q8Y560	Listeria monocytogenes serovar 1/2a (strain ATCC BAA-679 / EGD-e)	109	S	34473931;25383790
Q8Y568	Listeria monocytogenes serovar 1/2a (strain ATCC BAA-679 / EGD-e)	115	S	34473931;25383790
Q8Y5F0	Listeria monocytogenes serovar 1/2a (strain ATCC BAA-679 / EGD-e)	179	S	34473931;25383790
Q8Y5N7	Listeria monocytogenes serovar 1/2a (strain ATCC BAA-679 / EGD-e)	109	S	34473931;25383790
Q8Y6M7	Listeria monocytogenes serovar 1/2a (strain ATCC BAA-679 / EGD-e)	138	S	34473931;25383790
Q8Y6Y9	Listeria monocytogenes serovar 1/2a (strain ATCC BAA-679 / EGD-e)	45	S	34473931;25383790
Q8Y742	Listeria monocytogenes serovar 1/2a (strain ATCC BAA-679 / EGD-e)	52	S	34473931;25383790
Q8Y7B2	Listeria monocytogenes serovar 1/2a (strain ATCC BAA-679 / EGD-e)	115	S	34473931;25383790
Q8Y862	Listeria monocytogenes serovar 1/2a (strain ATCC BAA-679 / EGD-e)	390	S	34473931;25383790
Q8Y8N0	Listeria monocytogenes serovar 1/2a (strain ATCC BAA-679 / EGD-e)	108	S	34473931;25383790
Q8Y8Z7	Listeria monocytogenes serovar 1/2a (strain ATCC BAA-679 / EGD-e)	145	S	34473931;25383790
Q8Y9L8	Listeria monocytogenes serovar 1/2a (strain ATCC BAA-679 / EGD-e)	306	S	34473931;25383790
Q8YAA4	Listeria monocytogenes serovar 1/2a (strain ATCC BAA-679 / EGD-e)	98	S	34473931;25383790
Q8YAD5	Listeria monocytogenes serovar 1/2a (strain ATCC BAA-679 / EGD-e)	66	S	34473931;25383790
Q8YAF6	Listeria monocytogenes serovar 1/2a (strain ATCC BAA-679 / EGD-e)	132	S	34473931;25383790
Q8YAR2	Listeria monocytogenes serovar 1/2a (strain ATCC BAA-679 / EGD-e)	92	S	34473931;25383790
Q9AGE6	Listeria monocytogenes serovar 1/2a (strain ATCC BAA-679 / EGD-e)	8	S	34473931;25383790
Q9AGE6	Listeria monocytogenes serovar 1/2a (strain ATCC BAA-679 / EGD-e)	74	S	34473931;25383790
P02968	Bacillus subtilis (strain 168)	250	S	34473931;24825175
P02968	Bacillus subtilis (strain 168)	252	S	34473931;24825175
P02968	Bacillus subtilis (strain 168)	261	S	34473931;24825175
P02968	Bacillus subtilis (strain 168)	230	S	34473931;24390483
P37552	Bacillus subtilis (strain 168)	55	S	34473931;24390483
P80700	Bacillus subtilis (strain 168)	127	S	34473931;24390483
P37571	Bacillus subtilis (strain 168)	75	S	34473931;24263382
O53083	Listeria monocytogenes serovar 1/2a (strain ATCC BAA-679 / EGD-e)	11	S	34473931;21956863
P0A438	Listeria monocytogenes serovar 1/2a (strain ATCC BAA-679 / EGD-e)	27	S	34473931;21956863
P0A438	Listeria monocytogenes serovar 1/2a (strain ATCC BAA-679 / EGD-e)	46	S	34473931;21956863
P0A4Q8	Listeria monocytogenes serovar 1/2a (strain ATCC BAA-679 / EGD-e)	47	S	34473931;21956863
P66042	Listeria monocytogenes serovar 1/2a (strain ATCC BAA-679 / EGD-e)	10	S	34473931;21956863
P66330	Listeria monocytogenes serovar 1/2a (strain ATCC BAA-679 / EGD-e)	32	S	34473931;21956863
Q8Y421	Listeria monocytogenes serovar 1/2a (strain ATCC BAA-679 / EGD-e)	304	S	34473931;21956863
Q8Y421	Listeria monocytogenes serovar 1/2a (strain ATCC BAA-679 / EGD-e)	679	S	34473931;21956863
Q8Y422	Listeria monocytogenes serovar 1/2a (strain ATCC BAA-679 / EGD-e)	299	S	34473931;21956863
Q8Y422	Listeria monocytogenes serovar 1/2a (strain ATCC BAA-679 / EGD-e)	391	S	34473931;21956863
Q8Y422	Listeria monocytogenes serovar 1/2a (strain ATCC BAA-679 / EGD-e)	394	S	34473931;21956863
Q8Y498	Listeria monocytogenes serovar 1/2a (strain ATCC BAA-679 / EGD-e)	50	S	34473931;21956863
Q8Y498	Listeria monocytogenes serovar 1/2a (strain ATCC BAA-679 / EGD-e)	211	S	34473931;21956863
Q8Y4C6	Listeria monocytogenes serovar 1/2a (strain ATCC BAA-679 / EGD-e)	25	S	34473931;21956863
Q8Y4I4	Listeria monocytogenes serovar 1/2a (strain ATCC BAA-679 / EGD-e)	62	S	34473931;21956863
Q8Y4M2	Listeria monocytogenes serovar 1/2a (strain ATCC BAA-679 / EGD-e)	147	S	34473931;21956863
Q8Y5E6	Listeria monocytogenes serovar 1/2a (strain ATCC BAA-679 / EGD-e)	101	S	34473931;21956863
Q8Y5N8	Listeria monocytogenes serovar 1/2a (strain ATCC BAA-679 / EGD-e)	597	S	34473931;21956863
Q8Y5T9	Listeria monocytogenes serovar 1/2a (strain ATCC BAA-679 / EGD-e)	161	S	34473931;21956863
Q8Y5V8	Listeria monocytogenes serovar 1/2a (strain ATCC BAA-679 / EGD-e)	105	S	34473931;21956863
Q8Y5W7	Listeria monocytogenes serovar 1/2a (strain ATCC BAA-679 / EGD-e)	2	S	34473931;21956863
Q8Y6K9	Listeria monocytogenes serovar 1/2a (strain ATCC BAA-679 / EGD-e)	33	S	34473931;21956863
Q8Y6V1	Listeria monocytogenes serovar 1/2a (strain ATCC BAA-679 / EGD-e)	56	S	34473931;21956863
Q8Y6X9	Listeria monocytogenes serovar 1/2a (strain ATCC BAA-679 / EGD-e)	531	S	34473931;21956863
Q8Y701	Listeria monocytogenes serovar 1/2a (strain ATCC BAA-679 / EGD-e)	90	S	34473931;21956863
Q8Y791	Listeria monocytogenes serovar 1/2a (strain ATCC BAA-679 / EGD-e)	43	S	34473931;21956863
Q8Y7G7	Listeria monocytogenes serovar 1/2a (strain ATCC BAA-679 / EGD-e)	96	S	34473931;21956863
Q8Y862	Listeria monocytogenes serovar 1/2a (strain ATCC BAA-679 / EGD-e)	71	S	34473931;21956863
Q8Y8A1	Listeria monocytogenes serovar 1/2a (strain ATCC BAA-679 / EGD-e)	37	S	34473931;21956863
Q8Y8Z7	Listeria monocytogenes serovar 1/2a (strain ATCC BAA-679 / EGD-e)	148	S	34473931;21956863
Q8Y9H5	Listeria monocytogenes serovar 1/2a (strain ATCC BAA-679 / EGD-e)	67	S	34473931;21956863
Q8YAC8	Listeria monocytogenes serovar 1/2a (strain ATCC BAA-679 / EGD-e)	36	S	34473931;21956863
Q927L9	Listeria monocytogenes serovar 1/2a (strain ATCC BAA-679 / EGD-e)	18	S	34473931;21956863
Q92AU6	Listeria monocytogenes serovar 1/2a (strain ATCC BAA-679 / EGD-e)	79	S	34473931;21956863
Q92F70	Listeria monocytogenes serovar 1/2a (strain ATCC BAA-679 / EGD-e)	66	S	34473931;21956863
Q9AGE6	Listeria monocytogenes serovar 1/2a (strain ATCC BAA-679 / EGD-e)	206	S	34473931;21956863
Q9AGE7	Listeria monocytogenes serovar 1/2a (strain ATCC BAA-679 / EGD-e)	29	S	34473931;21956863
O34824	Bacillus subtilis (strain 168)	100	S	34473931;17218307
O35019	Bacillus subtilis (strain 168)	57	S	34473931;17218307
P08877	Bacillus subtilis (strain 168)	27	S	34473931;17218307
P0CI74	Bacillus subtilis (strain 168)	73	S	34473931;17218307
P27876	Bacillus subtilis (strain 168)	213	S	34473931;17218307
P39646	Bacillus subtilis (strain 168)	128	S	34473931;17218307
P39773	Bacillus subtilis (strain 168)	62	S	34473931;17218307
P39789	Bacillus subtilis (strain 168)	117	S	34473931;17218307
P42974	Bacillus subtilis (strain 168)	394	S	34473931;17218307
P80865	Bacillus subtilis (strain 168)	19	S	34473931;17218307
Q04747	Bacillus subtilis (strain 168)	999	S	34473931;17218307
Q08787	Bacillus subtilis (strain 168)	1003	S	34473931;17218307
P9WI81	Mycobacterium tuberculosis (strain ATCC 25618 / H37Rv)	305	S	32487543;26930559
A0R574	Mycolicibacterium smegmatis (strain ATCC 700084 / mc(2)155) (Mycobacterium smegmatis)	162	S	32487543;25904896
A0QSY1	Mycolicibacterium smegmatis (strain ATCC 700084 / mc(2)155) (Mycobacterium smegmatis)	2	S	32487543;25904896
A0QSD7	Mycolicibacterium smegmatis (strain ATCC 700084 / mc(2)155) (Mycobacterium smegmatis)	275	S	32487543;25904896
A0QV37	Mycolicibacterium smegmatis (strain ATCC 700084 / mc(2)155) (Mycobacterium smegmatis)	156	S	32487543;25904896
A0QNE2	Mycolicibacterium smegmatis (strain ATCC 700084 / mc(2)155) (Mycobacterium smegmatis)	28	S	32487543;25904896
A0R054	Mycolicibacterium smegmatis (strain ATCC 700084 / mc(2)155) (Mycobacterium smegmatis)	2	S	32487543;25904896
A0R3M6	Mycolicibacterium smegmatis (strain ATCC 700084 / mc(2)155) (Mycobacterium smegmatis)	30	S	32487543;25904896
A0R4R5	Mycolicibacterium smegmatis (strain ATCC 700084 / mc(2)155) (Mycobacterium smegmatis)	399	S	32487543;25904896
A0R049	Mycolicibacterium smegmatis (strain ATCC 700084 / mc(2)155) (Mycobacterium smegmatis)	8	S	32487543;25904896
A0QNG1	Mycolicibacterium smegmatis (strain ATCC 700084 / mc(2)155) (Mycobacterium smegmatis)	169	S	32487543;25904896
A0R006	Mycolicibacterium smegmatis (strain ATCC 700084 / mc(2)155) (Mycobacterium smegmatis)	249	S	32487543;25904896
A0R006	Mycolicibacterium smegmatis (strain ATCC 700084 / mc(2)155) (Mycobacterium smegmatis)	259	S	32487543;25904896
A0R006	Mycolicibacterium smegmatis (strain ATCC 700084 / mc(2)155) (Mycobacterium smegmatis)	255	S	32487543;25904896
A0QSS3	Mycolicibacterium smegmatis (strain ATCC 700084 / mc(2)155) (Mycobacterium smegmatis)	26	S	32487543;25904896
Q3L890	Mycolicibacterium smegmatis (strain ATCC 700084 / mc(2)155) (Mycobacterium smegmatis)	133	S	32487543;25904896
A0R006	Mycolicibacterium smegmatis (strain ATCC 700084 / mc(2)155) (Mycobacterium smegmatis)	262	S	32487543;25904896
A0R006	Mycolicibacterium smegmatis (strain ATCC 700084 / mc(2)155) (Mycobacterium smegmatis)	256	S	32487543;25904896
A0R6Z6	Mycolicibacterium smegmatis (strain ATCC 700084 / mc(2)155) (Mycobacterium smegmatis)	9	S	32487543;25904896
A0QSU3	Mycolicibacterium smegmatis (strain ATCC 700084 / mc(2)155) (Mycobacterium smegmatis)	2	S	32487543;25904896
A0QR05	Mycolicibacterium smegmatis (strain ATCC 700084 / mc(2)155) (Mycobacterium smegmatis)	11	S	32487543;25904896
A0QSU3	Mycolicibacterium smegmatis (strain ATCC 700084 / mc(2)155) (Mycobacterium smegmatis)	7	S	32487543;25904896
A0QQI7	Mycolicibacterium smegmatis (strain ATCC 700084 / mc(2)155) (Mycobacterium smegmatis)	7	S	32487543;25904896
A0QYF6	Mycolicibacterium smegmatis (strain ATCC 700084 / mc(2)155) (Mycobacterium smegmatis)	44	S	32487543;25904896
A0QSY1	Mycolicibacterium smegmatis (strain ATCC 700084 / mc(2)155) (Mycobacterium smegmatis)	175	S	32487543;25904896
A0R574	Mycolicibacterium smegmatis (strain ATCC 700084 / mc(2)155) (Mycobacterium smegmatis)	166	S	32487543;25904896
A0QNE2	Mycolicibacterium smegmatis (strain ATCC 700084 / mc(2)155) (Mycobacterium smegmatis)	105	S	32487543;25904896
A0R082	Mycolicibacterium smegmatis (strain ATCC 700084 / mc(2)155) (Mycobacterium smegmatis)	227	S	32487543;25904896
P9WI81	Mycobacterium tuberculosis (strain ATCC 25618 / H37Rv)	169	S	32487543;12548283
P9WI81	Mycobacterium tuberculosis (strain ATCC 25618 / H37Rv)	166	S	32487543;12548283
Q5HI88	Staphylococcus aureus (strain COL)	128	S	30358407;29183913
Q5HF35	Staphylococcus aureus (strain COL)	156	S	30358407;29183913
Q5HF35	Staphylococcus aureus (strain COL)	159	S	30358407;29183913
Q5HFI1	Staphylococcus aureus (strain COL)	366	S	30358407;29183913
Q5HIC8	Staphylococcus aureus (strain COL)	48	S	30358407;29183913
Q5HIF5	Staphylococcus aureus (strain COL)	7	S	30358407;29183913
Q5HE87	Staphylococcus aureus (strain COL)	382	S	30358407;29183913
Q5HI51	Staphylococcus aureus (strain COL)	106	S	30358407;29183913
Q5HDW9	Staphylococcus aureus (strain COL)	103	S	30358407;29183913
Q5HJM9	Staphylococcus aureus (strain COL)	77	S	30358407;29183913
Q5HJM9	Staphylococcus aureus (strain COL)	80	S	30358407;29183913
Q5HG86	Staphylococcus aureus (strain COL)	22	S	30358407;29183913
Q5HH21	Staphylococcus aureus (strain COL)	190	S	30358407;29183913
Q5HGG2	Staphylococcus aureus (strain COL)	61	S	30358407;29183913
Q5HIC7	Staphylococcus aureus (strain COL)	42	S	30358407;29183913
Q5HIC7	Staphylococcus aureus (strain COL)	46	S	30358407;29183913
Q5HHH4	Staphylococcus aureus (strain COL)	37	S	30358407;29183913
Q5HG07	Staphylococcus aureus (strain COL)	176	S	30358407;29183913
Q5HFU2	Staphylococcus aureus (strain COL)	77	S	30358407;29183913
Q5HFJ5	Staphylococcus aureus (strain COL)	204	S	30358407;29183913
Q5HIH4	Staphylococcus aureus (strain COL)	24	S	30358407;29183913
Q5HIC8	Staphylococcus aureus (strain COL)	681	S	30358407;29183913
Q5HGC3	Staphylococcus aureus (strain COL)	424	S	30358407;29183913
Q5HFI0	Staphylococcus aureus (strain COL)	393	S	30358407;29183913
Q5HID2	Staphylococcus aureus (strain COL)	734	S	30358407;29183913
Q5HD02	Staphylococcus aureus (strain COL)	340	S	30358407;29183913
Q5HFD7	Staphylococcus aureus (strain COL)	5	S	30358407;29183913
Q5HHH4	Staphylococcus aureus (strain COL)	5	S	30358407;29183913
Q5HH25	Staphylococcus aureus (strain COL)	2	S	30358407;29183913
Q5HFU2	Staphylococcus aureus (strain COL)	2	S	30358407;29183913
P60071	Staphylococcus aureus (strain COL)	53	S	30358407;29183913
Q5HE43	Staphylococcus aureus (strain COL)	100	S	30358407;29183913
Q5HHC7	Staphylococcus aureus (strain COL)	264	S	30358407;29183913
Q5HDX9	Staphylococcus aureus (strain COL)	173	S	30358407;29183913
Q5HDW6	Staphylococcus aureus (strain COL)	65	S	30358407;29183913
Q5HGH4	Staphylococcus aureus (strain COL)	131	S	30358407;29183913
Q5HHP3	Staphylococcus aureus (strain COL)	215	S	30358407;29183913
Q5HGP5	Staphylococcus aureus (strain COL)	176	S	30358407;29183913
Q5HGI6	Staphylococcus aureus (strain COL)	253	S	30358407;29183913
Q5HF24	Staphylococcus aureus (strain COL)	102	S	30358407;29183913
Q5HD61	Staphylococcus aureus (strain COL)	143	S	30358407;29183913
Q5HF35	Staphylococcus aureus (strain COL)	141	S	30358407;29183913
Q5HDX7	Staphylococcus aureus (strain COL)	42	S	30358407;29183913
Q5HGK9	Staphylococcus aureus (strain COL)	19	S	30358407;29183913
Q5HFI0	Staphylococcus aureus (strain COL)	273	S	30358407;29183913
Q5HGZ1	Staphylococcus aureus (strain COL)	213	S	30358407;29183913
Q5HFR2	Staphylococcus aureus (strain COL)	34	S	30358407;29183913
Q5HDX3	Staphylococcus aureus (strain COL)	150	S	30358407;29183913
Q5HFX8	Staphylococcus aureus (strain COL)	76	S	30358407;29183913
Q5HIC9	Staphylococcus aureus (strain COL)	83	S	30358407;29183913
Q5HE82	Staphylococcus aureus (strain COL)	28	S	30358407;29183913
Q5HE23	Staphylococcus aureus (strain COL)	45	S	30358407;24457182
P60071	Staphylococcus aureus (strain COL)	57	S	30358407;19201800
Q5HE43	Staphylococcus aureus (strain COL)	102	S	30358407;10671448
Q8I207	Plasmodium falciparum (isolate 3D7)	291	S	;32359426
P42632	Escherichia coli (strain K12)	655	S	;26373674
A0QVT6	Mycolicibacterium smegmatis (strain ATCC 700084 / mc(2)155) (Mycobacterium smegmatis)	360	S	;25904896
P9WI77	Mycobacterium tuberculosis (strain ATCC 25618 / H37Rv)	299	S	;16739134
P9WI79	Mycobacterium tuberculosis (strain ATCC 25618 / H37Rv)	279	S	;16739134
P9WI79	Mycobacterium tuberculosis (strain ATCC 25618 / H37Rv)	306	S	;16739134
P9WI79	Mycobacterium tuberculosis (strain ATCC 25618 / H37Rv)	308	S	;16739134
P9WI79	Mycobacterium tuberculosis (strain ATCC 25618 / H37Rv)	310	S	;16739134
P9WI79	Mycobacterium tuberculosis (strain ATCC 25618 / H37Rv)	328	S	;16739134
P9WI79	Mycobacterium tuberculosis (strain ATCC 25618 / H37Rv)	332	S	;16739134
A0A0E1VIU6	Staphylococcus aureus subsp. aureus USA300_TCH959	8	S	35421590
Q2FI18	Staphylococcus aureus (strain USA300)	662	S	35421590
A0A0E1VIU7	Staphylococcus aureus subsp. aureus USA300_TCH959	662	S	35421590
A0A0H2XHW0	Staphylococcus aureus (strain USA300)	210	S	35421590
A0A0E1VIV1	Staphylococcus aureus subsp. aureus USA300_TCH959	210	S	35421590
A0A0H2XHW0	Staphylococcus aureus (strain USA300)	2	S	35421590
A0A0E1VIV1	Staphylococcus aureus subsp. aureus USA300_TCH959	2	S	35421590
A0A0E1VIV4	Staphylococcus aureus subsp. aureus USA300_TCH959	9	S	35421590
A0A0E1VIV4	Staphylococcus aureus subsp. aureus USA300_TCH959	10	S	35421590
A0A0E1VIV4	Staphylococcus aureus subsp. aureus USA300_TCH959	11	S	35421590
A0A0E1VIV5	Staphylococcus aureus subsp. aureus USA300_TCH959	112	S	35421590
A0A0H2XJG9	Staphylococcus aureus (strain USA300)	112	S	35421590
A0A0E1VIV5	Staphylococcus aureus subsp. aureus USA300_TCH959	117	S	35421590
A0A0H2XJG9	Staphylococcus aureus (strain USA300)	117	S	35421590
A0A0E1VIV5	Staphylococcus aureus subsp. aureus USA300_TCH959	120	S	35421590
A0A0H2XJG9	Staphylococcus aureus (strain USA300)	120	S	35421590
A0A0E1VIV5	Staphylococcus aureus subsp. aureus USA300_TCH959	193	S	35421590
A0A0H2XJG9	Staphylococcus aureus (strain USA300)	140	S	35421590
A0A0E1VIV5	Staphylococcus aureus subsp. aureus USA300_TCH959	197	S	35421590
A0A0H2XJG9	Staphylococcus aureus (strain USA300)	144	S	35421590
A0A0E1VIV5	Staphylococcus aureus subsp. aureus USA300_TCH959	218	S	35421590
A0A0E1VIV5	Staphylococcus aureus subsp. aureus USA300_TCH959	223	S	35421590
A0A0E1VIV5	Staphylococcus aureus subsp. aureus USA300_TCH959	226	S	35421590
A0A0E1VIV5	Staphylococcus aureus subsp. aureus USA300_TCH959	65	S	35421590
A0A0H2XJG9	Staphylococcus aureus (strain USA300)	65	S	35421590
A0A0E1VIV5	Staphylococcus aureus subsp. aureus USA300_TCH959	289	S	35421590
A0A0H2XJG9	Staphylococcus aureus (strain USA300)	234	S	35421590
A0A0E1VIV5	Staphylococcus aureus subsp. aureus USA300_TCH959	93	S	35421590
A0A0H2XJG9	Staphylococcus aureus (strain USA300)	93	S	35421590
A0A0H2XG15	Staphylococcus aureus (strain USA300)	13	S	35421590
A0A0E1VIV9	Staphylococcus aureus subsp. aureus USA300_TCH959	13	S	35421590
A0A0H2XG15	Staphylococcus aureus (strain USA300)	44	S	35421590
A0A0E1VIV9	Staphylococcus aureus subsp. aureus USA300_TCH959	44	S	35421590
A0A0H2XG15	Staphylococcus aureus (strain USA300)	47	S	35421590
A0A0E1VIV9	Staphylococcus aureus subsp. aureus USA300_TCH959	47	S	35421590
A0A0H2XG15	Staphylococcus aureus (strain USA300)	48	S	35421590
A0A0E1VIV9	Staphylococcus aureus subsp. aureus USA300_TCH959	48	S	35421590
A0A0H2XG15	Staphylococcus aureus (strain USA300)	148	S	35421590
A0A0E1VIV9	Staphylococcus aureus subsp. aureus USA300_TCH959	148	S	35421590
Q2FG58	Staphylococcus aureus (strain USA300)	96	S	35421590
A0A0E1VIX1	Staphylococcus aureus subsp. aureus USA300_TCH959	96	S	35421590
Q2FG58	Staphylococcus aureus (strain USA300)	101	S	35421590
A0A0E1VIX1	Staphylococcus aureus subsp. aureus USA300_TCH959	101	S	35421590
Q2FG58	Staphylococcus aureus (strain USA300)	75	S	35421590
A0A0E1VIX1	Staphylococcus aureus subsp. aureus USA300_TCH959	75	S	35421590
Q2FG58	Staphylococcus aureus (strain USA300)	77	S	35421590
A0A0E1VIX1	Staphylococcus aureus subsp. aureus USA300_TCH959	77	S	35421590
Q2FG58	Staphylococcus aureus (strain USA300)	42	S	35421590
A0A0E1VIX1	Staphylococcus aureus subsp. aureus USA300_TCH959	42	S	35421590
Q2FIG2	Staphylococcus aureus (strain USA300)	5	S	35421590
A0A0E1VIX4	Staphylococcus aureus subsp. aureus USA300_TCH959	5	S	35421590
A0A0E1VIX6	Staphylococcus aureus subsp. aureus USA300_TCH959	46	S	35421590
Q2FGL3	Staphylococcus aureus (strain USA300)	43	S	35421590
A0A0H2XJC0	Staphylococcus aureus (strain USA300)	67	S	35421590
A0A0E1VIX9	Staphylococcus aureus subsp. aureus USA300_TCH959	67	S	35421590
A0A0H2XJC0	Staphylococcus aureus (strain USA300)	84	S	35421590
A0A0E1VIX9	Staphylococcus aureus subsp. aureus USA300_TCH959	84	S	35421590
A0A0H2XJC0	Staphylococcus aureus (strain USA300)	12	S	35421590
A0A0E1VIX9	Staphylococcus aureus subsp. aureus USA300_TCH959	12	S	35421590
Q2FG82	Staphylococcus aureus (strain USA300)	43	S	35421590
A8Z2H3	Staphylococcus aureus (strain USA300 / TCH1516)	43	S	35421590
A0A0E1VIY0	Staphylococcus aureus subsp. aureus USA300_TCH959	43	S	35421590
Q2FG82	Staphylococcus aureus (strain USA300)	88	S	35421590
A8Z2H3	Staphylococcus aureus (strain USA300 / TCH1516)	88	S	35421590
A0A0E1VIY0	Staphylococcus aureus subsp. aureus USA300_TCH959	88	S	35421590
A0A0H2XKA5	Staphylococcus aureus (strain USA300)	85	S	35421590
A0A0E1VJ16	Staphylococcus aureus subsp. aureus USA300_TCH959	85	S	35421590
A0A0H2XKA5	Staphylococcus aureus (strain USA300)	88	S	35421590
A0A0E1VJ16	Staphylococcus aureus subsp. aureus USA300_TCH959	88	S	35421590
A0A0H2XKA5	Staphylococcus aureus (strain USA300)	145	S	35421590
A0A0E1VJ16	Staphylococcus aureus subsp. aureus USA300_TCH959	145	S	35421590
A0A0H2XKA5	Staphylococcus aureus (strain USA300)	133	S	35421590
A0A0E1VJ16	Staphylococcus aureus subsp. aureus USA300_TCH959	133	S	35421590
A0A0E1VJ20	Staphylococcus aureus subsp. aureus USA300_TCH959	187	S	35421590
Q2FGF7	Staphylococcus aureus (strain USA300)	189	S	35421590
A8Z4A5	Staphylococcus aureus (strain USA300 / TCH1516)	189	S	35421590
Q2FGH0	Staphylococcus aureus (strain USA300)	50	S	35421590
A0A0E1VJ33	Staphylococcus aureus subsp. aureus USA300_TCH959	50	S	35421590
A0A0H2XIF9	Staphylococcus aureus (strain USA300)	210	S	35421590
A0A0E1VJ36	Staphylococcus aureus subsp. aureus USA300_TCH959	210	S	35421590
Q2FGD8	Staphylococcus aureus (strain USA300)	63	S	35421590
A8Z4C5	Staphylococcus aureus (strain USA300 / TCH1516)	63	S	35421590
A0A0E1VJ38	Staphylococcus aureus subsp. aureus USA300_TCH959	63	S	35421590
Q2FGD8	Staphylococcus aureus (strain USA300)	68	S	35421590
A8Z4C5	Staphylococcus aureus (strain USA300 / TCH1516)	68	S	35421590
A0A0E1VJ38	Staphylococcus aureus subsp. aureus USA300_TCH959	68	S	35421590
Q2FGD8	Staphylococcus aureus (strain USA300)	76	S	35421590
A8Z4C5	Staphylococcus aureus (strain USA300 / TCH1516)	76	S	35421590
A0A0E1VJ38	Staphylococcus aureus subsp. aureus USA300_TCH959	76	S	35421590
Q2FGD8	Staphylococcus aureus (strain USA300)	51	S	35421590
A8Z4C5	Staphylococcus aureus (strain USA300 / TCH1516)	51	S	35421590
A0A0E1VJ38	Staphylococcus aureus subsp. aureus USA300_TCH959	51	S	35421590
A0A0H2XFN0	Staphylococcus aureus (strain USA300)	2	S	35421590
A0A0E1VJ45	Staphylococcus aureus subsp. aureus USA300_TCH959	2	S	35421590
Q2FGF0	Staphylococcus aureus (strain USA300)	199	S	35421590
A8Z4B2	Staphylococcus aureus (strain USA300 / TCH1516)	199	S	35421590
A0A0E1VJ48	Staphylococcus aureus subsp. aureus USA300_TCH959	199	S	35421590
Q2FGF0	Staphylococcus aureus (strain USA300)	295	S	35421590
A8Z4B2	Staphylococcus aureus (strain USA300 / TCH1516)	295	S	35421590
A0A0E1VJ48	Staphylococcus aureus subsp. aureus USA300_TCH959	295	S	35421590
Q2FGF0	Staphylococcus aureus (strain USA300)	184	S	35421590
A8Z4B2	Staphylococcus aureus (strain USA300 / TCH1516)	184	S	35421590
A0A0E1VJ48	Staphylococcus aureus subsp. aureus USA300_TCH959	184	S	35421590
Q2FGF0	Staphylococcus aureus (strain USA300)	185	S	35421590
A8Z4B2	Staphylococcus aureus (strain USA300 / TCH1516)	185	S	35421590
A0A0E1VJ48	Staphylococcus aureus subsp. aureus USA300_TCH959	185	S	35421590
Q2FIE9	Staphylococcus aureus (strain USA300)	120	S	35421590
A8Z1I3	Staphylococcus aureus (strain USA300 / TCH1516)	120	S	35421590
A0A0E1VJ59	Staphylococcus aureus subsp. aureus USA300_TCH959	138	S	35421590
Q2FIE9	Staphylococcus aureus (strain USA300)	280	S	35421590
A8Z1I3	Staphylococcus aureus (strain USA300 / TCH1516)	280	S	35421590
A0A0E1VJ59	Staphylococcus aureus subsp. aureus USA300_TCH959	298	S	35421590
Q2FIE9	Staphylococcus aureus (strain USA300)	281	S	35421590
A8Z1I3	Staphylococcus aureus (strain USA300 / TCH1516)	281	S	35421590
A0A0E1VJ59	Staphylococcus aureus subsp. aureus USA300_TCH959	299	S	35421590
A0A0H2XGD6	Staphylococcus aureus (strain USA300)	95	S	35421590
A0A0E1VJ74	Staphylococcus aureus subsp. aureus USA300_TCH959	95	S	35421590
Q2FG94	Staphylococcus aureus (strain USA300)	95	S	35421590
A8Z2G0	Staphylococcus aureus (strain USA300 / TCH1516)	95	S	35421590
A0A0E1VJ75	Staphylococcus aureus subsp. aureus USA300_TCH959	102	S	35421590
A0A0H2XGP1	Staphylococcus aureus (strain USA300)	40	S	35421590
A0A0E1VJ80	Staphylococcus aureus subsp. aureus USA300_TCH959	40	S	35421590
Q2FGB5	Staphylococcus aureus (strain USA300)	13	S	35421590
A8Z4E9	Staphylococcus aureus (strain USA300 / TCH1516)	13	S	35421590
A0A0E1VJ81	Staphylococcus aureus subsp. aureus USA300_TCH959	13	S	35421590
Q2FGB5	Staphylococcus aureus (strain USA300)	15	S	35421590
A8Z4E9	Staphylococcus aureus (strain USA300 / TCH1516)	15	S	35421590
A0A0E1VJ81	Staphylococcus aureus subsp. aureus USA300_TCH959	15	S	35421590
Q2FGB5	Staphylococcus aureus (strain USA300)	188	S	35421590
A8Z4E9	Staphylococcus aureus (strain USA300 / TCH1516)	188	S	35421590
A0A0E1VJ81	Staphylococcus aureus subsp. aureus USA300_TCH959	188	S	35421590
Q2FIE3	Staphylococcus aureus (strain USA300)	145	S	35421590
A8Z1J1	Staphylococcus aureus (strain USA300 / TCH1516)	145	S	35421590
A0A0E1VJ83	Staphylococcus aureus subsp. aureus USA300_TCH959	145	S	35421590
Q2FIE3	Staphylococcus aureus (strain USA300)	147	S	35421590
A8Z1J1	Staphylococcus aureus (strain USA300 / TCH1516)	147	S	35421590
A0A0E1VJ83	Staphylococcus aureus subsp. aureus USA300_TCH959	147	S	35421590
Q2FIE3	Staphylococcus aureus (strain USA300)	18	S	35421590
A8Z1J1	Staphylococcus aureus (strain USA300 / TCH1516)	18	S	35421590
A0A0E1VJ83	Staphylococcus aureus subsp. aureus USA300_TCH959	18	S	35421590
Q2FGB0	Staphylococcus aureus (strain USA300)	71	S	35421590
A8Z4F4	Staphylococcus aureus (strain USA300 / TCH1516)	71	S	35421590
A0A0E1VJ86	Staphylococcus aureus subsp. aureus USA300_TCH959	71	S	35421590
Q2FGB0	Staphylococcus aureus (strain USA300)	117	S	35421590
A8Z4F4	Staphylococcus aureus (strain USA300 / TCH1516)	117	S	35421590
A0A0E1VJ86	Staphylococcus aureus subsp. aureus USA300_TCH959	117	S	35421590
A0A0H2XG02	Staphylococcus aureus (strain USA300)	35	S	35421590
A0A0E1VJ94	Staphylococcus aureus subsp. aureus USA300_TCH959	35	S	35421590
A0A0H2XIK4	Staphylococcus aureus (strain USA300)	76	S	35421590
A0A0E1VJA5	Staphylococcus aureus subsp. aureus USA300_TCH959	83	S	35421590
A0A0H2XIK4	Staphylococcus aureus (strain USA300)	150	S	35421590
A0A0E1VJA5	Staphylococcus aureus subsp. aureus USA300_TCH959	157	S	35421590
A0A0H2XIK4	Staphylococcus aureus (strain USA300)	152	S	35421590
A0A0E1VJA5	Staphylococcus aureus subsp. aureus USA300_TCH959	159	S	35421590
A0A0H2XIK4	Staphylococcus aureus (strain USA300)	153	S	35421590
A0A0E1VJA5	Staphylococcus aureus subsp. aureus USA300_TCH959	160	S	35421590
A0A0H2XIK4	Staphylococcus aureus (strain USA300)	47	S	35421590
A0A0E1VJA5	Staphylococcus aureus subsp. aureus USA300_TCH959	54	S	35421590
A0A0H2XHS5	Staphylococcus aureus (strain USA300)	88	S	35421590
A0A0E1VJB1	Staphylococcus aureus subsp. aureus USA300_TCH959	88	S	35421590
A0A0H2XHS5	Staphylococcus aureus (strain USA300)	12	S	35421590
A0A0E1VJB1	Staphylococcus aureus subsp. aureus USA300_TCH959	12	S	35421590
A0A0H2XHS5	Staphylococcus aureus (strain USA300)	16	S	35421590
A0A0E1VJB1	Staphylococcus aureus subsp. aureus USA300_TCH959	16	S	35421590
Q2FIA9	Staphylococcus aureus (strain USA300)	774	S	35421590
A8Z072	Staphylococcus aureus (strain USA300 / TCH1516)	774	S	35421590
A0A0E1VJB3	Staphylococcus aureus subsp. aureus USA300_TCH959	774	S	35421590
A0A0H2XE73	Staphylococcus aureus (strain USA300)	271	S	35421590
A0A0E1VJB5	Staphylococcus aureus subsp. aureus USA300_TCH959	271	S	35421590
A0A0H2XE73	Staphylococcus aureus (strain USA300)	280	S	35421590
A0A0E1VJB5	Staphylococcus aureus subsp. aureus USA300_TCH959	280	S	35421590
A0A0H2XE73	Staphylococcus aureus (strain USA300)	19	S	35421590
A0A0E1VJB5	Staphylococcus aureus subsp. aureus USA300_TCH959	19	S	35421590
A0A0H2XE73	Staphylococcus aureus (strain USA300)	20	S	35421590
A0A0E1VJB5	Staphylococcus aureus subsp. aureus USA300_TCH959	20	S	35421590
Q2FIM8	Staphylococcus aureus (strain USA300)	60	S	35421590
A8Z042	Staphylococcus aureus (strain USA300 / TCH1516)	60	S	35421590
A0A0E1VJB6	Staphylococcus aureus subsp. aureus USA300_TCH959	60	S	35421590
A0A0H2XGI0	Staphylococcus aureus (strain USA300)	539	S	35421590
A0A0E1VJB8	Staphylococcus aureus subsp. aureus USA300_TCH959	539	S	35421590
Q2FGY6	Staphylococcus aureus (strain USA300)	50	S	35421590
A8Z434	Staphylococcus aureus (strain USA300 / TCH1516)	50	S	35421590
A0A0E1VJD2	Staphylococcus aureus subsp. aureus USA300_TCH959	52	S	35421590
Q2FGY6	Staphylococcus aureus (strain USA300)	166	S	35421590
A8Z434	Staphylococcus aureus (strain USA300 / TCH1516)	166	S	35421590
A0A0E1VJD2	Staphylococcus aureus subsp. aureus USA300_TCH959	168	S	35421590
A0A0H2XHQ2	Staphylococcus aureus (strain USA300)	268	S	35421590
A0A0E1VJD7	Staphylococcus aureus subsp. aureus USA300_TCH959	268	S	35421590
A0A0H2XHQ2	Staphylococcus aureus (strain USA300)	215	S	35421590
A0A0E1VJD7	Staphylococcus aureus subsp. aureus USA300_TCH959	215	S	35421590
Q2FIM5	Staphylococcus aureus (strain USA300)	22	S	35421590
A8Z045	Staphylococcus aureus (strain USA300 / TCH1516)	22	S	35421590
A0A0E1VJD8	Staphylococcus aureus subsp. aureus USA300_TCH959	22	S	35421590
A0A0H2XHX6	Staphylococcus aureus (strain USA300)	210	S	35421590
A0A0E1VJE4	Staphylococcus aureus subsp. aureus USA300_TCH959	210	S	35421590
A0A0H2XHX6	Staphylococcus aureus (strain USA300)	76	S	35421590
A0A0E1VJE4	Staphylococcus aureus subsp. aureus USA300_TCH959	76	S	35421590
A0A0H2XHX6	Staphylococcus aureus (strain USA300)	81	S	35421590
A0A0E1VJE4	Staphylococcus aureus subsp. aureus USA300_TCH959	81	S	35421590
A0A0H2XHX6	Staphylococcus aureus (strain USA300)	142	S	35421590
A0A0E1VJE4	Staphylococcus aureus subsp. aureus USA300_TCH959	142	S	35421590
A0A0H2XHX6	Staphylococcus aureus (strain USA300)	147	S	35421590
A0A0E1VJE4	Staphylococcus aureus subsp. aureus USA300_TCH959	147	S	35421590
A0A0H2XHX6	Staphylococcus aureus (strain USA300)	150	S	35421590
A0A0E1VJE4	Staphylococcus aureus subsp. aureus USA300_TCH959	150	S	35421590
A0A0H2XHX6	Staphylococcus aureus (strain USA300)	335	S	35421590
A0A0E1VJE4	Staphylococcus aureus subsp. aureus USA300_TCH959	335	S	35421590
A0A0H2XHX6	Staphylococcus aureus (strain USA300)	301	S	35421590
A0A0E1VJE4	Staphylococcus aureus subsp. aureus USA300_TCH959	301	S	35421590
Q2FGX3	Staphylococcus aureus (strain USA300)	90	S	35421590
A8Z448	Staphylococcus aureus (strain USA300 / TCH1516)	90	S	35421590
A0A0E1VJE5	Staphylococcus aureus subsp. aureus USA300_TCH959	90	S	35421590
Q2FGX3	Staphylococcus aureus (strain USA300)	97	S	35421590
A8Z448	Staphylococcus aureus (strain USA300 / TCH1516)	97	S	35421590
A0A0E1VJE5	Staphylococcus aureus subsp. aureus USA300_TCH959	97	S	35421590
Q2FGX3	Staphylococcus aureus (strain USA300)	117	S	35421590
A8Z448	Staphylococcus aureus (strain USA300 / TCH1516)	117	S	35421590
A0A0E1VJE5	Staphylococcus aureus subsp. aureus USA300_TCH959	117	S	35421590
Q2FGX3	Staphylococcus aureus (strain USA300)	23	S	35421590
A8Z448	Staphylococcus aureus (strain USA300 / TCH1516)	23	S	35421590
A0A0E1VJE5	Staphylococcus aureus subsp. aureus USA300_TCH959	23	S	35421590
A0A0H2XIY3	Staphylococcus aureus (strain USA300)	38	S	35421590
A0A0E1VJI3	Staphylococcus aureus subsp. aureus USA300_TCH959	41	S	35421590
A0A0H2XIY3	Staphylococcus aureus (strain USA300)	110	S	35421590
A0A0E1VJI3	Staphylococcus aureus subsp. aureus USA300_TCH959	113	S	35421590
A0A0H2XIY3	Staphylococcus aureus (strain USA300)	111	S	35421590
A0A0E1VJI3	Staphylococcus aureus subsp. aureus USA300_TCH959	114	S	35421590
A0A0H2XHU9	Staphylococcus aureus (strain USA300)	4	S	35421590
A0A0E1VJI7	Staphylococcus aureus subsp. aureus USA300_TCH959	4	S	35421590
A0A0H2XED7	Staphylococcus aureus (strain USA300)	63	S	35421590
A0A0E1VJI8	Staphylococcus aureus subsp. aureus USA300_TCH959	63	S	35421590
Q2FJ56	Staphylococcus aureus (strain USA300)	55	S	35421590
A8YZT4	Staphylococcus aureus (strain USA300 / TCH1516)	55	S	35421590
A0A0E1VJJ6	Staphylococcus aureus subsp. aureus USA300_TCH959	55	S	35421590
Q2FJ56	Staphylococcus aureus (strain USA300)	81	S	35421590
A8YZT4	Staphylococcus aureus (strain USA300 / TCH1516)	81	S	35421590
A0A0E1VJJ6	Staphylococcus aureus subsp. aureus USA300_TCH959	81	S	35421590
A0A0H2XGZ8	Staphylococcus aureus (strain USA300)	172	S	35421590
A0A0E1VJJ7	Staphylococcus aureus subsp. aureus USA300_TCH959	172	S	35421590
A0A0H2XGZ8	Staphylococcus aureus (strain USA300)	479	S	35421590
A0A0E1VJJ7	Staphylococcus aureus subsp. aureus USA300_TCH959	479	S	35421590
Q2FH29	Staphylococcus aureus (strain USA300)	11	S	35421590
A0A0E1VJJ9	Staphylococcus aureus subsp. aureus USA300_TCH959	11	S	35421590
Q2FH20	Staphylococcus aureus (strain USA300)	235	S	35421590
A8Z3Z7	Staphylococcus aureus (strain USA300 / TCH1516)	235	S	35421590
A0A0E1VJK8	Staphylococcus aureus subsp. aureus USA300_TCH959	235	S	35421590
Q2FH20	Staphylococcus aureus (strain USA300)	199	S	35421590
A8Z3Z7	Staphylococcus aureus (strain USA300 / TCH1516)	199	S	35421590
A0A0E1VJK8	Staphylococcus aureus subsp. aureus USA300_TCH959	199	S	35421590
Q2FH15	Staphylococcus aureus (strain USA300)	90	S	35421590
A8Z402	Staphylococcus aureus (strain USA300 / TCH1516)	90	S	35421590
A0A0E1VJK9	Staphylococcus aureus subsp. aureus USA300_TCH959	90	S	35421590
Q2FH15	Staphylococcus aureus (strain USA300)	93	S	35421590
A8Z402	Staphylococcus aureus (strain USA300 / TCH1516)	93	S	35421590
A0A0E1VJK9	Staphylococcus aureus subsp. aureus USA300_TCH959	93	S	35421590
Q2FH15	Staphylococcus aureus (strain USA300)	95	S	35421590
A8Z402	Staphylococcus aureus (strain USA300 / TCH1516)	95	S	35421590
A0A0E1VJK9	Staphylococcus aureus subsp. aureus USA300_TCH959	95	S	35421590
Q2FH15	Staphylococcus aureus (strain USA300)	108	S	35421590
A8Z402	Staphylococcus aureus (strain USA300 / TCH1516)	108	S	35421590
A0A0E1VJK9	Staphylococcus aureus subsp. aureus USA300_TCH959	108	S	35421590
A0A0H2XFD9	Staphylococcus aureus (strain USA300)	264	S	35421590
A0A0E1VJM0	Staphylococcus aureus subsp. aureus USA300_TCH959	264	S	35421590
A0A0H2XH40	Staphylococcus aureus (strain USA300)	76	S	35421590
A0A0E1VJM4	Staphylococcus aureus subsp. aureus USA300_TCH959	94	S	35421590
A0A0H2XH40	Staphylococcus aureus (strain USA300)	86	S	35421590
A0A0E1VJM4	Staphylococcus aureus subsp. aureus USA300_TCH959	104	S	35421590
A0A0H2XGC7	Staphylococcus aureus (strain USA300)	65	S	35421590
A0A0E1VJN3	Staphylococcus aureus subsp. aureus USA300_TCH959	65	S	35421590
Q2FH41	Staphylococcus aureus (strain USA300)	221	S	35421590
A8Z3X5	Staphylococcus aureus (strain USA300 / TCH1516)	221	S	35421590
A0A0E1VJP0	Staphylococcus aureus subsp. aureus USA300_TCH959	221	S	35421590
Q2FH36	Staphylococcus aureus (strain USA300)	40	S	35421590
A0A0E1VJP6	Staphylococcus aureus subsp. aureus USA300_TCH959	40	S	35421590
A0A0H2XIK9	Staphylococcus aureus (strain USA300)	5	S	35421590
A0A0E1VJP9	Staphylococcus aureus subsp. aureus USA300_TCH959	5	S	35421590
A0A0H2XIP0	Staphylococcus aureus (strain USA300)	8	S	35421590
A0A0E1VJR5	Staphylococcus aureus subsp. aureus USA300_TCH959	11	S	35421590
A0A0H2XIP0	Staphylococcus aureus (strain USA300)	10	S	35421590
A0A0E1VJR5	Staphylococcus aureus subsp. aureus USA300_TCH959	13	S	35421590
A0A0H2XKF9	Staphylococcus aureus (strain USA300)	556	S	35421590
A0A0E1VJR9	Staphylococcus aureus subsp. aureus USA300_TCH959	569	S	35421590
Q2FH47	Staphylococcus aureus (strain USA300)	262	S	35421590
A0A0E1VJT2	Staphylococcus aureus subsp. aureus USA300_TCH959	262	S	35421590
Q2FH47	Staphylococcus aureus (strain USA300)	189	S	35421590
A0A0E1VJT2	Staphylococcus aureus subsp. aureus USA300_TCH959	189	S	35421590
Q2FH47	Staphylococcus aureus (strain USA300)	178	S	35421590
A0A0E1VJT2	Staphylococcus aureus subsp. aureus USA300_TCH959	178	S	35421590
Q2FH47	Staphylococcus aureus (strain USA300)	180	S	35421590
A0A0E1VJT2	Staphylococcus aureus subsp. aureus USA300_TCH959	180	S	35421590
Q2FH47	Staphylococcus aureus (strain USA300)	200	S	35421590
A0A0E1VJT2	Staphylococcus aureus subsp. aureus USA300_TCH959	200	S	35421590
A0A0H2XGF3	Staphylococcus aureus (strain USA300)	171	S	35421590
A0A0E1VJT6	Staphylococcus aureus subsp. aureus USA300_TCH959	171	S	35421590
A0A0H2XDE4	Staphylococcus aureus (strain USA300)	102	S	35421590
A0A0E1VJU2	Staphylococcus aureus subsp. aureus USA300_TCH959	102	S	35421590
A0A0H2XDE4	Staphylococcus aureus (strain USA300)	2	S	35421590
A0A0E1VJU2	Staphylococcus aureus subsp. aureus USA300_TCH959	2	S	35421590
A0A0H2XDE4	Staphylococcus aureus (strain USA300)	118	S	35421590
A0A0E1VJU2	Staphylococcus aureus subsp. aureus USA300_TCH959	118	S	35421590
A0A0H2XDE4	Staphylococcus aureus (strain USA300)	120	S	35421590
A0A0E1VJU2	Staphylococcus aureus subsp. aureus USA300_TCH959	120	S	35421590
A0A0H2XDE4	Staphylococcus aureus (strain USA300)	121	S	35421590
A0A0E1VJU2	Staphylococcus aureus subsp. aureus USA300_TCH959	121	S	35421590
Q2FHH9	Staphylococcus aureus (strain USA300)	27	S	35421590
A0A0E1VJV2	Staphylococcus aureus subsp. aureus USA300_TCH959	27	S	35421590
Q2FHH9	Staphylococcus aureus (strain USA300)	126	S	35421590
A0A0E1VJV2	Staphylococcus aureus subsp. aureus USA300_TCH959	126	S	35421590
Q2FHH9	Staphylococcus aureus (strain USA300)	67	S	35421590
A0A0E1VJV2	Staphylococcus aureus subsp. aureus USA300_TCH959	67	S	35421590
Q2FHH9	Staphylococcus aureus (strain USA300)	73	S	35421590
A0A0E1VJV2	Staphylococcus aureus subsp. aureus USA300_TCH959	73	S	35421590
Q2FHH9	Staphylococcus aureus (strain USA300)	154	S	35421590
A0A0E1VJV2	Staphylococcus aureus subsp. aureus USA300_TCH959	154	S	35421590
Q2FHH9	Staphylococcus aureus (strain USA300)	2	S	35421590
A0A0E1VJV2	Staphylococcus aureus subsp. aureus USA300_TCH959	2	S	35421590
Q2FHH9	Staphylococcus aureus (strain USA300)	15	S	35421590
A0A0E1VJV2	Staphylococcus aureus subsp. aureus USA300_TCH959	15	S	35421590
Q2FHH9	Staphylococcus aureus (strain USA300)	18	S	35421590
A0A0E1VJV2	Staphylococcus aureus subsp. aureus USA300_TCH959	18	S	35421590
Q2FHH9	Staphylococcus aureus (strain USA300)	20	S	35421590
A0A0E1VJV2	Staphylococcus aureus subsp. aureus USA300_TCH959	20	S	35421590
Q2FIT5	Staphylococcus aureus (strain USA300)	107	S	35421590
A0A0E1VJV8	Staphylococcus aureus subsp. aureus USA300_TCH959	107	S	35421590
Q2FIT5	Staphylococcus aureus (strain USA300)	118	S	35421590
A0A0E1VJV8	Staphylococcus aureus subsp. aureus USA300_TCH959	118	S	35421590
Q2FIT5	Staphylococcus aureus (strain USA300)	84	S	35421590
A0A0E1VJV8	Staphylococcus aureus subsp. aureus USA300_TCH959	84	S	35421590
Q2FHI2	Staphylococcus aureus (strain USA300)	247	S	35421590
A8Z3T6	Staphylococcus aureus (strain USA300 / TCH1516)	247	S	35421590
A0A0E1VJX8	Staphylococcus aureus subsp. aureus USA300_TCH959	247	S	35421590
Q2FHI2	Staphylococcus aureus (strain USA300)	229	S	35421590
A8Z3T6	Staphylococcus aureus (strain USA300 / TCH1516)	229	S	35421590
A0A0E1VJX8	Staphylococcus aureus subsp. aureus USA300_TCH959	229	S	35421590
Q2FHI2	Staphylococcus aureus (strain USA300)	79	S	35421590
A8Z3T6	Staphylococcus aureus (strain USA300 / TCH1516)	79	S	35421590
A0A0E1VJX8	Staphylococcus aureus subsp. aureus USA300_TCH959	79	S	35421590
Q2FHI2	Staphylococcus aureus (strain USA300)	82	S	35421590
A8Z3T6	Staphylococcus aureus (strain USA300 / TCH1516)	82	S	35421590
A0A0E1VJX8	Staphylococcus aureus subsp. aureus USA300_TCH959	82	S	35421590
Q2FHI2	Staphylococcus aureus (strain USA300)	115	S	35421590
A8Z3T6	Staphylococcus aureus (strain USA300 / TCH1516)	115	S	35421590
A0A0E1VJX8	Staphylococcus aureus subsp. aureus USA300_TCH959	115	S	35421590
A0A0H2XEJ4	Staphylococcus aureus (strain USA300)	188	S	35421590
A0A0E1VJX9	Staphylococcus aureus subsp. aureus USA300_TCH959	188	S	35421590
A0A0H2XEJ4	Staphylococcus aureus (strain USA300)	212	S	35421590
A0A0E1VJX9	Staphylococcus aureus subsp. aureus USA300_TCH959	212	S	35421590
A0A0H2XHA9	Staphylococcus aureus (strain USA300)	441	S	35421590
A0A0E1VJY3	Staphylococcus aureus subsp. aureus USA300_TCH959	441	S	35421590
A0A0H2XHA9	Staphylococcus aureus (strain USA300)	445	S	35421590
A0A0E1VJY3	Staphylococcus aureus subsp. aureus USA300_TCH959	445	S	35421590
Q2FJB0	Staphylococcus aureus (strain USA300)	449	S	35421590
A8YZM7	Staphylococcus aureus (strain USA300 / TCH1516)	449	S	35421590
A0A0E1VJY6	Staphylococcus aureus subsp. aureus USA300_TCH959	449	S	35421590
A0A0H2XEX6	Staphylococcus aureus (strain USA300)	163	S	35421590
A0A0E1VJY9	Staphylococcus aureus subsp. aureus USA300_TCH959	163	S	35421590
A0A0H2XFG7	Staphylococcus aureus (strain USA300)	270	S	35421590
A0A0E1VJZ3	Staphylococcus aureus subsp. aureus USA300_TCH959	270	S	35421590
Q2FJA1	Staphylococcus aureus (strain USA300)	43	S	35421590
A8YZN7	Staphylococcus aureus (strain USA300 / TCH1516)	43	S	35421590
A0A0E1VJZ8	Staphylococcus aureus subsp. aureus USA300_TCH959	43	S	35421590
Q2FJA1	Staphylococcus aureus (strain USA300)	2	S	35421590
A8YZN7	Staphylococcus aureus (strain USA300 / TCH1516)	2	S	35421590
A0A0E1VJZ8	Staphylococcus aureus subsp. aureus USA300_TCH959	2	S	35421590
Q2FJA1	Staphylococcus aureus (strain USA300)	110	S	35421590
A8YZN7	Staphylococcus aureus (strain USA300 / TCH1516)	110	S	35421590
A0A0E1VJZ8	Staphylococcus aureus subsp. aureus USA300_TCH959	110	S	35421590
A0A0H2XHM5	Staphylococcus aureus (strain USA300)	220	S	35421590
A0A0E1VJZ9	Staphylococcus aureus subsp. aureus USA300_TCH959	265	S	35421590
A0A0H2XHM5	Staphylococcus aureus (strain USA300)	633	S	35421590
A0A0E1VJZ9	Staphylococcus aureus subsp. aureus USA300_TCH959	678	S	35421590
A0A0H2XHM5	Staphylococcus aureus (strain USA300)	372	S	35421590
A0A0E1VJZ9	Staphylococcus aureus subsp. aureus USA300_TCH959	417	S	35421590
A0A0H2XHM5	Staphylococcus aureus (strain USA300)	508	S	35421590
A0A0E1VJZ9	Staphylococcus aureus subsp. aureus USA300_TCH959	553	S	35421590
A0A0H2XHM5	Staphylococcus aureus (strain USA300)	509	S	35421590
A0A0E1VJZ9	Staphylococcus aureus subsp. aureus USA300_TCH959	554	S	35421590
A0A0H2XHM8	Staphylococcus aureus (strain USA300)	319	S	35421590
A0A0E1VK00	Staphylococcus aureus subsp. aureus USA300_TCH959	319	S	35421590
A0A0H2XHM8	Staphylococcus aureus (strain USA300)	424	S	35421590
A0A0E1VK00	Staphylococcus aureus subsp. aureus USA300_TCH959	424	S	35421590
Q2FHF2	Staphylococcus aureus (strain USA300)	81	S	35421590
A8Z1V7	Staphylococcus aureus (strain USA300 / TCH1516)	81	S	35421590
A0A0E1VK06	Staphylococcus aureus subsp. aureus USA300_TCH959	81	S	35421590
Q2FHF2	Staphylococcus aureus (strain USA300)	130	S	35421590
A8Z1V7	Staphylococcus aureus (strain USA300 / TCH1516)	130	S	35421590
A0A0E1VK06	Staphylococcus aureus subsp. aureus USA300_TCH959	130	S	35421590
Q2FHF2	Staphylococcus aureus (strain USA300)	131	S	35421590
A8Z1V7	Staphylococcus aureus (strain USA300 / TCH1516)	131	S	35421590
A0A0E1VK06	Staphylococcus aureus subsp. aureus USA300_TCH959	131	S	35421590
Q2FHF2	Staphylococcus aureus (strain USA300)	116	S	35421590
A8Z1V7	Staphylococcus aureus (strain USA300 / TCH1516)	116	S	35421590
A0A0E1VK06	Staphylococcus aureus subsp. aureus USA300_TCH959	116	S	35421590
Q2FHF2	Staphylococcus aureus (strain USA300)	208	S	35421590
A8Z1V7	Staphylococcus aureus (strain USA300 / TCH1516)	208	S	35421590
A0A0E1VK06	Staphylococcus aureus subsp. aureus USA300_TCH959	208	S	35421590
Q2FJB2	Staphylococcus aureus (strain USA300)	361	S	35421590
A8YZM5	Staphylococcus aureus (strain USA300 / TCH1516)	361	S	35421590
A0A0E1VK13	Staphylococcus aureus subsp. aureus USA300_TCH959	361	S	35421590
Q2FJB2	Staphylococcus aureus (strain USA300)	220	S	35421590
A8YZM5	Staphylococcus aureus (strain USA300 / TCH1516)	220	S	35421590
A0A0E1VK13	Staphylococcus aureus subsp. aureus USA300_TCH959	220	S	35421590
Q2FJB2	Staphylococcus aureus (strain USA300)	58	S	35421590
A8YZM5	Staphylococcus aureus (strain USA300 / TCH1516)	58	S	35421590
A0A0E1VK13	Staphylococcus aureus subsp. aureus USA300_TCH959	58	S	35421590
Q2FJB2	Staphylococcus aureus (strain USA300)	312	S	35421590
A8YZM5	Staphylococcus aureus (strain USA300 / TCH1516)	312	S	35421590
A0A0E1VK13	Staphylococcus aureus subsp. aureus USA300_TCH959	312	S	35421590
Q2FJB2	Staphylococcus aureus (strain USA300)	12	S	35421590
A8YZM5	Staphylococcus aureus (strain USA300 / TCH1516)	12	S	35421590
A0A0E1VK13	Staphylococcus aureus subsp. aureus USA300_TCH959	12	S	35421590
A0A0E1VK14	Staphylococcus aureus subsp. aureus USA300_TCH959	20	S	35421590
A0A0H2XIS2	Staphylococcus aureus (strain USA300)	20	S	35421590
Q2FHE2	Staphylococcus aureus (strain USA300)	375	S	35421590
A8Z1W7	Staphylococcus aureus (strain USA300 / TCH1516)	375	S	35421590
A0A0E1VK15	Staphylococcus aureus subsp. aureus USA300_TCH959	375	S	35421590
Q2FHE2	Staphylococcus aureus (strain USA300)	413	S	35421590
A8Z1W7	Staphylococcus aureus (strain USA300 / TCH1516)	413	S	35421590
A0A0E1VK15	Staphylococcus aureus subsp. aureus USA300_TCH959	413	S	35421590
Q2FHE2	Staphylococcus aureus (strain USA300)	414	S	35421590
A8Z1W7	Staphylococcus aureus (strain USA300 / TCH1516)	414	S	35421590
A0A0E1VK15	Staphylococcus aureus subsp. aureus USA300_TCH959	414	S	35421590
Q2FHE2	Staphylococcus aureus (strain USA300)	348	S	35421590
A8Z1W7	Staphylococcus aureus (strain USA300 / TCH1516)	348	S	35421590
A0A0E1VK15	Staphylococcus aureus subsp. aureus USA300_TCH959	348	S	35421590
A0A0H2XF92	Staphylococcus aureus (strain USA300)	139	S	35421590
A0A0E1VK18	Staphylococcus aureus subsp. aureus USA300_TCH959	139	S	35421590
A0A0H2XF92	Staphylococcus aureus (strain USA300)	146	S	35421590
A0A0E1VK18	Staphylococcus aureus subsp. aureus USA300_TCH959	146	S	35421590
Q2FJ98	Staphylococcus aureus (strain USA300)	816	S	35421590
A8YZP0	Staphylococcus aureus (strain USA300 / TCH1516)	816	S	35421590
A0A0E1VK28	Staphylococcus aureus subsp. aureus USA300_TCH959	816	S	35421590
Q2FJ98	Staphylococcus aureus (strain USA300)	818	S	35421590
A8YZP0	Staphylococcus aureus (strain USA300 / TCH1516)	818	S	35421590
A0A0E1VK28	Staphylococcus aureus subsp. aureus USA300_TCH959	818	S	35421590
Q2FJ98	Staphylococcus aureus (strain USA300)	1120	S	35421590
A8YZP0	Staphylococcus aureus (strain USA300 / TCH1516)	1120	S	35421590
A0A0E1VK28	Staphylococcus aureus subsp. aureus USA300_TCH959	1120	S	35421590
Q2FJ98	Staphylococcus aureus (strain USA300)	370	S	35421590
A8YZP0	Staphylococcus aureus (strain USA300 / TCH1516)	370	S	35421590
A0A0E1VK28	Staphylococcus aureus subsp. aureus USA300_TCH959	370	S	35421590
Q2FJ98	Staphylococcus aureus (strain USA300)	902	S	35421590
A8YZP0	Staphylococcus aureus (strain USA300 / TCH1516)	902	S	35421590
A0A0E1VK28	Staphylococcus aureus subsp. aureus USA300_TCH959	902	S	35421590
Q2FJB8	Staphylococcus aureus (strain USA300)	40	S	35421590
A0A0E1VK29	Staphylococcus aureus subsp. aureus USA300_TCH959	40	S	35421590
Q2FJB8	Staphylococcus aureus (strain USA300)	60	S	35421590
A0A0E1VK29	Staphylococcus aureus subsp. aureus USA300_TCH959	60	S	35421590
A0A0H2XKH5	Staphylococcus aureus (strain USA300)	785	S	35421590
A0A0E1VK53	Staphylococcus aureus subsp. aureus USA300_TCH959	785	S	35421590
A0A0H2XKH5	Staphylococcus aureus (strain USA300)	786	S	35421590
A0A0E1VK53	Staphylococcus aureus subsp. aureus USA300_TCH959	786	S	35421590
A0A0H2XKH5	Staphylococcus aureus (strain USA300)	717	S	35421590
A0A0E1VK53	Staphylococcus aureus subsp. aureus USA300_TCH959	717	S	35421590
A0A0H2XKH5	Staphylococcus aureus (strain USA300)	680	S	35421590
A0A0E1VK53	Staphylococcus aureus subsp. aureus USA300_TCH959	680	S	35421590
A0A0H2XKH5	Staphylococcus aureus (strain USA300)	19	S	35421590
A0A0E1VK53	Staphylococcus aureus subsp. aureus USA300_TCH959	19	S	35421590
A0A0H2XKH5	Staphylococcus aureus (strain USA300)	333	S	35421590
A0A0E1VK53	Staphylococcus aureus subsp. aureus USA300_TCH959	333	S	35421590
A0A0H2XKH5	Staphylococcus aureus (strain USA300)	257	S	35421590
A0A0E1VK53	Staphylococcus aureus subsp. aureus USA300_TCH959	257	S	35421590
A0A0H2XKH5	Staphylococcus aureus (strain USA300)	392	S	35421590
A0A0E1VK53	Staphylococcus aureus subsp. aureus USA300_TCH959	392	S	35421590
A0A0H2XKH5	Staphylococcus aureus (strain USA300)	393	S	35421590
A0A0E1VK53	Staphylococcus aureus subsp. aureus USA300_TCH959	393	S	35421590
A0A0H2XKH5	Staphylococcus aureus (strain USA300)	397	S	35421590
A0A0E1VK53	Staphylococcus aureus subsp. aureus USA300_TCH959	397	S	35421590
A0A0H2XKH5	Staphylococcus aureus (strain USA300)	412	S	35421590
A0A0E1VK53	Staphylococcus aureus subsp. aureus USA300_TCH959	412	S	35421590
Q2FJB5	Staphylococcus aureus (strain USA300)	399	S	35421590
A0A0E1VK60	Staphylococcus aureus subsp. aureus USA300_TCH959	399	S	35421590
Q2FJB5	Staphylococcus aureus (strain USA300)	400	S	35421590
A0A0E1VK60	Staphylococcus aureus subsp. aureus USA300_TCH959	400	S	35421590
Q2FJB5	Staphylococcus aureus (strain USA300)	148	S	35421590
A0A0E1VK60	Staphylococcus aureus subsp. aureus USA300_TCH959	148	S	35421590
Q2FJB5	Staphylococcus aureus (strain USA300)	519	S	35421590
A0A0E1VK60	Staphylococcus aureus subsp. aureus USA300_TCH959	519	S	35421590
Q2FJB5	Staphylococcus aureus (strain USA300)	521	S	35421590
A0A0E1VK60	Staphylococcus aureus subsp. aureus USA300_TCH959	521	S	35421590
Q2FJB5	Staphylococcus aureus (strain USA300)	197	S	35421590
A0A0E1VK60	Staphylococcus aureus subsp. aureus USA300_TCH959	197	S	35421590
Q2FJB5	Staphylococcus aureus (strain USA300)	676	S	35421590
A0A0E1VK60	Staphylococcus aureus subsp. aureus USA300_TCH959	676	S	35421590
Q2FJB5	Staphylococcus aureus (strain USA300)	677	S	35421590
A0A0E1VK60	Staphylococcus aureus subsp. aureus USA300_TCH959	677	S	35421590
Q2FJB5	Staphylococcus aureus (strain USA300)	496	S	35421590
A0A0E1VK60	Staphylococcus aureus subsp. aureus USA300_TCH959	496	S	35421590
Q2FJB5	Staphylococcus aureus (strain USA300)	378	S	35421590
A0A0E1VK60	Staphylococcus aureus subsp. aureus USA300_TCH959	378	S	35421590
Q2FJB5	Staphylococcus aureus (strain USA300)	501	S	35421590
A0A0E1VK60	Staphylococcus aureus subsp. aureus USA300_TCH959	501	S	35421590
Q2FJB5	Staphylococcus aureus (strain USA300)	735	S	35421590
A0A0E1VK60	Staphylococcus aureus subsp. aureus USA300_TCH959	735	S	35421590
Q2FJB5	Staphylococcus aureus (strain USA300)	241	S	35421590
A0A0E1VK60	Staphylococcus aureus subsp. aureus USA300_TCH959	241	S	35421590
Q2FJB5	Staphylococcus aureus (strain USA300)	406	S	35421590
A0A0E1VK60	Staphylococcus aureus subsp. aureus USA300_TCH959	406	S	35421590
Q2FJB5	Staphylococcus aureus (strain USA300)	157	S	35421590
A0A0E1VK60	Staphylococcus aureus subsp. aureus USA300_TCH959	157	S	35421590
Q2FJB5	Staphylococcus aureus (strain USA300)	165	S	35421590
A0A0E1VK60	Staphylococcus aureus subsp. aureus USA300_TCH959	165	S	35421590
Q2FJB5	Staphylococcus aureus (strain USA300)	810	S	35421590
A0A0E1VK60	Staphylococcus aureus subsp. aureus USA300_TCH959	810	S	35421590
Q2FH96	Staphylococcus aureus (strain USA300)	258	S	35421590
A0A0E1VK68	Staphylococcus aureus subsp. aureus USA300_TCH959	258	S	35421590
Q2FHK0	Staphylococcus aureus (strain USA300)	44	S	35421590
A0A0E1VK69	Staphylococcus aureus subsp. aureus USA300_TCH959	44	S	35421590
Q2FHK0	Staphylococcus aureus (strain USA300)	27	S	35421590
A0A0E1VK69	Staphylococcus aureus subsp. aureus USA300_TCH959	27	S	35421590
Q2FHK0	Staphylococcus aureus (strain USA300)	76	S	35421590
A0A0E1VK69	Staphylococcus aureus subsp. aureus USA300_TCH959	76	S	35421590
A0A0E1VK74	Staphylococcus aureus subsp. aureus USA300_TCH959	308	S	35421590
A0A0H2XIH6	Staphylococcus aureus (strain USA300)	271	S	35421590
A0A0E1VK74	Staphylococcus aureus subsp. aureus USA300_TCH959	312	S	35421590
A0A0H2XIH6	Staphylococcus aureus (strain USA300)	275	S	35421590
A0A0E1VK74	Staphylococcus aureus subsp. aureus USA300_TCH959	355	S	35421590
A0A0H2XIH6	Staphylococcus aureus (strain USA300)	318	S	35421590
A0A0E1VK74	Staphylococcus aureus subsp. aureus USA300_TCH959	53	S	35421590
A0A0H2XIH6	Staphylococcus aureus (strain USA300)	16	S	35421590
A0A0E1VK74	Staphylococcus aureus subsp. aureus USA300_TCH959	386	S	35421590
A0A0H2XIH6	Staphylococcus aureus (strain USA300)	349	S	35421590
A0A0E1VK74	Staphylococcus aureus subsp. aureus USA300_TCH959	234	S	35421590
A0A0H2XIH6	Staphylococcus aureus (strain USA300)	197	S	35421590
A0A0E1VK74	Staphylococcus aureus subsp. aureus USA300_TCH959	383	S	35421590
A0A0H2XIH6	Staphylococcus aureus (strain USA300)	346	S	35421590
Q2FF22	Staphylococcus aureus (strain USA300)	9	S	35421590
A8YY72	Staphylococcus aureus (strain USA300 / TCH1516)	9	S	35421590
A0A0E1VK76	Staphylococcus aureus subsp. aureus USA300_TCH959	9	S	35421590
Q2FF22	Staphylococcus aureus (strain USA300)	388	S	35421590
A8YY72	Staphylococcus aureus (strain USA300 / TCH1516)	388	S	35421590
A0A0E1VK76	Staphylococcus aureus subsp. aureus USA300_TCH959	388	S	35421590
Q2FF22	Staphylococcus aureus (strain USA300)	141	S	35421590
A8YY72	Staphylococcus aureus (strain USA300 / TCH1516)	141	S	35421590
A0A0E1VK76	Staphylococcus aureus subsp. aureus USA300_TCH959	141	S	35421590
A0A0H2XIN1	Staphylococcus aureus (strain USA300)	160	S	35421590
A0A0E1VK79	Staphylococcus aureus subsp. aureus USA300_TCH959	160	S	35421590
Q2FF45	Staphylococcus aureus (strain USA300)	396	S	35421590
A0A0E1VK99	Staphylococcus aureus subsp. aureus USA300_TCH959	407	S	35421590
Q2FF45	Staphylococcus aureus (strain USA300)	258	S	35421590
A0A0E1VK99	Staphylococcus aureus subsp. aureus USA300_TCH959	269	S	35421590
Q2FF20	Staphylococcus aureus (strain USA300)	121	S	35421590
A8YY74	Staphylococcus aureus (strain USA300 / TCH1516)	121	S	35421590
A0A0E1VKA2	Staphylococcus aureus subsp. aureus USA300_TCH959	121	S	35421590
Q2FEZ3	Staphylococcus aureus (strain USA300)	413	S	35421590
A0A0E1VKA4	Staphylococcus aureus subsp. aureus USA300_TCH959	426	S	35421590
Q2FEZ3	Staphylococcus aureus (strain USA300)	414	S	35421590
A0A0E1VKA4	Staphylococcus aureus subsp. aureus USA300_TCH959	427	S	35421590
Q2FEZ3	Staphylococcus aureus (strain USA300)	423	S	35421590
A0A0E1VKA4	Staphylococcus aureus subsp. aureus USA300_TCH959	436	S	35421590
A0A0H2XIE8	Staphylococcus aureus (strain USA300)	468	S	35421590
A0A0E1VKA5	Staphylococcus aureus subsp. aureus USA300_TCH959	468	S	35421590
Q2FF25	Staphylococcus aureus (strain USA300)	103	S	35421590
A8Z500	Staphylococcus aureus (strain USA300 / TCH1516)	103	S	35421590
A0A0E1VKA7	Staphylococcus aureus subsp. aureus USA300_TCH959	103	S	35421590
Q2FF25	Staphylococcus aureus (strain USA300)	77	S	35421590
A8Z500	Staphylococcus aureus (strain USA300 / TCH1516)	77	S	35421590
A0A0E1VKA7	Staphylococcus aureus subsp. aureus USA300_TCH959	77	S	35421590
Q2FHN4	Staphylococcus aureus (strain USA300)	170	S	35421590
A0A0E1VKA8	Staphylococcus aureus subsp. aureus USA300_TCH959	171	S	35421590
Q2FHK6	Staphylococcus aureus (strain USA300)	74	S	35421590
A8Z3R8	Staphylococcus aureus (strain USA300 / TCH1516)	74	S	35421590
A0A0E1VKB1	Staphylococcus aureus subsp. aureus USA300_TCH959	74	S	35421590
Q2FHM9	Staphylococcus aureus (strain USA300)	31	S	35421590
A0A0E1VKB2	Staphylococcus aureus subsp. aureus USA300_TCH959	31	S	35421590
A0A0H2XHZ8	Staphylococcus aureus (strain USA300)	78	S	35421590
A0A0E1VKB5	Staphylococcus aureus subsp. aureus USA300_TCH959	78	S	35421590
A0A0H2XHZ8	Staphylococcus aureus (strain USA300)	80	S	35421590
A0A0E1VKB5	Staphylococcus aureus subsp. aureus USA300_TCH959	80	S	35421590
A0A0H2XHZ8	Staphylococcus aureus (strain USA300)	81	S	35421590
A0A0E1VKB5	Staphylococcus aureus subsp. aureus USA300_TCH959	81	S	35421590
A0A0H2XGJ3	Staphylococcus aureus (strain USA300)	95	S	35421590
A0A0E1VKB9	Staphylococcus aureus subsp. aureus USA300_TCH959	100	S	35421590
A0A0H2XGJ3	Staphylococcus aureus (strain USA300)	8	S	35421590
A0A0E1VKB9	Staphylococcus aureus subsp. aureus USA300_TCH959	13	S	35421590
A0A0H2XGJ3	Staphylococcus aureus (strain USA300)	295	S	35421590
A0A0E1VKB9	Staphylococcus aureus subsp. aureus USA300_TCH959	300	S	35421590
Q2FHP8	Staphylococcus aureus (strain USA300)	98	S	35421590
A8Z3M7	Staphylococcus aureus (strain USA300 / TCH1516)	98	S	35421590
A0A0E1VKC1	Staphylococcus aureus subsp. aureus USA300_TCH959	98	S	35421590
Q2FHP8	Staphylococcus aureus (strain USA300)	58	S	35421590
A8Z3M7	Staphylococcus aureus (strain USA300 / TCH1516)	58	S	35421590
A0A0E1VKC1	Staphylococcus aureus subsp. aureus USA300_TCH959	58	S	35421590
A0A0H2XF73	Staphylococcus aureus (strain USA300)	175	S	35421590
A0A0E1VKC2	Staphylococcus aureus subsp. aureus USA300_TCH959	175	S	35421590
A0A0E1VKC4	Staphylococcus aureus subsp. aureus USA300_TCH959	103	S	35421590
A0A0H2XGI3	Staphylococcus aureus (strain USA300)	128	S	35421590
Q2FF43	Staphylococcus aureus (strain USA300)	184	S	35421590
A8Z4Y6	Staphylococcus aureus (strain USA300 / TCH1516)	184	S	35421590
A0A0E1VKD1	Staphylococcus aureus subsp. aureus USA300_TCH959	221	S	35421590
A0A0E1VKD8	Staphylococcus aureus subsp. aureus USA300_TCH959	886	S	35421590
A0A0H2XG00	Staphylococcus aureus (strain USA300)	886	S	35421590
A0A0H2XK58	Staphylococcus aureus (strain USA300)	347	S	35421590
A0A0E1VKE4	Staphylococcus aureus subsp. aureus USA300_TCH959	347	S	35421590
A0A0H2XK58	Staphylococcus aureus (strain USA300)	350	S	35421590
A0A0E1VKE4	Staphylococcus aureus subsp. aureus USA300_TCH959	350	S	35421590
A0A0H2XK58	Staphylococcus aureus (strain USA300)	352	S	35421590
A0A0E1VKE4	Staphylococcus aureus subsp. aureus USA300_TCH959	352	S	35421590
A0A0H2XK58	Staphylococcus aureus (strain USA300)	353	S	35421590
A0A0E1VKE4	Staphylococcus aureus subsp. aureus USA300_TCH959	353	S	35421590
A0A0H2XK58	Staphylococcus aureus (strain USA300)	360	S	35421590
A0A0E1VKE4	Staphylococcus aureus subsp. aureus USA300_TCH959	360	S	35421590
A0A0H2XK58	Staphylococcus aureus (strain USA300)	362	S	35421590
A0A0E1VKE4	Staphylococcus aureus subsp. aureus USA300_TCH959	362	S	35421590
A0A0H2XK58	Staphylococcus aureus (strain USA300)	375	S	35421590
A0A0E1VKE4	Staphylococcus aureus subsp. aureus USA300_TCH959	375	S	35421590
A0A0H2XK58	Staphylococcus aureus (strain USA300)	326	S	35421590
A0A0E1VKE4	Staphylococcus aureus subsp. aureus USA300_TCH959	326	S	35421590
A0A0H2XK58	Staphylococcus aureus (strain USA300)	328	S	35421590
A0A0E1VKE4	Staphylococcus aureus subsp. aureus USA300_TCH959	328	S	35421590
A0A0H2XK58	Staphylococcus aureus (strain USA300)	334	S	35421590
A0A0E1VKE4	Staphylococcus aureus subsp. aureus USA300_TCH959	334	S	35421590
A0A0H2XK58	Staphylococcus aureus (strain USA300)	338	S	35421590
A0A0E1VKE4	Staphylococcus aureus subsp. aureus USA300_TCH959	338	S	35421590
A0A0H2XK58	Staphylococcus aureus (strain USA300)	339	S	35421590
A0A0E1VKE4	Staphylococcus aureus subsp. aureus USA300_TCH959	339	S	35421590
A0A0H2XK58	Staphylococcus aureus (strain USA300)	343	S	35421590
A0A0E1VKE4	Staphylococcus aureus subsp. aureus USA300_TCH959	343	S	35421590
A0A0H2XK58	Staphylococcus aureus (strain USA300)	176	S	35421590
A0A0E1VKE4	Staphylococcus aureus subsp. aureus USA300_TCH959	176	S	35421590
A0A0H2XK58	Staphylococcus aureus (strain USA300)	219	S	35421590
A0A0E1VKE4	Staphylococcus aureus subsp. aureus USA300_TCH959	219	S	35421590
A0A0H2XK58	Staphylococcus aureus (strain USA300)	223	S	35421590
A0A0E1VKE4	Staphylococcus aureus subsp. aureus USA300_TCH959	223	S	35421590
A0A0H2XJU8	Staphylococcus aureus (strain USA300)	343	S	35421590
A0A0E1VKE5	Staphylococcus aureus subsp. aureus USA300_TCH959	343	S	35421590
A0A0H2XJU8	Staphylococcus aureus (strain USA300)	354	S	35421590
A0A0E1VKE5	Staphylococcus aureus subsp. aureus USA300_TCH959	354	S	35421590
A0A0H2XJU8	Staphylococcus aureus (strain USA300)	332	S	35421590
A0A0E1VKE5	Staphylococcus aureus subsp. aureus USA300_TCH959	332	S	35421590
A0A0H2XHW4	Staphylococcus aureus (strain USA300)	66	S	35421590
A0A0E1VKF2	Staphylococcus aureus subsp. aureus USA300_TCH959	66	S	35421590
Q2FF10	Staphylococcus aureus (strain USA300)	20	S	35421590
A8YY83	Staphylococcus aureus (strain USA300 / TCH1516)	20	S	35421590
A0A0E1VKF6	Staphylococcus aureus subsp. aureus USA300_TCH959	20	S	35421590
Q2FF10	Staphylococcus aureus (strain USA300)	28	S	35421590
A8YY83	Staphylococcus aureus (strain USA300 / TCH1516)	28	S	35421590
A0A0E1VKF6	Staphylococcus aureus subsp. aureus USA300_TCH959	28	S	35421590
A0A0E1VKG5	Staphylococcus aureus subsp. aureus USA300_TCH959	57	S	35421590
A0A0E1VKG5	Staphylococcus aureus subsp. aureus USA300_TCH959	61	S	35421590
Q2FHT7	Staphylococcus aureus (strain USA300)	770	S	35421590
A8Z1S5	Staphylococcus aureus (strain USA300 / TCH1516)	770	S	35421590
A0A0E1VKG9	Staphylococcus aureus subsp. aureus USA300_TCH959	770	S	35421590
Q2FHT7	Staphylococcus aureus (strain USA300)	16	S	35421590
A8Z1S5	Staphylococcus aureus (strain USA300 / TCH1516)	16	S	35421590
A0A0E1VKG9	Staphylococcus aureus subsp. aureus USA300_TCH959	16	S	35421590
Q2FHZ1	Staphylococcus aureus (strain USA300)	358	S	35421590
A0A0E1VKH0	Staphylococcus aureus subsp. aureus USA300_TCH959	358	S	35421590
Q2FHZ1	Staphylococcus aureus (strain USA300)	361	S	35421590
A0A0E1VKH0	Staphylococcus aureus subsp. aureus USA300_TCH959	361	S	35421590
Q2FHZ1	Staphylococcus aureus (strain USA300)	366	S	35421590
A0A0E1VKH0	Staphylococcus aureus subsp. aureus USA300_TCH959	366	S	35421590
Q2FHZ1	Staphylococcus aureus (strain USA300)	370	S	35421590
A0A0E1VKH0	Staphylococcus aureus subsp. aureus USA300_TCH959	370	S	35421590
Q2FHZ1	Staphylococcus aureus (strain USA300)	258	S	35421590
A0A0E1VKH0	Staphylococcus aureus subsp. aureus USA300_TCH959	258	S	35421590
Q2FHZ1	Staphylococcus aureus (strain USA300)	482	S	35421590
A0A0E1VKH0	Staphylococcus aureus subsp. aureus USA300_TCH959	482	S	35421590
A0A0H2XHD5	Staphylococcus aureus (strain USA300)	286	S	35421590
A0A0E1VKH3	Staphylococcus aureus subsp. aureus USA300_TCH959	286	S	35421590
A0A0H2XK48	Staphylococcus aureus (strain USA300)	39	S	35421590
A0A0E1VKI0	Staphylococcus aureus subsp. aureus USA300_TCH959	39	S	35421590
A0A0H2XK48	Staphylococcus aureus (strain USA300)	2	S	35421590
A0A0E1VKI0	Staphylococcus aureus subsp. aureus USA300_TCH959	2	S	35421590
A0A0H2XJG3	Staphylococcus aureus (strain USA300)	93	S	35421590
A0A0E1VKJ6	Staphylococcus aureus subsp. aureus USA300_TCH959	93	S	35421590
A0A0H2XJG3	Staphylococcus aureus (strain USA300)	94	S	35421590
A0A0E1VKJ6	Staphylococcus aureus subsp. aureus USA300_TCH959	94	S	35421590
A0A0H2XJG3	Staphylococcus aureus (strain USA300)	95	S	35421590
A0A0E1VKJ6	Staphylococcus aureus subsp. aureus USA300_TCH959	95	S	35421590
Q2FHX5	Staphylococcus aureus (strain USA300)	7	S	35421590
A0A0E1VKK3	Staphylococcus aureus subsp. aureus USA300_TCH959	7	S	35421590
Q2FHU3	Staphylococcus aureus (strain USA300)	203	S	35421590
A8Z1R9	Staphylococcus aureus (strain USA300 / TCH1516)	203	S	35421590
A0A0E1VKL0	Staphylococcus aureus subsp. aureus USA300_TCH959	203	S	35421590
Q2FHU3	Staphylococcus aureus (strain USA300)	209	S	35421590
A8Z1R9	Staphylococcus aureus (strain USA300 / TCH1516)	209	S	35421590
A0A0E1VKL0	Staphylococcus aureus subsp. aureus USA300_TCH959	209	S	35421590
Q2FHU3	Staphylococcus aureus (strain USA300)	2	S	35421590
A8Z1R9	Staphylococcus aureus (strain USA300 / TCH1516)	2	S	35421590
A0A0E1VKL0	Staphylococcus aureus subsp. aureus USA300_TCH959	2	S	35421590
Q2FHU3	Staphylococcus aureus (strain USA300)	8	S	35421590
A8Z1R9	Staphylococcus aureus (strain USA300 / TCH1516)	8	S	35421590
A0A0E1VKL0	Staphylococcus aureus subsp. aureus USA300_TCH959	8	S	35421590
Q2FHV5	Staphylococcus aureus (strain USA300)	195	S	35421590
A8Z1Q9	Staphylococcus aureus (strain USA300 / TCH1516)	195	S	35421590
A0A0E1VKL9	Staphylococcus aureus subsp. aureus USA300_TCH959	211	S	35421590
A0A0H2XFQ2	Staphylococcus aureus (strain USA300)	14	S	35421590
A0A0E1VKN4	Staphylococcus aureus subsp. aureus USA300_TCH959	14	S	35421590
A0A0H2XHT7	Staphylococcus aureus (strain USA300)	31	S	35421590
A0A0E1VKN7	Staphylococcus aureus subsp. aureus USA300_TCH959	31	S	35421590
A0A0H2XHT7	Staphylococcus aureus (strain USA300)	5	S	35421590
A0A0E1VKN7	Staphylococcus aureus subsp. aureus USA300_TCH959	5	S	35421590
A0A0H2XHT7	Staphylococcus aureus (strain USA300)	27	S	35421590
A0A0E1VKN7	Staphylococcus aureus subsp. aureus USA300_TCH959	27	S	35421590
A0A0H2XHT7	Staphylococcus aureus (strain USA300)	46	S	35421590
A0A0E1VKN7	Staphylococcus aureus subsp. aureus USA300_TCH959	46	S	35421590
Q2FJC9	Staphylococcus aureus (strain USA300)	204	S	35421590
A8YZL0	Staphylococcus aureus (strain USA300 / TCH1516)	204	S	35421590
A0A0E1VKN9	Staphylococcus aureus subsp. aureus USA300_TCH959	204	S	35421590
A0A0H2XFR7	Staphylococcus aureus (strain USA300)	742	S	35421590
A0A0E1VKP6	Staphylococcus aureus subsp. aureus USA300_TCH959	742	S	35421590
A0A0H2XFR7	Staphylococcus aureus (strain USA300)	459	S	35421590
A0A0E1VKP6	Staphylococcus aureus subsp. aureus USA300_TCH959	459	S	35421590
A0A0H2XFR7	Staphylococcus aureus (strain USA300)	621	S	35421590
A0A0E1VKP6	Staphylococcus aureus subsp. aureus USA300_TCH959	621	S	35421590
A0A0H2XFR7	Staphylococcus aureus (strain USA300)	856	S	35421590
A0A0E1VKP6	Staphylococcus aureus subsp. aureus USA300_TCH959	856	S	35421590
A0A0H2XID2	Staphylococcus aureus (strain USA300)	175	S	35421590
A0A0E1VKQ3	Staphylococcus aureus subsp. aureus USA300_TCH959	175	S	35421590
A0A0H2XID2	Staphylococcus aureus (strain USA300)	524	S	35421590
A0A0E1VKQ3	Staphylococcus aureus subsp. aureus USA300_TCH959	524	S	35421590
A0A0H2XID2	Staphylococcus aureus (strain USA300)	196	S	35421590
A0A0E1VKQ3	Staphylococcus aureus subsp. aureus USA300_TCH959	196	S	35421590
Q2FI57	Staphylococcus aureus (strain USA300)	54	S	35421590
A8Z0C4	Staphylococcus aureus (strain USA300 / TCH1516)	54	S	35421590
A0A0E1VKT9	Staphylococcus aureus subsp. aureus USA300_TCH959	54	S	35421590
A0A0H2XJP4	Staphylococcus aureus (strain USA300)	89	S	35421590
A0A0E1VKY0	Staphylococcus aureus subsp. aureus USA300_TCH959	89	S	35421590
Q2FIF6	Staphylococcus aureus (strain USA300)	25	S	35421590
A0A0E1VKY9	Staphylococcus aureus subsp. aureus USA300_TCH959	25	S	35421590
Q2FIF6	Staphylococcus aureus (strain USA300)	21	S	35421590
A0A0E1VKY9	Staphylococcus aureus subsp. aureus USA300_TCH959	21	S	35421590
Q2FIF6	Staphylococcus aureus (strain USA300)	120	S	35421590
A0A0E1VKY9	Staphylococcus aureus subsp. aureus USA300_TCH959	120	S	35421590
Q2FIF6	Staphylococcus aureus (strain USA300)	125	S	35421590
A0A0E1VKY9	Staphylococcus aureus subsp. aureus USA300_TCH959	125	S	35421590
A0A0H2XIJ9	Staphylococcus aureus (strain USA300)	249	S	35421590
A0A0E1VKZ1	Staphylococcus aureus subsp. aureus USA300_TCH959	249	S	35421590
A0A0H2XGY0	Staphylococcus aureus (strain USA300)	24	S	35421590
A0A0E1VL01	Staphylococcus aureus subsp. aureus USA300_TCH959	24	S	35421590
A0A0H2XGY0	Staphylococcus aureus (strain USA300)	70	S	35421590
A0A0E1VL01	Staphylococcus aureus subsp. aureus USA300_TCH959	70	S	35421590
A0A0H2XGY0	Staphylococcus aureus (strain USA300)	72	S	35421590
A0A0E1VL01	Staphylococcus aureus subsp. aureus USA300_TCH959	72	S	35421590
A0A0H2XIC5	Staphylococcus aureus (strain USA300)	86	S	35421590
A0A0E1VL28	Staphylococcus aureus subsp. aureus USA300_TCH959	86	S	35421590
A0A0H2XIC5	Staphylococcus aureus (strain USA300)	88	S	35421590
A0A0E1VL28	Staphylococcus aureus subsp. aureus USA300_TCH959	88	S	35421590
A0A0H2XI47	Staphylococcus aureus (strain USA300)	7	S	35421590
A0A0E1VL47	Staphylococcus aureus subsp. aureus USA300_TCH959	7	S	35421590
Q2FIE5	Staphylococcus aureus (strain USA300)	46	S	35421590
A0A0E1VL91	Staphylococcus aureus subsp. aureus USA300_TCH959	46	S	35421590
Q2FIE5	Staphylococcus aureus (strain USA300)	151	S	35421590
A0A0E1VL91	Staphylococcus aureus subsp. aureus USA300_TCH959	151	S	35421590
A0A0H2XK09	Staphylococcus aureus (strain USA300)	247	S	35421590
A0A0E1VL98	Staphylococcus aureus subsp. aureus USA300_TCH959	247	S	35421590
A0A0H2XK09	Staphylococcus aureus (strain USA300)	318	S	35421590
A0A0E1VL98	Staphylococcus aureus subsp. aureus USA300_TCH959	318	S	35421590
A0A0H2XHI0	Staphylococcus aureus (strain USA300)	13	S	35421590
A0A0E1VLA6	Staphylococcus aureus subsp. aureus USA300_TCH959	16	S	35421590
A0A0H2XHI0	Staphylococcus aureus (strain USA300)	14	S	35421590
A0A0E1VLA6	Staphylococcus aureus subsp. aureus USA300_TCH959	17	S	35421590
A0A0H2XGI6	Staphylococcus aureus (strain USA300)	132	S	35421590
A0A0E1VLB8	Staphylococcus aureus subsp. aureus USA300_TCH959	132	S	35421590
A0A0H2XGI6	Staphylococcus aureus (strain USA300)	137	S	35421590
A0A0E1VLB8	Staphylococcus aureus subsp. aureus USA300_TCH959	137	S	35421590
A0A0H2XGI6	Staphylococcus aureus (strain USA300)	141	S	35421590
A0A0E1VLB8	Staphylococcus aureus subsp. aureus USA300_TCH959	141	S	35421590
A0A0H2XIC4	Staphylococcus aureus (strain USA300)	227	S	35421590
A0A0E1VLD8	Staphylococcus aureus subsp. aureus USA300_TCH959	227	S	35421590
A0A0H2XIC4	Staphylococcus aureus (strain USA300)	292	S	35421590
A0A0E1VLD8	Staphylococcus aureus subsp. aureus USA300_TCH959	292	S	35421590
A0A0H2XIC4	Staphylococcus aureus (strain USA300)	295	S	35421590
A0A0E1VLD8	Staphylococcus aureus subsp. aureus USA300_TCH959	295	S	35421590
A0A0H2XIC4	Staphylococcus aureus (strain USA300)	297	S	35421590
A0A0E1VLD8	Staphylococcus aureus subsp. aureus USA300_TCH959	297	S	35421590
A0A0H2XIC4	Staphylococcus aureus (strain USA300)	155	S	35421590
A0A0E1VLD8	Staphylococcus aureus subsp. aureus USA300_TCH959	155	S	35421590
A0A0H2XIC4	Staphylococcus aureus (strain USA300)	165	S	35421590
A0A0E1VLD8	Staphylococcus aureus subsp. aureus USA300_TCH959	165	S	35421590
A0A0H2XIC4	Staphylococcus aureus (strain USA300)	173	S	35421590
A0A0E1VLD8	Staphylococcus aureus subsp. aureus USA300_TCH959	173	S	35421590
A0A0H2XIC4	Staphylococcus aureus (strain USA300)	275	S	35421590
A0A0E1VLD8	Staphylococcus aureus subsp. aureus USA300_TCH959	275	S	35421590
A0A0H2XIC4	Staphylococcus aureus (strain USA300)	140	S	35421590
A0A0E1VLD8	Staphylococcus aureus subsp. aureus USA300_TCH959	140	S	35421590
A0A0H2XIC4	Staphylococcus aureus (strain USA300)	146	S	35421590
A0A0E1VLD8	Staphylococcus aureus subsp. aureus USA300_TCH959	146	S	35421590
A0A0H2XIC4	Staphylococcus aureus (strain USA300)	148	S	35421590
A0A0E1VLD8	Staphylococcus aureus subsp. aureus USA300_TCH959	148	S	35421590
A0A0H2XIC4	Staphylococcus aureus (strain USA300)	280	S	35421590
A0A0E1VLD8	Staphylococcus aureus subsp. aureus USA300_TCH959	280	S	35421590
A0A0H2XIC4	Staphylococcus aureus (strain USA300)	283	S	35421590
A0A0E1VLD8	Staphylococcus aureus subsp. aureus USA300_TCH959	283	S	35421590
A0A0H2XIC4	Staphylococcus aureus (strain USA300)	64	S	35421590
A0A0E1VLD8	Staphylococcus aureus subsp. aureus USA300_TCH959	64	S	35421590
A0A0H2XIC4	Staphylococcus aureus (strain USA300)	200	S	35421590
A0A0E1VLD8	Staphylococcus aureus subsp. aureus USA300_TCH959	200	S	35421590
Q2FJM6	Staphylococcus aureus (strain USA300)	150	S	35421590
A0A0E1VLE2	Staphylococcus aureus subsp. aureus USA300_TCH959	150	S	35421590
Q2FJM6	Staphylococcus aureus (strain USA300)	392	S	35421590
A0A0E1VLE2	Staphylococcus aureus subsp. aureus USA300_TCH959	392	S	35421590
Q2FJM6	Staphylococcus aureus (strain USA300)	229	S	35421590
A0A0E1VLE2	Staphylococcus aureus subsp. aureus USA300_TCH959	229	S	35421590
Q2FJM6	Staphylococcus aureus (strain USA300)	472	S	35421590
A0A0E1VLE2	Staphylococcus aureus subsp. aureus USA300_TCH959	472	S	35421590
Q2FJM6	Staphylococcus aureus (strain USA300)	305	S	35421590
A0A0E1VLE2	Staphylococcus aureus subsp. aureus USA300_TCH959	305	S	35421590
Q2FJM6	Staphylococcus aureus (strain USA300)	121	S	35421590
A0A0E1VLE2	Staphylococcus aureus subsp. aureus USA300_TCH959	121	S	35421590
Q2FIM0	Staphylococcus aureus (strain USA300)	285	S	35421590
A8Z1A1	Staphylococcus aureus (strain USA300 / TCH1516)	285	S	35421590
A0A0E1VLF9	Staphylococcus aureus subsp. aureus USA300_TCH959	285	S	35421590
Q2FIM0	Staphylococcus aureus (strain USA300)	287	S	35421590
A8Z1A1	Staphylococcus aureus (strain USA300 / TCH1516)	287	S	35421590
A0A0E1VLF9	Staphylococcus aureus subsp. aureus USA300_TCH959	287	S	35421590
Q2FIM0	Staphylococcus aureus (strain USA300)	7	S	35421590
A8Z1A1	Staphylococcus aureus (strain USA300 / TCH1516)	7	S	35421590
A0A0E1VLF9	Staphylococcus aureus subsp. aureus USA300_TCH959	7	S	35421590
Q2FIM0	Staphylococcus aureus (strain USA300)	82	S	35421590
A8Z1A1	Staphylococcus aureus (strain USA300 / TCH1516)	82	S	35421590
A0A0E1VLF9	Staphylococcus aureus subsp. aureus USA300_TCH959	82	S	35421590
Q2FJM8	Staphylococcus aureus (strain USA300)	85	S	35421590
A8Z0Q8	Staphylococcus aureus (strain USA300 / TCH1516)	85	S	35421590
A0A0E1VLG6	Staphylococcus aureus subsp. aureus USA300_TCH959	85	S	35421590
Q2FJM8	Staphylococcus aureus (strain USA300)	95	S	35421590
A8Z0Q8	Staphylococcus aureus (strain USA300 / TCH1516)	95	S	35421590
A0A0E1VLG6	Staphylococcus aureus subsp. aureus USA300_TCH959	95	S	35421590
Q2FJM8	Staphylococcus aureus (strain USA300)	105	S	35421590
A8Z0Q8	Staphylococcus aureus (strain USA300 / TCH1516)	105	S	35421590
A0A0E1VLG6	Staphylococcus aureus subsp. aureus USA300_TCH959	105	S	35421590
A0A0H2XK03	Staphylococcus aureus (strain USA300)	288	S	35421590
A0A0E1VLG9	Staphylococcus aureus subsp. aureus USA300_TCH959	288	S	35421590
A0A0H2XK03	Staphylococcus aureus (strain USA300)	289	S	35421590
A0A0E1VLG9	Staphylococcus aureus subsp. aureus USA300_TCH959	289	S	35421590
A0A0H2XHJ1	Staphylococcus aureus (strain USA300)	171	S	35421590
A0A0E1VLH3	Staphylococcus aureus subsp. aureus USA300_TCH959	171	S	35421590
A0A0H2XHC4	Staphylococcus aureus (strain USA300)	62	S	35421590
A0A0E1VLI0	Staphylococcus aureus subsp. aureus USA300_TCH959	62	S	35421590
A0A0H2XI26	Staphylococcus aureus (strain USA300)	238	S	35421590
A0A0E1VLI8	Staphylococcus aureus subsp. aureus USA300_TCH959	238	S	35421590
A0A0H2XI26	Staphylococcus aureus (strain USA300)	214	S	35421590
A0A0E1VLI8	Staphylococcus aureus subsp. aureus USA300_TCH959	214	S	35421590
A0A0H2XI26	Staphylococcus aureus (strain USA300)	216	S	35421590
A0A0E1VLI8	Staphylococcus aureus subsp. aureus USA300_TCH959	216	S	35421590
A0A0H2XI26	Staphylococcus aureus (strain USA300)	298	S	35421590
A0A0E1VLI8	Staphylococcus aureus subsp. aureus USA300_TCH959	298	S	35421590
Q2FIN3	Staphylococcus aureus (strain USA300)	23	S	35421590
A8Z036	Staphylococcus aureus (strain USA300 / TCH1516)	23	S	35421590
A0A0E1VLJ4	Staphylococcus aureus subsp. aureus USA300_TCH959	23	S	35421590
Q2FIN3	Staphylococcus aureus (strain USA300)	305	S	35421590
A8Z036	Staphylococcus aureus (strain USA300 / TCH1516)	305	S	35421590
A0A0E1VLJ4	Staphylococcus aureus subsp. aureus USA300_TCH959	305	S	35421590
Q2FIN3	Staphylococcus aureus (strain USA300)	43	S	35421590
A8Z036	Staphylococcus aureus (strain USA300 / TCH1516)	43	S	35421590
A0A0E1VLJ4	Staphylococcus aureus subsp. aureus USA300_TCH959	43	S	35421590
Q2FIR4	Staphylococcus aureus (strain USA300)	172	S	35421590
A8YZZ7	Staphylococcus aureus (strain USA300 / TCH1516)	172	S	35421590
A0A0E1VLK0	Staphylococcus aureus subsp. aureus USA300_TCH959	172	S	35421590
A0A0H2XJL5	Staphylococcus aureus (strain USA300)	118	S	35421590
A0A0E1VLK6	Staphylococcus aureus subsp. aureus USA300_TCH959	118	S	35421590
A0A0H2XJL5	Staphylococcus aureus (strain USA300)	139	S	35421590
A0A0E1VLK6	Staphylococcus aureus subsp. aureus USA300_TCH959	139	S	35421590
A0A0E1VLL4	Staphylococcus aureus subsp. aureus USA300_TCH959	7	S	35421590
A0A0H2XF85	Staphylococcus aureus (strain USA300)	40	S	35421590
A0A0E1VLL8	Staphylococcus aureus subsp. aureus USA300_TCH959	40	S	35421590
A0A0H2XF85	Staphylococcus aureus (strain USA300)	41	S	35421590
A0A0E1VLL8	Staphylococcus aureus subsp. aureus USA300_TCH959	41	S	35421590
A0A0H2XF85	Staphylococcus aureus (strain USA300)	646	S	35421590
A0A0E1VLL8	Staphylococcus aureus subsp. aureus USA300_TCH959	646	S	35421590
A0A0H2XF85	Staphylococcus aureus (strain USA300)	647	S	35421590
A0A0E1VLL8	Staphylococcus aureus subsp. aureus USA300_TCH959	647	S	35421590
A0A0H2XF85	Staphylococcus aureus (strain USA300)	60	S	35421590
A0A0E1VLL8	Staphylococcus aureus subsp. aureus USA300_TCH959	60	S	35421590
A0A0H2XJ21	Staphylococcus aureus (strain USA300)	48	S	35421590
A0A0E1VLM2	Staphylococcus aureus subsp. aureus USA300_TCH959	48	S	35421590
A0A0H2XGT0	Staphylococcus aureus (strain USA300)	73	S	35421590
A0A0E1VLM7	Staphylococcus aureus subsp. aureus USA300_TCH959	88	S	35421590
A0A0H2XGT0	Staphylococcus aureus (strain USA300)	75	S	35421590
A0A0E1VLM7	Staphylococcus aureus subsp. aureus USA300_TCH959	90	S	35421590
Q2FIN9	Staphylococcus aureus (strain USA300)	100	S	35421590
A0A0E1VLN0	Staphylococcus aureus subsp. aureus USA300_TCH959	100	S	35421590
A0A0H2XIV6	Staphylococcus aureus (strain USA300)	197	S	35421590
A0A0E1VLP4	Staphylococcus aureus subsp. aureus USA300_TCH959	197	S	35421590
Q2FK73	Staphylococcus aureus (strain USA300)	672	S	35421590
A8Z0F5	Staphylococcus aureus (strain USA300 / TCH1516)	672	S	35421590
A0A0E1VLQ2	Staphylococcus aureus subsp. aureus USA300_TCH959	677	S	35421590
A0A0H2XHL4	Staphylococcus aureus (strain USA300)	128	S	35421590
A0A0E1VLR7	Staphylococcus aureus subsp. aureus USA300_TCH959	128	S	35421590
A0A0H2XGK7	Staphylococcus aureus (strain USA300)	475	S	35421590
A0A0E1VLS3	Staphylococcus aureus subsp. aureus USA300_TCH959	477	S	35421590
A0A0H2XI48	Staphylococcus aureus (strain USA300)	257	S	35421590
A0A0E1VLT9	Staphylococcus aureus subsp. aureus USA300_TCH959	257	S	35421590
A0A0H2XI48	Staphylococcus aureus (strain USA300)	299	S	35421590
A0A0E1VLT9	Staphylococcus aureus subsp. aureus USA300_TCH959	299	S	35421590
A0A0H2XI48	Staphylococcus aureus (strain USA300)	307	S	35421590
A0A0E1VLT9	Staphylococcus aureus subsp. aureus USA300_TCH959	307	S	35421590
Q2FK29	Staphylococcus aureus (strain USA300)	105	S	35421590
A8Z0K3	Staphylococcus aureus (strain USA300 / TCH1516)	105	S	35421590
A0A0E1VLV1	Staphylococcus aureus subsp. aureus USA300_TCH959	105	S	35421590
Q2FJ20	Staphylococcus aureus (strain USA300)	106	S	35421590
A0A0E1VLV7	Staphylococcus aureus subsp. aureus USA300_TCH959	106	S	35421590
Q2FJ20	Staphylococcus aureus (strain USA300)	109	S	35421590
A0A0E1VLV7	Staphylococcus aureus subsp. aureus USA300_TCH959	109	S	35421590
Q2FJ20	Staphylococcus aureus (strain USA300)	75	S	35421590
A0A0E1VLV7	Staphylococcus aureus subsp. aureus USA300_TCH959	75	S	35421590
A0A0H2XFB7	Staphylococcus aureus (strain USA300)	22	S	35421590
A0A0E1VLV9	Staphylococcus aureus subsp. aureus USA300_TCH959	25	S	35421590
A0A0H2XFB7	Staphylococcus aureus (strain USA300)	58	S	35421590
A0A0E1VLV9	Staphylococcus aureus subsp. aureus USA300_TCH959	61	S	35421590
A0A0H2XHW1	Staphylococcus aureus (strain USA300)	232	S	35421590
A0A0E1VLW7	Staphylococcus aureus subsp. aureus USA300_TCH959	232	S	35421590
A0A0H2XHW1	Staphylococcus aureus (strain USA300)	233	S	35421590
A0A0E1VLW7	Staphylococcus aureus subsp. aureus USA300_TCH959	233	S	35421590
A0A0H2XHW1	Staphylococcus aureus (strain USA300)	237	S	35421590
A0A0E1VLW7	Staphylococcus aureus subsp. aureus USA300_TCH959	237	S	35421590
A0A0H2XHW1	Staphylococcus aureus (strain USA300)	240	S	35421590
A0A0E1VLW7	Staphylococcus aureus subsp. aureus USA300_TCH959	240	S	35421590
A0A0H2XHW1	Staphylococcus aureus (strain USA300)	243	S	35421590
A0A0E1VLW7	Staphylococcus aureus subsp. aureus USA300_TCH959	243	S	35421590
A0A0H2XHW1	Staphylococcus aureus (strain USA300)	23	S	35421590
A0A0E1VLW7	Staphylococcus aureus subsp. aureus USA300_TCH959	23	S	35421590
A0A0H2XHW1	Staphylococcus aureus (strain USA300)	136	S	35421590
A0A0E1VLW7	Staphylococcus aureus subsp. aureus USA300_TCH959	136	S	35421590
A0A0H2XHW1	Staphylococcus aureus (strain USA300)	222	S	35421590
A0A0E1VLW7	Staphylococcus aureus subsp. aureus USA300_TCH959	222	S	35421590
A0A0H2XKC5	Staphylococcus aureus (strain USA300)	555	S	35421590
A0A0E1VLX5	Staphylococcus aureus subsp. aureus USA300_TCH959	555	S	35421590
A0A0H2XKC5	Staphylococcus aureus (strain USA300)	438	S	35421590
A0A0E1VLX5	Staphylococcus aureus subsp. aureus USA300_TCH959	438	S	35421590
A0A0H2XKC5	Staphylococcus aureus (strain USA300)	417	S	35421590
A0A0E1VLX5	Staphylococcus aureus subsp. aureus USA300_TCH959	417	S	35421590
A0A0H2XKC5	Staphylococcus aureus (strain USA300)	389	S	35421590
A0A0E1VLX5	Staphylococcus aureus subsp. aureus USA300_TCH959	389	S	35421590
A0A0H2XKC5	Staphylococcus aureus (strain USA300)	112	S	35421590
A0A0E1VLX5	Staphylococcus aureus subsp. aureus USA300_TCH959	112	S	35421590
A0A0H2XKC5	Staphylococcus aureus (strain USA300)	117	S	35421590
A0A0E1VLX5	Staphylococcus aureus subsp. aureus USA300_TCH959	117	S	35421590
A0A0H2XKC5	Staphylococcus aureus (strain USA300)	405	S	35421590
A0A0E1VLX5	Staphylococcus aureus subsp. aureus USA300_TCH959	405	S	35421590
A0A0H2XHT4	Staphylococcus aureus (strain USA300)	75	S	35421590
A0A0E1VLY5	Staphylococcus aureus subsp. aureus USA300_TCH959	75	S	35421590
A0A0H2XG53	Staphylococcus aureus (strain USA300)	49	S	35421590
A0A0E1VM02	Staphylococcus aureus subsp. aureus USA300_TCH959	66	S	35421590
A0A0H2XG53	Staphylococcus aureus (strain USA300)	53	S	35421590
A0A0E1VM02	Staphylococcus aureus subsp. aureus USA300_TCH959	70	S	35421590
A0A0H2XG53	Staphylococcus aureus (strain USA300)	57	S	35421590
A0A0E1VM02	Staphylococcus aureus subsp. aureus USA300_TCH959	74	S	35421590
A0A0H2XIY2	Staphylococcus aureus (strain USA300)	126	S	35421590
A0A0E1VM18	Staphylococcus aureus subsp. aureus USA300_TCH959	126	S	35421590
A0A0E1VM25	Staphylococcus aureus subsp. aureus USA300_TCH959	307	S	35421590
A0A0H2XGG9	Staphylococcus aureus (strain USA300)	307	S	35421590
A0A0E1VM29	Staphylococcus aureus subsp. aureus USA300_TCH959	169	S	35421590
Q2FIT4	Staphylococcus aureus (strain USA300)	175	S	35421590
Q2FJA2	Staphylococcus aureus (strain USA300)	174	S	35421590
A8YZN6	Staphylococcus aureus (strain USA300 / TCH1516)	174	S	35421590
A0A0E1VM41	Staphylococcus aureus subsp. aureus USA300_TCH959	174	S	35421590
Q2FJA2	Staphylococcus aureus (strain USA300)	228	S	35421590
A8YZN6	Staphylococcus aureus (strain USA300 / TCH1516)	228	S	35421590
A0A0E1VM41	Staphylococcus aureus subsp. aureus USA300_TCH959	228	S	35421590
Q2FJA2	Staphylococcus aureus (strain USA300)	72	S	35421590
A8YZN6	Staphylococcus aureus (strain USA300 / TCH1516)	72	S	35421590
A0A0E1VM41	Staphylococcus aureus subsp. aureus USA300_TCH959	72	S	35421590
Q2FJA2	Staphylococcus aureus (strain USA300)	74	S	35421590
A8YZN6	Staphylococcus aureus (strain USA300 / TCH1516)	74	S	35421590
A0A0E1VM41	Staphylococcus aureus subsp. aureus USA300_TCH959	74	S	35421590
Q2FJA2	Staphylococcus aureus (strain USA300)	211	S	35421590
A8YZN6	Staphylococcus aureus (strain USA300 / TCH1516)	211	S	35421590
A0A0E1VM41	Staphylococcus aureus subsp. aureus USA300_TCH959	211	S	35421590
Q2FJA2	Staphylococcus aureus (strain USA300)	22	S	35421590
A8YZN6	Staphylococcus aureus (strain USA300 / TCH1516)	22	S	35421590
A0A0E1VM41	Staphylococcus aureus subsp. aureus USA300_TCH959	22	S	35421590
A0A0E1VM43	Staphylococcus aureus subsp. aureus USA300_TCH959	76	S	35421590
A0A0H2XEG6	Staphylococcus aureus (strain USA300)	413	S	35421590
A0A0E1VM45	Staphylococcus aureus subsp. aureus USA300_TCH959	413	S	35421590
Q2FJ92	Staphylococcus aureus (strain USA300)	313	S	35421590
A8YZP5	Staphylococcus aureus (strain USA300 / TCH1516)	313	S	35421590
A0A0E1VM52	Staphylococcus aureus subsp. aureus USA300_TCH959	313	S	35421590
Q2FJ92	Staphylococcus aureus (strain USA300)	159	S	35421590
A8YZP5	Staphylococcus aureus (strain USA300 / TCH1516)	159	S	35421590
A0A0E1VM52	Staphylococcus aureus subsp. aureus USA300_TCH959	159	S	35421590
Q2FJ92	Staphylococcus aureus (strain USA300)	174	S	35421590
A8YZP5	Staphylococcus aureus (strain USA300 / TCH1516)	174	S	35421590
A0A0E1VM52	Staphylococcus aureus subsp. aureus USA300_TCH959	174	S	35421590
Q2FJ92	Staphylococcus aureus (strain USA300)	220	S	35421590
A8YZP5	Staphylococcus aureus (strain USA300 / TCH1516)	220	S	35421590
A0A0E1VM52	Staphylococcus aureus subsp. aureus USA300_TCH959	220	S	35421590
Q2FJ92	Staphylococcus aureus (strain USA300)	386	S	35421590
A8YZP5	Staphylococcus aureus (strain USA300 / TCH1516)	386	S	35421590
A0A0E1VM52	Staphylococcus aureus subsp. aureus USA300_TCH959	386	S	35421590
Q2FJ92	Staphylococcus aureus (strain USA300)	123	S	35421590
A8YZP5	Staphylococcus aureus (strain USA300 / TCH1516)	123	S	35421590
A0A0E1VM52	Staphylococcus aureus subsp. aureus USA300_TCH959	123	S	35421590
Q2FJ92	Staphylococcus aureus (strain USA300)	66	S	35421590
A8YZP5	Staphylococcus aureus (strain USA300 / TCH1516)	66	S	35421590
A0A0E1VM52	Staphylococcus aureus subsp. aureus USA300_TCH959	66	S	35421590
Q2FJ92	Staphylococcus aureus (strain USA300)	298	S	35421590
A8YZP5	Staphylococcus aureus (strain USA300 / TCH1516)	298	S	35421590
A0A0E1VM52	Staphylococcus aureus subsp. aureus USA300_TCH959	298	S	35421590
Q2FJ92	Staphylococcus aureus (strain USA300)	42	S	35421590
A8YZP5	Staphylococcus aureus (strain USA300 / TCH1516)	42	S	35421590
A0A0E1VM52	Staphylococcus aureus subsp. aureus USA300_TCH959	42	S	35421590
Q2FJ92	Staphylococcus aureus (strain USA300)	46	S	35421590
A8YZP5	Staphylococcus aureus (strain USA300 / TCH1516)	46	S	35421590
A0A0E1VM52	Staphylococcus aureus subsp. aureus USA300_TCH959	46	S	35421590
Q2FJ92	Staphylococcus aureus (strain USA300)	9	S	35421590
A8YZP5	Staphylococcus aureus (strain USA300 / TCH1516)	9	S	35421590
A0A0E1VM52	Staphylococcus aureus subsp. aureus USA300_TCH959	9	S	35421590
Q2FJ92	Staphylococcus aureus (strain USA300)	252	S	35421590
A8YZP5	Staphylococcus aureus (strain USA300 / TCH1516)	252	S	35421590
A0A0E1VM52	Staphylococcus aureus subsp. aureus USA300_TCH959	252	S	35421590
A0A0E1VM54	Staphylococcus aureus subsp. aureus USA300_TCH959	8	S	35421590
Q2FJ87	Staphylococcus aureus (strain USA300)	166	S	35421590
A0A0E1VM57	Staphylococcus aureus subsp. aureus USA300_TCH959	166	S	35421590
Q2FJ87	Staphylococcus aureus (strain USA300)	286	S	35421590
A0A0E1VM57	Staphylococcus aureus subsp. aureus USA300_TCH959	286	S	35421590
Q2FJ87	Staphylococcus aureus (strain USA300)	288	S	35421590
A0A0E1VM57	Staphylococcus aureus subsp. aureus USA300_TCH959	288	S	35421590
Q2FJ87	Staphylococcus aureus (strain USA300)	302	S	35421590
A0A0E1VM57	Staphylococcus aureus subsp. aureus USA300_TCH959	302	S	35421590
A0A0H2XGW9	Staphylococcus aureus (strain USA300)	96	S	35421590
A0A0E1VM62	Staphylococcus aureus subsp. aureus USA300_TCH959	111	S	35421590
A0A0H2XGW9	Staphylococcus aureus (strain USA300)	97	S	35421590
A0A0E1VM62	Staphylococcus aureus subsp. aureus USA300_TCH959	112	S	35421590
A0A0H2XIZ3	Staphylococcus aureus (strain USA300)	13	S	35421590
A0A0E1VM63	Staphylococcus aureus subsp. aureus USA300_TCH959	13	S	35421590
Q2FJA0	Staphylococcus aureus (strain USA300)	62	S	35421590
A8YZN8	Staphylococcus aureus (strain USA300 / TCH1516)	62	S	35421590
A0A0E1VM68	Staphylococcus aureus subsp. aureus USA300_TCH959	62	S	35421590
Q2FJA0	Staphylococcus aureus (strain USA300)	65	S	35421590
A8YZN8	Staphylococcus aureus (strain USA300 / TCH1516)	65	S	35421590
A0A0E1VM68	Staphylococcus aureus subsp. aureus USA300_TCH959	65	S	35421590
Q2FJA0	Staphylococcus aureus (strain USA300)	66	S	35421590
A8YZN8	Staphylococcus aureus (strain USA300 / TCH1516)	66	S	35421590
A0A0E1VM68	Staphylococcus aureus subsp. aureus USA300_TCH959	66	S	35421590
A0A0H2XG42	Staphylococcus aureus (strain USA300)	146	S	35421590
A0A0E1VM89	Staphylococcus aureus subsp. aureus USA300_TCH959	146	S	35421590
A0A0H2XG42	Staphylococcus aureus (strain USA300)	248	S	35421590
A0A0E1VM89	Staphylococcus aureus subsp. aureus USA300_TCH959	248	S	35421590
Q2FJC1	Staphylococcus aureus (strain USA300)	285	S	35421590
A8YZL5	Staphylococcus aureus (strain USA300 / TCH1516)	285	S	35421590
A0A0E1VM92	Staphylococcus aureus subsp. aureus USA300_TCH959	285	S	35421590
Q2FJC1	Staphylococcus aureus (strain USA300)	7	S	35421590
A8YZL5	Staphylococcus aureus (strain USA300 / TCH1516)	7	S	35421590
A0A0E1VM92	Staphylococcus aureus subsp. aureus USA300_TCH959	7	S	35421590
Q2FJC1	Staphylococcus aureus (strain USA300)	76	S	35421590
A8YZL5	Staphylococcus aureus (strain USA300 / TCH1516)	76	S	35421590
A0A0E1VM92	Staphylococcus aureus subsp. aureus USA300_TCH959	76	S	35421590
Q2FJC1	Staphylococcus aureus (strain USA300)	270	S	35421590
A8YZL5	Staphylococcus aureus (strain USA300 / TCH1516)	270	S	35421590
A0A0E1VM92	Staphylococcus aureus subsp. aureus USA300_TCH959	270	S	35421590
Q2FJC1	Staphylococcus aureus (strain USA300)	2	S	35421590
A8YZL5	Staphylococcus aureus (strain USA300 / TCH1516)	2	S	35421590
A0A0E1VM92	Staphylococcus aureus subsp. aureus USA300_TCH959	2	S	35421590
A0A0E1VM98	Staphylococcus aureus subsp. aureus USA300_TCH959	567	S	35421590
Q2FKQ1	Staphylococcus aureus (strain USA300)	567	S	35421590
A0A0E1VM98	Staphylococcus aureus subsp. aureus USA300_TCH959	407	S	35421590
Q2FKQ1	Staphylococcus aureus (strain USA300)	407	S	35421590
A0A0E1VM98	Staphylococcus aureus subsp. aureus USA300_TCH959	413	S	35421590
Q2FKQ1	Staphylococcus aureus (strain USA300)	413	S	35421590
A0A0E1VM98	Staphylococcus aureus subsp. aureus USA300_TCH959	235	S	35421590
Q2FKQ1	Staphylococcus aureus (strain USA300)	235	S	35421590
A0A0E1VM98	Staphylococcus aureus subsp. aureus USA300_TCH959	311	S	35421590
Q2FKQ1	Staphylococcus aureus (strain USA300)	311	S	35421590
Q2FKP1	Staphylococcus aureus (strain USA300)	92	S	35421590
A8YYT8	Staphylococcus aureus (strain USA300 / TCH1516)	92	S	35421590
A0A0E1VMA5	Staphylococcus aureus subsp. aureus USA300_TCH959	92	S	35421590
Q2FKP1	Staphylococcus aureus (strain USA300)	123	S	35421590
A8YYT8	Staphylococcus aureus (strain USA300 / TCH1516)	123	S	35421590
A0A0E1VMA5	Staphylococcus aureus subsp. aureus USA300_TCH959	123	S	35421590
Q2FF59	Staphylococcus aureus (strain USA300)	89	S	35421590
A8Z4W8	Staphylococcus aureus (strain USA300 / TCH1516)	89	S	35421590
A0A0E1VMB0	Staphylococcus aureus subsp. aureus USA300_TCH959	89	S	35421590
Q2FF59	Staphylococcus aureus (strain USA300)	84	S	35421590
A8Z4W8	Staphylococcus aureus (strain USA300 / TCH1516)	84	S	35421590
A0A0E1VMB0	Staphylococcus aureus subsp. aureus USA300_TCH959	84	S	35421590
Q2FF59	Staphylococcus aureus (strain USA300)	159	S	35421590
A8Z4W8	Staphylococcus aureus (strain USA300 / TCH1516)	159	S	35421590
A0A0E1VMB0	Staphylococcus aureus subsp. aureus USA300_TCH959	159	S	35421590
Q2FF59	Staphylococcus aureus (strain USA300)	15	S	35421590
A8Z4W8	Staphylococcus aureus (strain USA300 / TCH1516)	15	S	35421590
A0A0E1VMB0	Staphylococcus aureus subsp. aureus USA300_TCH959	15	S	35421590
Q2FDE8	Staphylococcus aureus (strain USA300)	235	S	35421590
A8YYS1	Staphylococcus aureus (strain USA300 / TCH1516)	235	S	35421590
A0A0E1VMB1	Staphylococcus aureus subsp. aureus USA300_TCH959	235	S	35421590
Q2FDE8	Staphylococcus aureus (strain USA300)	236	S	35421590
A8YYS1	Staphylococcus aureus (strain USA300 / TCH1516)	236	S	35421590
A0A0E1VMB1	Staphylococcus aureus subsp. aureus USA300_TCH959	236	S	35421590
A0A0H2XE45	Staphylococcus aureus (strain USA300)	155	S	35421590
A0A0E1VMB4	Staphylococcus aureus subsp. aureus USA300_TCH959	155	S	35421590
A0A0H2XE45	Staphylococcus aureus (strain USA300)	64	S	35421590
A0A0E1VMB4	Staphylococcus aureus subsp. aureus USA300_TCH959	64	S	35421590
A0A0H2XE45	Staphylococcus aureus (strain USA300)	301	S	35421590
A0A0E1VMB4	Staphylococcus aureus subsp. aureus USA300_TCH959	301	S	35421590
A0A0H2XEP1	Staphylococcus aureus (strain USA300)	28	S	35421590
A0A0E1VMB5	Staphylococcus aureus subsp. aureus USA300_TCH959	28	S	35421590
A0A0H2XE87	Staphylococcus aureus (strain USA300)	90	S	35421590
A0A0E1VMC5	Staphylococcus aureus subsp. aureus USA300_TCH959	90	S	35421590
A8YY71	Staphylococcus aureus (strain USA300 / TCH1516)	29	S	35421590
A0A0E1VMD7	Staphylococcus aureus subsp. aureus USA300_TCH959	29	S	35421590
A8YY71	Staphylococcus aureus (strain USA300 / TCH1516)	204	S	35421590
A0A0E1VMD7	Staphylococcus aureus subsp. aureus USA300_TCH959	204	S	35421590
A0A0H2XEM3	Staphylococcus aureus (strain USA300)	181	S	35421590
A8YY71	Staphylococcus aureus (strain USA300 / TCH1516)	205	S	35421590
A0A0E1VMD7	Staphylococcus aureus subsp. aureus USA300_TCH959	205	S	35421590
A0A0H2XEM3	Staphylococcus aureus (strain USA300)	182	S	35421590
A8YY71	Staphylococcus aureus (strain USA300 / TCH1516)	60	S	35421590
A0A0E1VMD7	Staphylococcus aureus subsp. aureus USA300_TCH959	60	S	35421590
A0A0H2XEM3	Staphylococcus aureus (strain USA300)	37	S	35421590
A8YY71	Staphylococcus aureus (strain USA300 / TCH1516)	61	S	35421590
A0A0E1VMD7	Staphylococcus aureus subsp. aureus USA300_TCH959	61	S	35421590
A0A0H2XEM3	Staphylococcus aureus (strain USA300)	38	S	35421590
A8YY71	Staphylococcus aureus (strain USA300 / TCH1516)	192	S	35421590
A0A0E1VMD7	Staphylococcus aureus subsp. aureus USA300_TCH959	192	S	35421590
A0A0H2XEM3	Staphylococcus aureus (strain USA300)	169	S	35421590
A8YY71	Staphylococcus aureus (strain USA300 / TCH1516)	196	S	35421590
A0A0E1VMD7	Staphylococcus aureus subsp. aureus USA300_TCH959	196	S	35421590
A0A0H2XEM3	Staphylococcus aureus (strain USA300)	173	S	35421590
A8YY71	Staphylococcus aureus (strain USA300 / TCH1516)	197	S	35421590
A0A0E1VMD7	Staphylococcus aureus subsp. aureus USA300_TCH959	197	S	35421590
A0A0H2XEM3	Staphylococcus aureus (strain USA300)	174	S	35421590
A0A0H2XFN8	Staphylococcus aureus (strain USA300)	59	S	35421590
A0A0E1VMF3	Staphylococcus aureus subsp. aureus USA300_TCH959	61	S	35421590
A0A0H2XFN8	Staphylococcus aureus (strain USA300)	60	S	35421590
A0A0E1VMF3	Staphylococcus aureus subsp. aureus USA300_TCH959	62	S	35421590
A0A0H2XFN8	Staphylococcus aureus (strain USA300)	61	S	35421590
A0A0E1VMF3	Staphylococcus aureus subsp. aureus USA300_TCH959	63	S	35421590
Q2FF01	Staphylococcus aureus (strain USA300)	14	S	35421590
A8YY92	Staphylococcus aureus (strain USA300 / TCH1516)	14	S	35421590
A0A0E1VMF9	Staphylococcus aureus subsp. aureus USA300_TCH959	14	S	35421590
Q2FF01	Staphylococcus aureus (strain USA300)	96	S	35421590
A8YY92	Staphylococcus aureus (strain USA300 / TCH1516)	96	S	35421590
A0A0E1VMF9	Staphylococcus aureus subsp. aureus USA300_TCH959	96	S	35421590
A0A0H2XIH3	Staphylococcus aureus (strain USA300)	37	S	35421590
A0A0E1VMG0	Staphylococcus aureus subsp. aureus USA300_TCH959	37	S	35421590
A0A0H2XHG1	Staphylococcus aureus (strain USA300)	11	S	35421590
A0A0E1VMG4	Staphylococcus aureus subsp. aureus USA300_TCH959	11	S	35421590
Q2FF06	Staphylococcus aureus (strain USA300)	62	S	35421590
A0A0E1VMG5	Staphylococcus aureus subsp. aureus USA300_TCH959	62	S	35421590
Q2FF06	Staphylococcus aureus (strain USA300)	304	S	35421590
A0A0E1VMG5	Staphylococcus aureus subsp. aureus USA300_TCH959	304	S	35421590
Q2FF06	Staphylococcus aureus (strain USA300)	224	S	35421590
A0A0E1VMG5	Staphylococcus aureus subsp. aureus USA300_TCH959	224	S	35421590
Q2FF06	Staphylococcus aureus (strain USA300)	229	S	35421590
A0A0E1VMG5	Staphylococcus aureus subsp. aureus USA300_TCH959	229	S	35421590
Q2FF06	Staphylococcus aureus (strain USA300)	469	S	35421590
A0A0E1VMG5	Staphylococcus aureus subsp. aureus USA300_TCH959	469	S	35421590
Q2FF06	Staphylococcus aureus (strain USA300)	425	S	35421590
A0A0E1VMG5	Staphylococcus aureus subsp. aureus USA300_TCH959	425	S	35421590
Q2FDQ7	Staphylococcus aureus (strain USA300)	312	S	35421590
P0C7U6	Staphylococcus aureus (strain USA300 / TCH1516)	312	S	35421590
A0A0E1VMH4	Staphylococcus aureus subsp. aureus USA300_TCH959	312	S	35421590
Q2FDQ7	Staphylococcus aureus (strain USA300)	152	S	35421590
P0C7U6	Staphylococcus aureus (strain USA300 / TCH1516)	152	S	35421590
A0A0E1VMH4	Staphylococcus aureus subsp. aureus USA300_TCH959	152	S	35421590
A0A0H2XH65	Staphylococcus aureus (strain USA300)	14	S	35421590
A0A0E1VMH6	Staphylococcus aureus subsp. aureus USA300_TCH959	14	S	35421590
A0A0H2XH65	Staphylococcus aureus (strain USA300)	198	S	35421590
A0A0E1VMH6	Staphylococcus aureus subsp. aureus USA300_TCH959	198	S	35421590
A0A0H2XHG3	Staphylococcus aureus (strain USA300)	269	S	35421590
A0A0E1VMH9	Staphylococcus aureus subsp. aureus USA300_TCH959	269	S	35421590
A0A0H2XHG3	Staphylococcus aureus (strain USA300)	332	S	35421590
A0A0E1VMH9	Staphylococcus aureus subsp. aureus USA300_TCH959	332	S	35421590
A0A0H2XHZ5	Staphylococcus aureus (strain USA300)	282	S	35421590
A0A0E1VMI0	Staphylococcus aureus subsp. aureus USA300_TCH959	282	S	35421590
A0A0H2XHZ5	Staphylococcus aureus (strain USA300)	240	S	35421590
A0A0E1VMI0	Staphylococcus aureus subsp. aureus USA300_TCH959	240	S	35421590
A0A0H2XHZ5	Staphylococcus aureus (strain USA300)	179	S	35421590
A0A0E1VMI0	Staphylococcus aureus subsp. aureus USA300_TCH959	179	S	35421590
Q2FF08	Staphylococcus aureus (strain USA300)	52	S	35421590
A8YY85	Staphylococcus aureus (strain USA300 / TCH1516)	52	S	35421590
A0A0E1VMI7	Staphylococcus aureus subsp. aureus USA300_TCH959	52	S	35421590
Q2FF08	Staphylococcus aureus (strain USA300)	54	S	35421590
A8YY85	Staphylococcus aureus (strain USA300 / TCH1516)	54	S	35421590
A0A0E1VMI7	Staphylococcus aureus subsp. aureus USA300_TCH959	54	S	35421590
Q2FF08	Staphylococcus aureus (strain USA300)	31	S	35421590
A8YY85	Staphylococcus aureus (strain USA300 / TCH1516)	31	S	35421590
A0A0E1VMI7	Staphylococcus aureus subsp. aureus USA300_TCH959	31	S	35421590
Q2FF08	Staphylococcus aureus (strain USA300)	32	S	35421590
A8YY85	Staphylococcus aureus (strain USA300 / TCH1516)	32	S	35421590
A0A0E1VMI7	Staphylococcus aureus subsp. aureus USA300_TCH959	32	S	35421590
A0A0H2XFW5	Staphylococcus aureus (strain USA300)	21	S	35421590
A0A0E1VMJ5	Staphylococcus aureus subsp. aureus USA300_TCH959	21	S	35421590
A0A0H2XFW5	Staphylococcus aureus (strain USA300)	274	S	35421590
A0A0E1VMJ5	Staphylococcus aureus subsp. aureus USA300_TCH959	274	S	35421590
Q2FDW8	Staphylococcus aureus (strain USA300)	435	S	35421590
A8Z3D6	Staphylococcus aureus (strain USA300 / TCH1516)	435	S	35421590
A0A0E1VML6	Staphylococcus aureus subsp. aureus USA300_TCH959	446	S	35421590
A0A0H2XHA0	Staphylococcus aureus (strain USA300)	234	S	35421590
A0A0E1VML7	Staphylococcus aureus subsp. aureus USA300_TCH959	234	S	35421590
Q2FJD8	Staphylococcus aureus (strain USA300)	484	S	35421590
A0A0E1VMP0	Staphylococcus aureus subsp. aureus USA300_TCH959	484	S	35421590
A0A0H2XEG5	Staphylococcus aureus (strain USA300)	111	S	35421590
A0A0E1VMP5	Staphylococcus aureus subsp. aureus USA300_TCH959	111	S	35421590
A0A0H2XEG5	Staphylococcus aureus (strain USA300)	105	S	35421590
A0A0E1VMP5	Staphylococcus aureus subsp. aureus USA300_TCH959	105	S	35421590
A0A0H2XEG5	Staphylococcus aureus (strain USA300)	2	S	35421590
A0A0E1VMP5	Staphylococcus aureus subsp. aureus USA300_TCH959	2	S	35421590
A0A0H2XEG5	Staphylococcus aureus (strain USA300)	62	S	35421590
A0A0E1VMP5	Staphylococcus aureus subsp. aureus USA300_TCH959	62	S	35421590
A0A0H2XFQ3	Staphylococcus aureus (strain USA300)	101	S	35421590
A0A0E1VMP9	Staphylococcus aureus subsp. aureus USA300_TCH959	101	S	35421590
A0A0H2XFQ3	Staphylococcus aureus (strain USA300)	121	S	35421590
A0A0E1VMP9	Staphylococcus aureus subsp. aureus USA300_TCH959	121	S	35421590
A0A0H2XFQ3	Staphylococcus aureus (strain USA300)	74	S	35421590
A0A0E1VMP9	Staphylococcus aureus subsp. aureus USA300_TCH959	74	S	35421590
A0A0H2XFQ3	Staphylococcus aureus (strain USA300)	44	S	35421590
A0A0E1VMP9	Staphylococcus aureus subsp. aureus USA300_TCH959	44	S	35421590
A0A0H2XFQ3	Staphylococcus aureus (strain USA300)	295	S	35421590
A0A0E1VMP9	Staphylococcus aureus subsp. aureus USA300_TCH959	295	S	35421590
A0A0H2XFQ3	Staphylococcus aureus (strain USA300)	254	S	35421590
A0A0E1VMP9	Staphylococcus aureus subsp. aureus USA300_TCH959	254	S	35421590
A0A0H2XFQ3	Staphylococcus aureus (strain USA300)	302	S	35421590
A0A0E1VMP9	Staphylococcus aureus subsp. aureus USA300_TCH959	302	S	35421590
A0A0H2XFH6	Staphylococcus aureus (strain USA300)	8	S	35421590
A0A0E1VMQ0	Staphylococcus aureus subsp. aureus USA300_TCH959	8	S	35421590
Q2FJG0	Staphylococcus aureus (strain USA300)	175	S	35421590
A0A0E1VMQ3	Staphylococcus aureus subsp. aureus USA300_TCH959	175	S	35421590
A0A0H2XHB4	Staphylococcus aureus (strain USA300)	315	S	35421590
A0A0E1VMR2	Staphylococcus aureus subsp. aureus USA300_TCH959	315	S	35421590
A0A0H2XI29	Staphylococcus aureus (strain USA300)	190	S	35421590
A0A0E1VMR6	Staphylococcus aureus subsp. aureus USA300_TCH959	190	S	35421590
A0A0H2XHX4	Staphylococcus aureus (strain USA300)	38	S	35421590
A0A0E1VMR7	Staphylococcus aureus subsp. aureus USA300_TCH959	38	S	35421590
A0A0H2XHX4	Staphylococcus aureus (strain USA300)	39	S	35421590
A0A0E1VMR7	Staphylococcus aureus subsp. aureus USA300_TCH959	39	S	35421590
A0A0H2XHX4	Staphylococcus aureus (strain USA300)	169	S	35421590
A0A0E1VMR7	Staphylococcus aureus subsp. aureus USA300_TCH959	169	S	35421590
A0A0H2XGV2	Staphylococcus aureus (strain USA300)	380	S	35421590
A0A0E1VMR8	Staphylococcus aureus subsp. aureus USA300_TCH959	380	S	35421590
A0A0H2XGC3	Staphylococcus aureus (strain USA300)	92	S	35421590
A0A0E1VMS3	Staphylococcus aureus subsp. aureus USA300_TCH959	94	S	35421590
A0A0H2XGC3	Staphylococcus aureus (strain USA300)	182	S	35421590
A0A0E1VMS3	Staphylococcus aureus subsp. aureus USA300_TCH959	184	S	35421590
A0A0H2XE61	Staphylococcus aureus (strain USA300)	13	S	35421590
A0A0E1VMT7	Staphylococcus aureus subsp. aureus USA300_TCH959	13	S	35421590
A0A0H2XHG7	Staphylococcus aureus (strain USA300)	257	S	35421590
A0A0E1VMU3	Staphylococcus aureus subsp. aureus USA300_TCH959	278	S	35421590
Q2FJE9	Staphylococcus aureus (strain USA300)	11	S	35421590
A8Z0Y8	Staphylococcus aureus (strain USA300 / TCH1516)	11	S	35421590
A0A0E1VMU5	Staphylococcus aureus subsp. aureus USA300_TCH959	17	S	35421590
A0A0H2XGT6	Staphylococcus aureus (strain USA300)	72	S	35421590
A0A0E1VMV7	Staphylococcus aureus subsp. aureus USA300_TCH959	72	S	35421590
A0A0H2XGT6	Staphylococcus aureus (strain USA300)	137	S	35421590
A0A0E1VMV7	Staphylococcus aureus subsp. aureus USA300_TCH959	137	S	35421590
A0A0H2XGT6	Staphylococcus aureus (strain USA300)	14	S	35421590
A0A0E1VMV7	Staphylococcus aureus subsp. aureus USA300_TCH959	14	S	35421590
A0A0H2XGT6	Staphylococcus aureus (strain USA300)	17	S	35421590
A0A0E1VMV7	Staphylococcus aureus subsp. aureus USA300_TCH959	17	S	35421590
A0A0H2XIC7	Staphylococcus aureus (strain USA300)	505	S	35421590
A0A0E1VMX0	Staphylococcus aureus subsp. aureus USA300_TCH959	505	S	35421590
A0A0E1VN07	Staphylococcus aureus subsp. aureus USA300_TCH959	62	S	35421590
A0A0E1VN07	Staphylococcus aureus subsp. aureus USA300_TCH959	63	S	35421590
A0A0H2XDP9	Staphylococcus aureus (strain USA300)	86	S	35421590
A0A0E1VN46	Staphylococcus aureus subsp. aureus USA300_TCH959	86	S	35421590
Q2FE81	Staphylococcus aureus (strain USA300)	12	S	35421590
A8YYG4	Staphylococcus aureus (strain USA300 / TCH1516)	12	S	35421590
A0A0E1VN50	Staphylococcus aureus subsp. aureus USA300_TCH959	12	S	35421590
Q2FE81	Staphylococcus aureus (strain USA300)	197	S	35421590
A8YYG4	Staphylococcus aureus (strain USA300 / TCH1516)	197	S	35421590
A0A0E1VN50	Staphylococcus aureus subsp. aureus USA300_TCH959	197	S	35421590
A0A0E1VN73	Staphylococcus aureus subsp. aureus USA300_TCH959	79	S	35421590
A0A0H2XGJ6	Staphylococcus aureus (strain USA300)	82	S	35421590
A0A0E1VN73	Staphylococcus aureus subsp. aureus USA300_TCH959	80	S	35421590
A0A0H2XGJ6	Staphylococcus aureus (strain USA300)	83	S	35421590
A0A0H2XGV3	Staphylococcus aureus (strain USA300)	30	S	35421590
A0A0E1VN80	Staphylococcus aureus subsp. aureus USA300_TCH959	30	S	35421590
A0A0H2XIZ7	Staphylococcus aureus (strain USA300)	43	S	35421590
A0A0E1VN81	Staphylococcus aureus subsp. aureus USA300_TCH959	43	S	35421590
A0A0H2XFT9	Staphylococcus aureus (strain USA300)	277	S	35421590
A0A0E1VNA3	Staphylococcus aureus subsp. aureus USA300_TCH959	286	S	35421590
A0A0H2XIT5	Staphylococcus aureus (strain USA300)	47	S	35421590
A0A0E1VNB2	Staphylococcus aureus subsp. aureus USA300_TCH959	47	S	35421590
A0A0H2XIT5	Staphylococcus aureus (strain USA300)	88	S	35421590
A0A0E1VNB2	Staphylococcus aureus subsp. aureus USA300_TCH959	88	S	35421590
A0A0H2XGI7	Staphylococcus aureus (strain USA300)	15	S	35421590
A0A0E1VNC0	Staphylococcus aureus subsp. aureus USA300_TCH959	20	S	35421590
A0A0H2XE83	Staphylococcus aureus (strain USA300)	56	S	35421590
A0A0E1VNC8	Staphylococcus aureus subsp. aureus USA300_TCH959	56	S	35421590
A0A0H2XFX5	Staphylococcus aureus (strain USA300)	534	S	35421590
A0A0E1VNF3	Staphylococcus aureus subsp. aureus USA300_TCH959	534	S	35421590
A0A0H2XJS2	Staphylococcus aureus (strain USA300)	221	S	35421590
A0A0E1VNG2	Staphylococcus aureus subsp. aureus USA300_TCH959	221	S	35421590
Q2FER3	Staphylococcus aureus (strain USA300)	40	S	35421590
A8Z333	Staphylococcus aureus (strain USA300 / TCH1516)	40	S	35421590
A0A0E1VNI8	Staphylococcus aureus subsp. aureus USA300_TCH959	40	S	35421590
Q2FER3	Staphylococcus aureus (strain USA300)	84	S	35421590
A8Z333	Staphylococcus aureus (strain USA300 / TCH1516)	84	S	35421590
A0A0E1VNI8	Staphylococcus aureus subsp. aureus USA300_TCH959	84	S	35421590
Q2FER3	Staphylococcus aureus (strain USA300)	85	S	35421590
A8Z333	Staphylococcus aureus (strain USA300 / TCH1516)	85	S	35421590
A0A0E1VNI8	Staphylococcus aureus subsp. aureus USA300_TCH959	85	S	35421590
A0A0H2XG28	Staphylococcus aureus (strain USA300)	336	S	35421590
A0A0E1VNI9	Staphylococcus aureus subsp. aureus USA300_TCH959	336	S	35421590
Q2FJP6	Staphylococcus aureus (strain USA300)	67	S	35421590
A8YZJ3	Staphylococcus aureus (strain USA300 / TCH1516)	67	S	35421590
A0A0E1VNJ3	Staphylococcus aureus subsp. aureus USA300_TCH959	67	S	35421590
Q2FEQ8	Staphylococcus aureus (strain USA300)	129	S	35421590
A8Z338	Staphylococcus aureus (strain USA300 / TCH1516)	129	S	35421590
A0A0E1VNJ4	Staphylococcus aureus subsp. aureus USA300_TCH959	129	S	35421590
Q2FEQ8	Staphylococcus aureus (strain USA300)	131	S	35421590
A8Z338	Staphylococcus aureus (strain USA300 / TCH1516)	131	S	35421590
A0A0E1VNJ4	Staphylococcus aureus subsp. aureus USA300_TCH959	131	S	35421590
Q2FEQ8	Staphylococcus aureus (strain USA300)	116	S	35421590
A8Z338	Staphylococcus aureus (strain USA300 / TCH1516)	116	S	35421590
A0A0E1VNJ4	Staphylococcus aureus subsp. aureus USA300_TCH959	116	S	35421590
Q2FEQ8	Staphylococcus aureus (strain USA300)	12	S	35421590
A8Z338	Staphylococcus aureus (strain USA300 / TCH1516)	12	S	35421590
A0A0E1VNJ4	Staphylococcus aureus subsp. aureus USA300_TCH959	12	S	35421590
A0A0E1VNJ7	Staphylococcus aureus subsp. aureus USA300_TCH959	87	S	35421590
A0A0H2XI39	Staphylococcus aureus (strain USA300)	91	S	35421590
A0A0E1VNJ7	Staphylococcus aureus subsp. aureus USA300_TCH959	139	S	35421590
[truncated: 38,351 more rows]

## Sheet: Table S2B
Table S2B. The negative benchmark data set for training models of GPS-pPLM.
Note: Non-phosphorylated sites on proteins with at least one identified phosphorylation sites are used as negative data.
UniProt ID	Species	Position	Code	Source
P17127	Salmonella typhimurium (strain LT2 / SGSC1412 / ATCC 700720)	296	H	1304914
P17127	Salmonella typhimurium (strain LT2 / SGSC1412 / ATCC 700720)	299	H	1304914
P17127	Salmonella typhimurium (strain LT2 / SGSC1412 / ATCC 700720)	346	H	1304914
P23388	Rhodobacter capsulatus (Rhodopseudomonas capsulata)	373	H	1304914
P23388	Rhodobacter capsulatus (Rhodopseudomonas capsulata)	418	H	1304914
P23388	Rhodobacter capsulatus (Rhodopseudomonas capsulata)	634	H	1304914
P0A2D9	Salmonella typhimurium (strain LT2 / SGSC1412 / ATCC 700720)	90	H	1321122
P0A2D9	Salmonella typhimurium (strain LT2 / SGSC1412 / ATCC 700720)	273	H	1321122
P0A2D9	Salmonella typhimurium (strain LT2 / SGSC1412 / ATCC 700720)	295	H	1321122
Q02054	Streptomyces coelicolor (strain ATCC BAA-471 / A3(2) / M145)	27	S	1527048
Q02054	Streptomyces coelicolor (strain ATCC BAA-471 / A3(2) / M145)	59	S	1527048
P0A0D6	Staphylococcus aureus	82	H	1881873
P0A0D6	Staphylococcus aureus	95	H	1881873
P11830	Saccharopolyspora erythraea (strain ATCC 11635 / DSM 40517 / JCM 4748 / NBRC 13426 / NCIMB 8594 / NRRL 2338)	86	S	2066335
P0A2W5	Rhizobium leguminosarum bv. viciae	70	S	2175385
P08400	Escherichia coli (strain K12)	174	H	2657652
P08400	Escherichia coli (strain K12)	198	H	2657652
P08400	Escherichia coli (strain K12)	244	H	2657652
P08400	Escherichia coli (strain K12)	332	H	2657652
P08400	Escherichia coli (strain K12)	348	H	2657652
P08400	Escherichia coli (strain K12)	365	H	2657652
P08400	Escherichia coli (strain K12)	396	H	2657652
P08400	Escherichia coli (strain K12)	400	H	2657652
P08400	Escherichia coli (strain K12)	401	H	2657652
P69783	Escherichia coli (strain K12)	76	H	2657735
P69797	Escherichia coli (strain K12)	86	H	2681202
P07363	Escherichia coli (strain K12)	26	H	2832069
P07363	Escherichia coli (strain K12)	67	H	2832069
P07363	Escherichia coli (strain K12)	300	H	2832069
P07363	Escherichia coli (strain K12)	488	H	2832069
P07363	Escherichia coli (strain K12)	543	H	2832069
P07363	Escherichia coli (strain K12)	603	H	2832069
O34154	Enterococcus faecalis (strain ATCC 700802 / V583)	48	H	3011747
O34154	Enterococcus faecalis (strain ATCC 700802 / V583)	126	H	3011747
O34154	Enterococcus faecalis (strain ATCC 700802 / V583)	148	H	3011747
O34154	Enterococcus faecalis (strain ATCC 700802 / V583)	434	H	3011747
P11502	Lacticaseibacillus casei (Lactobacillus casei)	56	H	3130296
P0C061	Aneurinibacillus migulanus (Bacillus migulanus)	181	S	7718566
P0C061	Aneurinibacillus migulanus (Bacillus migulanus)	191	S	7718566
P0C061	Aneurinibacillus migulanus (Bacillus migulanus)	217	S	7718566
P0C061	Aneurinibacillus migulanus (Bacillus migulanus)	231	S	7718566
P0C061	Aneurinibacillus migulanus (Bacillus migulanus)	233	S	7718566
P0C061	Aneurinibacillus migulanus (Bacillus migulanus)	237	S	7718566
P0C061	Aneurinibacillus migulanus (Bacillus migulanus)	306	S	7718566
P0C061	Aneurinibacillus migulanus (Bacillus migulanus)	308	S	7718566
P0C061	Aneurinibacillus migulanus (Bacillus migulanus)	394	S	7718566
P0C061	Aneurinibacillus migulanus (Bacillus migulanus)	456	S	7718566
P0C061	Aneurinibacillus migulanus (Bacillus migulanus)	461	S	7718566
P0C061	Aneurinibacillus migulanus (Bacillus migulanus)	478	S	7718566
P0C061	Aneurinibacillus migulanus (Bacillus migulanus)	492	S	7718566
P0C061	Aneurinibacillus migulanus (Bacillus migulanus)	514	S	7718566
P0C061	Aneurinibacillus migulanus (Bacillus migulanus)	647	S	7718566
P0C061	Aneurinibacillus migulanus (Bacillus migulanus)	725	S	7718566
P0C061	Aneurinibacillus migulanus (Bacillus migulanus)	803	S	7718566
P0C061	Aneurinibacillus migulanus (Bacillus migulanus)	925	S	7718566
P0C061	Aneurinibacillus migulanus (Bacillus migulanus)	929	S	7718566
P0C061	Aneurinibacillus migulanus (Bacillus migulanus)	1014	S	7718566
P0C061	Aneurinibacillus migulanus (Bacillus migulanus)	1034	S	7718566
P0C061	Aneurinibacillus migulanus (Bacillus migulanus)	1051	S	7718566
P0C061	Aneurinibacillus migulanus (Bacillus migulanus)	1096	S	7718566
P26777	Bacillus licheniformis	54	S	7958923
P26777	Bacillus licheniformis	105	S	7958923
P06616	Escherichia coli (strain K12)	42	T	8057845
P06616	Escherichia coli (strain K12)	43	T	8057845
P0AEJ4	Escherichia coli (strain K12)	104	H	8132603
P0AEJ4	Escherichia coli (strain K12)	191	H	8132603
P0AEJ4	Escherichia coli (strain K12)	385	H	8132603
P0AEJ4	Escherichia coli (strain K12)	416	H	8132603
P06534	Bacillus subtilis (strain 168)	118	H	8479420
P06534	Bacillus subtilis (strain 168)	131	H	8479420
P06534	Bacillus subtilis (strain 168)	162	H	8479420
P05431	Neisseria meningitidis serogroup B (strain MC58)	70	S	8645220
P05431	Neisseria meningitidis serogroup B (strain MC58)	76	S	8645220
P05431	Neisseria meningitidis serogroup B (strain MC58)	101	S	8645220
P05431	Neisseria meningitidis serogroup B (strain MC58)	113	S	8645220
P80643	Bacillus subtilis (strain 168)	56	S	8759840
P26380	Bacillus subtilis (strain 168)	113	H	9033408
P26379	Bacillus subtilis (strain 168)	49	H	9033408
P26379	Bacillus subtilis (strain 168)	106	H	9033408
P26379	Bacillus subtilis (strain 168)	130	H	9033408
O34153	Enterococcus casseliflavus (Enterococcus flavescens)	48	H	9162046
O34153	Enterococcus casseliflavus (Enterococcus flavescens)	121	H	9162046
O34153	Enterococcus casseliflavus (Enterococcus flavescens)	126	H	9162046
O34153	Enterococcus casseliflavus (Enterococcus flavescens)	180	H	9162046
O34153	Enterococcus casseliflavus (Enterococcus flavescens)	196	H	9162046
O34153	Enterococcus casseliflavus (Enterococcus flavescens)	227	H	9162046
P80920	Leucothrix mucor	75	S	9171419
P80921	Myxococcus xanthus	31	S	9171419
P80922	Oceanospirillum linum	28	S	9171419
P80922	Oceanospirillum linum	75	S	9171419
P15401	Bacillus subtilis (strain 168)	79	H	9202047
P15401	Bacillus subtilis (strain 168)	158	H	9202047
P15401	Bacillus subtilis (strain 168)	160	H	9202047
O34206	Pseudomonas aeruginosa	48	H	9218420
O34206	Pseudomonas aeruginosa	49	H	9218420
O34206	Pseudomonas aeruginosa	120	H	9218420
O34206	Pseudomonas aeruginosa	191	H	9218420
O34206	Pseudomonas aeruginosa	282	H	9218420
O34206	Pseudomonas aeruginosa	351	H	9218420
O34206	Pseudomonas aeruginosa	508	H	9218420
P23532	Lactococcus lactis subsp. lactis (Streptococcus lactis)	95	H	9261069
Q55168	Synechocystis sp. (strain PCC 6803 / Kazusa)	21	H	9278513
Q55168	Synechocystis sp. (strain PCC 6803 / Kazusa)	24	H	9278513
Q55168	Synechocystis sp. (strain PCC 6803 / Kazusa)	29	H	9278513
Q55168	Synechocystis sp. (strain PCC 6803 / Kazusa)	111	H	9278513
Q55168	Synechocystis sp. (strain PCC 6803 / Kazusa)	183	H	9278513
Q55168	Synechocystis sp. (strain PCC 6803 / Kazusa)	202	H	9278513
Q55168	Synechocystis sp. (strain PCC 6803 / Kazusa)	218	H	9278513
Q55168	Synechocystis sp. (strain PCC 6803 / Kazusa)	260	H	9278513
Q55168	Synechocystis sp. (strain PCC 6803 / Kazusa)	282	H	9278513
Q55168	Synechocystis sp. (strain PCC 6803 / Kazusa)	291	H	9278513
Q55168	Synechocystis sp. (strain PCC 6803 / Kazusa)	434	H	9278513
Q55168	Synechocystis sp. (strain PCC 6803 / Kazusa)	470	H	9278513
Q55168	Synechocystis sp. (strain PCC 6803 / Kazusa)	702	H	9278513
Q55168	Synechocystis sp. (strain PCC 6803 / Kazusa)	724	H	9278513
P19993	Mycobacterium leprae (strain TN)	35	T	9748655
P19993	Mycobacterium leprae (strain TN)	36	T	9748655
P19993	Mycobacterium leprae (strain TN)	60	T	9748655
P19993	Mycobacterium leprae (strain TN)	87	T	9748655
P19993	Mycobacterium leprae (strain TN)	118	T	9748655
P19993	Mycobacterium leprae (strain TN)	149	T	9748655
P19993	Mycobacterium leprae (strain TN)	193	T	9748655
P19993	Mycobacterium leprae (strain TN)	289	T	9748655
P19993	Mycobacterium leprae (strain TN)	323	T	9748655
P19993	Mycobacterium leprae (strain TN)	369	T	9748655
P19993	Mycobacterium leprae (strain TN)	394	T	9748655
P19993	Mycobacterium leprae (strain TN)	449	T	9748655
P19993	Mycobacterium leprae (strain TN)	467	T	9748655
P19993	Mycobacterium leprae (strain TN)	515	T	9748655
P19993	Mycobacterium leprae (strain TN)	540	T	9748655
P19993	Mycobacterium leprae (strain TN)	604	T	9748655
P9WQ62	Mycobacterium tuberculosis (strain CDC 1551 / Oshkosh)	71	S	9831524
P9WQ62	Mycobacterium tuberculosis (strain CDC 1551 / Oshkosh)	94	S	9831524
P9WQ62	Mycobacterium tuberculosis (strain CDC 1551 / Oshkosh)	178	S	9831524
P9WQ62	Mycobacterium tuberculosis (strain CDC 1551 / Oshkosh)	238	S	9831524
P9WQ62	Mycobacterium tuberculosis (strain CDC 1551 / Oshkosh)	358	S	9831524
P9WQ62	Mycobacterium tuberculosis (strain CDC 1551 / Oshkosh)	368	S	9831524
P9WQ62	Mycobacterium tuberculosis (strain CDC 1551 / Oshkosh)	386	S	9831524
P9WQ62	Mycobacterium tuberculosis (strain CDC 1551 / Oshkosh)	417	S	9831524
P9WQ62	Mycobacterium tuberculosis (strain CDC 1551 / Oshkosh)	527	S	9831524
P9WQ62	Mycobacterium tuberculosis (strain CDC 1551 / Oshkosh)	574	S	9831524
P9WQ62	Mycobacterium tuberculosis (strain CDC 1551 / Oshkosh)	588	S	9831524
P9WQ62	Mycobacterium tuberculosis (strain CDC 1551 / Oshkosh)	699	S	9831524
P9WQ62	Mycobacterium tuberculosis (strain CDC 1551 / Oshkosh)	745	S	9831524
P9WQ62	Mycobacterium tuberculosis (strain CDC 1551 / Oshkosh)	805	S	9831524
P9WQ62	Mycobacterium tuberculosis (strain CDC 1551 / Oshkosh)	982	S	9831524
P9WQ62	Mycobacterium tuberculosis (strain CDC 1551 / Oshkosh)	1000	S	9831524
P9WQ62	Mycobacterium tuberculosis (strain CDC 1551 / Oshkosh)	1156	S	9831524
P9WQ62	Mycobacterium tuberculosis (strain CDC 1551 / Oshkosh)	1230	S	9831524
P9WQ62	Mycobacterium tuberculosis (strain CDC 1551 / Oshkosh)	1289	S	9831524
P9WQ62	Mycobacterium tuberculosis (strain CDC 1551 / Oshkosh)	1294	S	9831524
P9WQ62	Mycobacterium tuberculosis (strain CDC 1551 / Oshkosh)	1299	S	9831524
P9WQ62	Mycobacterium tuberculosis (strain CDC 1551 / Oshkosh)	1348	S	9831524
P0C5S4	Vibrio harveyi (Beneckea harveyi)	103	H	9922254
P02974	Neisseria gonorrhoeae	52	S	10048019
P02974	Neisseria gonorrhoeae	70	S	10048019
P02974	Neisseria gonorrhoeae	78	S	10048019
P02974	Neisseria gonorrhoeae	102	S	10048019
P42409	Bacillus subtilis (strain 168)	23	T	10329124
P42409	Bacillus subtilis (strain 168)	86	T	10329124
P42409	Bacillus subtilis (strain 168)	125	T	10329124
P42409	Bacillus subtilis (strain 168)	138	T	10329124
P42409	Bacillus subtilis (strain 168)	265	T	10329124
P73607	Synechocystis sp. (strain PCC 6803 / Kazusa)	40	S	10438742
P73607	Synechocystis sp. (strain PCC 6803 / Kazusa)	71	S	10438742
P73609	Synechocystis sp. (strain PCC 6803 / Kazusa)	97	S	10438742
P0AA06	Escherichia coli O157:H7	76	H	10491187
Q9RQQ9	Caulobacter vibrioides (strain ATCC 19089 / CB15) (Caulobacter crescentus)	107	Y	10557274
Q9RQQ9	Caulobacter vibrioides (strain ATCC 19089 / CB15) (Caulobacter crescentus)	400	Y	10557274
A7MRY4	Vibrio campbellii (strain ATCC BAA-1116)	47	H	10632884
A7MRY4	Vibrio campbellii (strain ATCC BAA-1116)	115	H	10632884
A7MRY4	Vibrio campbellii (strain ATCC BAA-1116)	142	H	10632884
A7MRY4	Vibrio campbellii (strain ATCC BAA-1116)	427	H	10632884
A7MRY4	Vibrio campbellii (strain ATCC BAA-1116)	490	H	10632884
A7MRY4	Vibrio campbellii (strain ATCC BAA-1116)	541	H	10632884
A7MRY4	Vibrio campbellii (strain ATCC BAA-1116)	567	H	10632884
A7MRY4	Vibrio campbellii (strain ATCC BAA-1116)	630	H	10632884
A7MRY4	Vibrio campbellii (strain ATCC BAA-1116)	708	H	10632884
A7MRY4	Vibrio campbellii (strain ATCC BAA-1116)	829	H	10632884
A7N3Z3	Vibrio campbellii (strain ATCC BAA-1116)	67	H	10632884
A7N3Z3	Vibrio campbellii (strain ATCC BAA-1116)	75	H	10632884
A7N3Z3	Vibrio campbellii (strain ATCC BAA-1116)	110	H	10632884
A7N3Z3	Vibrio campbellii (strain ATCC BAA-1116)	120	H	10632884
A7N3Z3	Vibrio campbellii (strain ATCC BAA-1116)	282	H	10632884
A7N3Z3	Vibrio campbellii (strain ATCC BAA-1116)	341	H	10632884
A7N3Z3	Vibrio campbellii (strain ATCC BAA-1116)	414	H	10632884
A7N3Z3	Vibrio campbellii (strain ATCC BAA-1116)	554	H	10632884
A7N3Z3	Vibrio campbellii (strain ATCC BAA-1116)	744	H	10632884
A7N3Z3	Vibrio campbellii (strain ATCC BAA-1116)	790	H	10632884
A7N6S2	Vibrio campbellii (strain ATCC BAA-1116)	111	H	10632884
A7N6S2	Vibrio campbellii (strain ATCC BAA-1116)	116	H	10632884
A7N6S2	Vibrio campbellii (strain ATCC BAA-1116)	174	H	10632884
A7N6S2	Vibrio campbellii (strain ATCC BAA-1116)	269	H	10632884
A7N6S2	Vibrio campbellii (strain ATCC BAA-1116)	324	H	10632884
A7N6S2	Vibrio campbellii (strain ATCC BAA-1116)	509	H	10632884
A7N6S2	Vibrio campbellii (strain ATCC BAA-1116)	510	H	10632884
A7N6S2	Vibrio campbellii (strain ATCC BAA-1116)	643	H	10632884
P25177	Helicobacter pylori (strain ATCC 700392 / 26695) (Campylobacter pylori)	51	S	10671448
P25177	Helicobacter pylori (strain ATCC 700392 / 26695) (Campylobacter pylori)	113	S	10671448
P25177	Helicobacter pylori (strain ATCC 700392 / 26695) (Campylobacter pylori)	138	S	10671448
P25177	Helicobacter pylori (strain ATCC 700392 / 26695) (Campylobacter pylori)	196	S	10671448
P25177	Helicobacter pylori (strain ATCC 700392 / 26695) (Campylobacter pylori)	227	S	10671448
P25177	Helicobacter pylori (strain ATCC 700392 / 26695) (Campylobacter pylori)	273	S	10671448
P25177	Helicobacter pylori (strain ATCC 700392 / 26695) (Campylobacter pylori)	314	S	10671448
P25177	Helicobacter pylori (strain ATCC 700392 / 26695) (Campylobacter pylori)	329	S	10671448
P25177	Helicobacter pylori (strain ATCC 700392 / 26695) (Campylobacter pylori)	335	S	10671448
P25177	Helicobacter pylori (strain ATCC 700392 / 26695) (Campylobacter pylori)	361	S	10671448
P25177	Helicobacter pylori (strain ATCC 700392 / 26695) (Campylobacter pylori)	362	S	10671448
P25177	Helicobacter pylori (strain ATCC 700392 / 26695) (Campylobacter pylori)	393	S	10671448
P25177	Helicobacter pylori (strain ATCC 700392 / 26695) (Campylobacter pylori)	411	S	10671448
Q9EYQ9	Staphylococcus xylosus	82	S	10714994
Q9KJV3	Lacticaseibacillus casei (Lactobacillus casei)	41	S	10762262
O30409	Brevibacillus parabrevis	30	S	10801488
O30409	Brevibacillus parabrevis	252	S	10801488
O30409	Brevibacillus parabrevis	253	S	10801488
O30409	Brevibacillus parabrevis	276	S	10801488
O30409	Brevibacillus parabrevis	279	S	10801488
O30409	Brevibacillus parabrevis	325	S	10801488
O30409	Brevibacillus parabrevis	402	S	10801488
O30409	Brevibacillus parabrevis	513	S	10801488
O30409	Brevibacillus parabrevis	537	S	10801488
O30409	Brevibacillus parabrevis	560	S	10801488
O30409	Brevibacillus parabrevis	569	S	10801488
O30409	Brevibacillus parabrevis	588	S	10801488
O30409	Brevibacillus parabrevis	594	S	10801488
O30409	Brevibacillus parabrevis	601	S	10801488
O30409	Brevibacillus parabrevis	615	S	10801488
O30409	Brevibacillus parabrevis	652	S	10801488
O30409	Brevibacillus parabrevis	662	S	10801488
O30409	Brevibacillus parabrevis	772	S	10801488
O30409	Brevibacillus parabrevis	790	S	10801488
O30409	Brevibacillus parabrevis	798	S	10801488
O30409	Brevibacillus parabrevis	894	S	10801488
O30409	Brevibacillus parabrevis	985	S	10801488
O30409	Brevibacillus parabrevis	1037	S	10801488
O30409	Brevibacillus parabrevis	1039	S	10801488
O30409	Brevibacillus parabrevis	1059	S	10801488
O30409	Brevibacillus parabrevis	1077	S	10801488
O30409	Brevibacillus parabrevis	1081	S	10801488
O30409	Brevibacillus parabrevis	1112	S	10801488
O30409	Brevibacillus parabrevis	1184	S	10801488
O30409	Brevibacillus parabrevis	1259	S	10801488
O30409	Brevibacillus parabrevis	1382	S	10801488
O30409	Brevibacillus parabrevis	1400	S	10801488
O30409	Brevibacillus parabrevis	1544	S	10801488
O30409	Brevibacillus parabrevis	1583	S	10801488
O30409	Brevibacillus parabrevis	1594	S	10801488
O30409	Brevibacillus parabrevis	1649	S	10801488
O30409	Brevibacillus parabrevis	1691	S	10801488
O30409	Brevibacillus parabrevis	1756	S	10801488
O30409	Brevibacillus parabrevis	1935	S	10801488
O30409	Brevibacillus parabrevis	2017	S	10801488
O30409	Brevibacillus parabrevis	2045	S	10801488
O30409	Brevibacillus parabrevis	2050	S	10801488
O30409	Brevibacillus parabrevis	2138	S	10801488
O30409	Brevibacillus parabrevis	2152	S	10801488
O30409	Brevibacillus parabrevis	2293	S	10801488
O30409	Brevibacillus parabrevis	2306	S	10801488
O30409	Brevibacillus parabrevis	2338	S	10801488
O30409	Brevibacillus parabrevis	2362	S	10801488
O30409	Brevibacillus parabrevis	2419	S	10801488
O30409	Brevibacillus parabrevis	2473	S	10801488
O30409	Brevibacillus parabrevis	2477	S	10801488
O30409	Brevibacillus parabrevis	2509	S	10801488
O30409	Brevibacillus parabrevis	2564	S	10801488
O30409	Brevibacillus parabrevis	2650	S	10801488
O30409	Brevibacillus parabrevis	2688	S	10801488
O30409	Brevibacillus parabrevis	2779	S	10801488
O30409	Brevibacillus parabrevis	2788	S	10801488
O30409	Brevibacillus parabrevis	2858	S	10801488
O30409	Brevibacillus parabrevis	2949	S	10801488
O30409	Brevibacillus parabrevis	2972	S	10801488
O30409	Brevibacillus parabrevis	2999	S	10801488
O30409	Brevibacillus parabrevis	3060	S	10801488
O30409	Brevibacillus parabrevis	3135	S	10801488
O30409	Brevibacillus parabrevis	3223	S	10801488
O30409	Brevibacillus parabrevis	3295	S	10801488
O30409	Brevibacillus parabrevis	3334	S	10801488
O30409	Brevibacillus parabrevis	3379	S	10801488
O30409	Brevibacillus parabrevis	3394	S	10801488
O30409	Brevibacillus parabrevis	3523	S	10801488
O30409	Brevibacillus parabrevis	3661	S	10801488
O30409	Brevibacillus parabrevis	3715	S	10801488
O30409	Brevibacillus parabrevis	3787	S	10801488
O30409	Brevibacillus parabrevis	3850	S	10801488
O30409	Brevibacillus parabrevis	3892	S	10801488
O30409	Brevibacillus parabrevis	4064	S	10801488
O30409	Brevibacillus parabrevis	4071	S	10801488
O30409	Brevibacillus parabrevis	4149	S	10801488
O30409	Brevibacillus parabrevis	4211	S	10801488
O30409	Brevibacillus parabrevis	4218	S	10801488
O30409	Brevibacillus parabrevis	4254	S	10801488
O30409	Brevibacillus parabrevis	4294	S	10801488
O30409	Brevibacillus parabrevis	4366	S	10801488
O30409	Brevibacillus parabrevis	4369	S	10801488
O30409	Brevibacillus parabrevis	4429	S	10801488
O30409	Brevibacillus parabrevis	4492	S	10801488
O30409	Brevibacillus parabrevis	4585	S	10801488
O30409	Brevibacillus parabrevis	4598	S	10801488
O30409	Brevibacillus parabrevis	4661	S	10801488
O30409	Brevibacillus parabrevis	4719	S	10801488
O30409	Brevibacillus parabrevis	4759	S	10801488
O30409	Brevibacillus parabrevis	4901	S	10801488
O30409	Brevibacillus parabrevis	4912	S	10801488
O30409	Brevibacillus parabrevis	5122	S	10801488
O30409	Brevibacillus parabrevis	5213	S	10801488
O30409	Brevibacillus parabrevis	5214	S	10801488
O30409	Brevibacillus parabrevis	5266	S	10801488
O30409	Brevibacillus parabrevis	5289	S	10801488
O30409	Brevibacillus parabrevis	5336	S	10801488
O30409	Brevibacillus parabrevis	5342	S	10801488
O30409	Brevibacillus parabrevis	5377	S	10801488
O30409	Brevibacillus parabrevis	5379	S	10801488
O30409	Brevibacillus parabrevis	5501	S	10801488
O30409	Brevibacillus parabrevis	5550	S	10801488
O30409	Brevibacillus parabrevis	5581	S	10801488
O30409	Brevibacillus parabrevis	5598	S	10801488
O30409	Brevibacillus parabrevis	5609	S	10801488
O30409	Brevibacillus parabrevis	5678	S	10801488
O30409	Brevibacillus parabrevis	5685	S	10801488
O30409	Brevibacillus parabrevis	5716	S	10801488
O30409	Brevibacillus parabrevis	5962	S	10801488
O30409	Brevibacillus parabrevis	6094	S	10801488
O30409	Brevibacillus parabrevis	6137	S	10801488
O30409	Brevibacillus parabrevis	6153	S	10801488
O30409	Brevibacillus parabrevis	6306	S	10801488
O30409	Brevibacillus parabrevis	6315	S	10801488
O30409	Brevibacillus parabrevis	6401	S	10801488
Q9RPT5	Amycolatopsis mediterranei (Nocardia mediterranei)	150	T	10848993
Q9RPT5	Amycolatopsis mediterranei (Nocardia mediterranei)	265	T	10848993
Q9RPT5	Amycolatopsis mediterranei (Nocardia mediterranei)	279	T	10848993
Q9RPT5	Amycolatopsis mediterranei (Nocardia mediterranei)	292	T	10848993
Q9RPT5	Amycolatopsis mediterranei (Nocardia mediterranei)	421	T	10848993
Q9RPT5	Amycolatopsis mediterranei (Nocardia mediterranei)	435	T	10848993
Q9RPT5	Amycolatopsis mediterranei (Nocardia mediterranei)	452	T	10848993
Q9RPT5	Amycolatopsis mediterranei (Nocardia mediterranei)	521	T	10848993
Q9RPT5	Amycolatopsis mediterranei (Nocardia mediterranei)	526	T	10848993
Q9RPT5	Amycolatopsis mediterranei (Nocardia mediterranei)	602	T	10848993
P9WI80	Mycobacterium tuberculosis (strain CDC 1551 / Oshkosh)	305	S	10848993
P69791	Escherichia coli (strain K12)	65	H	10913118
P69791	Escherichia coli (strain K12)	93	H	10913118
O33618	Staphylococcus carnosus (strain TM300)	23	H	10974121
O33618	Staphylococcus carnosus (strain TM300)	24	H	10974121
O33618	Staphylococcus carnosus (strain TM300)	63	H	10974121
O33618	Staphylococcus carnosus (strain TM300)	116	H	10974121
O33618	Staphylococcus carnosus (strain TM300)	175	H	10974121
O33618	Staphylococcus carnosus (strain TM300)	193	H	10974121
O33618	Staphylococcus carnosus (strain TM300)	273	H	10974121
O33618	Staphylococcus carnosus (strain TM300)	276	H	10974121
O32712	Klebsiella pneumoniae	15	S	11052675
O32712	Klebsiella pneumoniae	37	S	11052675
P09835	Escherichia coli (strain K12)	31	H	11053370
P09835	Escherichia coli (strain K12)	82	H	11053370
P09835	Escherichia coli (strain K12)	133	H	11053370
P09835	Escherichia coli (strain K12)	160	H	11053370
P09835	Escherichia coli (strain K12)	251	H	11053370
P09835	Escherichia coli (strain K12)	292	H	11053370
P09835	Escherichia coli (strain K12)	396	H	11053370
P09835	Escherichia coli (strain K12)	428	H	11053370
Q56582	Vibrio alginolyticus	120	T	11163785
Q56587	Vibrio alginolyticus	94	T	11163785
Q56587	Vibrio alginolyticus	127	T	11163785
Q56587	Vibrio alginolyticus	227	T	11163785
Q56587	Vibrio alginolyticus	259	T	11163785
B7SCE5	Chlamydia trachomatis	21	S	11260479
B7SCE5	Chlamydia trachomatis	99	S	11260479
B7SCE5	Chlamydia trachomatis	115	S	11260479
B7SCE5	Chlamydia trachomatis	123	S	11260479
B7SCE5	Chlamydia trachomatis	125	S	11260479
B7SCE5	Chlamydia trachomatis	133	S	11260479
B7SCE5	Chlamydia trachomatis	149	S	11260479
B7SCE5	Chlamydia trachomatis	160	S	11260479
B7SCE5	Chlamydia trachomatis	164	S	11260479
P39838	Escherichia coli (strain K12)	58	H	11309126
P39838	Escherichia coli (strain K12)	211	H	11309126
P39838	Escherichia coli (strain K12)	273	H	11309126
P39838	Escherichia coli (strain K12)	332	H	11309126
P39838	Escherichia coli (strain K12)	371	H	11309126
P39838	Escherichia coli (strain K12)	404	H	11309126
P39838	Escherichia coli (strain K12)	556	H	11309126
P39838	Escherichia coli (strain K12)	560	H	11309126
P39838	Escherichia coli (strain K12)	657	H	11309126
P39838	Escherichia coli (strain K12)	673	H	11309126
P39838	Escherichia coli (strain K12)	806	H	11309126
P39838	Escherichia coli (strain K12)	865	H	11309126
Q9CJ83	Lactococcus lactis subsp. lactis (strain IL1403) (Streptococcus lactis)	31	S	11344147
Q9CJ83	Lactococcus lactis subsp. lactis (strain IL1403) (Streptococcus lactis)	64	S	11344147
O32723	Lysinibacillus sphaericus (Bacillus sphaericus)	53	S	11470435
O32723	Lysinibacillus sphaericus (Bacillus sphaericus)	83	S	11470435
P39126	Bacillus subtilis (strain 168)	130	S	11751849
P39126	Bacillus subtilis (strain 168)	160	S	11751849
P39126	Bacillus subtilis (strain 168)	193	S	11751849
P39126	Bacillus subtilis (strain 168)	198	S	11751849
P39126	Bacillus subtilis (strain 168)	271	S	11751849
P39126	Bacillus subtilis (strain 168)	284	S	11751849
P39126	Bacillus subtilis (strain 168)	314	S	11751849
P39126	Bacillus subtilis (strain 168)	361	S	11751849
P76387	Escherichia coli (strain K12)	48	Y	11751920
P76387	Escherichia coli (strain K12)	56	Y	11751920
P76387	Escherichia coli (strain K12)	205	Y	11751920
P76387	Escherichia coli (strain K12)	234	Y	11751920
P76387	Escherichia coli (strain K12)	491	Y	11751920
P76387	Escherichia coli (strain K12)	668	Y	11751920
Q45614	Bacillus subtilis (strain 168)	208	H	11758928
Q45614	Bacillus subtilis (strain 168)	246	H	11758928
Q45614	Bacillus subtilis (strain 168)	513	H	11758928
P9WN39	Mycobacterium tuberculosis (strain ATCC 25618 / H37Rv)	20	Y	12146952
P9WN39	Mycobacterium tuberculosis (strain ATCC 25618 / H37Rv)	104	Y	12146952
P9WN39	Mycobacterium tuberculosis (strain ATCC 25618 / H37Rv)	118	Y	12146952
P9WN39	Mycobacterium tuberculosis (strain ATCC 25618 / H37Rv)	129	Y	12146952
P9WN39	Mycobacterium tuberculosis (strain ATCC 25618 / H37Rv)	153	Y	12146952
P9WN39	Mycobacterium tuberculosis (strain ATCC 25618 / H37Rv)	178	Y	12146952
P9WN39	Mycobacterium tuberculosis (strain ATCC 25618 / H37Rv)	195	Y	12146952
P9WN39	Mycobacterium tuberculosis (strain ATCC 25618 / H37Rv)	290	Y	12146952
P9WN39	Mycobacterium tuberculosis (strain ATCC 25618 / H37Rv)	305	Y	12146952
P9WN39	Mycobacterium tuberculosis (strain ATCC 25618 / H37Rv)	327	Y	12146952
P9WN39	Mycobacterium tuberculosis (strain ATCC 25618 / H37Rv)	342	Y	12146952
P9WN39	Mycobacterium tuberculosis (strain ATCC 25618 / H37Rv)	476	Y	12146952
P00550	Escherichia coli (strain K12)	113	H	12202490
P00550	Escherichia coli (strain K12)	171	H	12202490
P00550	Escherichia coli (strain K12)	195	H	12202490
P00550	Escherichia coli (strain K12)	207	H	12202490
P00550	Escherichia coli (strain K12)	376	H	12202490
P00550	Escherichia coli (strain K12)	430	H	12202490
P00550	Escherichia coli (strain K12)	600	H	12202490
P00550	Escherichia coli (strain K12)	622	H	12202490
Q9F166	Bacillus thuringiensis subsp. israelensis	51	S	12218029
P9WGE1	Mycobacterium tuberculosis (strain ATCC 25618 / H37Rv)	21	S	12354223
P9WGE1	Mycobacterium tuberculosis (strain ATCC 25618 / H37Rv)	54	S	12354223
P9WGE1	Mycobacterium tuberculosis (strain ATCC 25618 / H37Rv)	77	S	12354223
P9WGE1	Mycobacterium tuberculosis (strain ATCC 25618 / H37Rv)	87	S	12354223
P9WI81	Mycobacterium tuberculosis (strain ATCC 25618 / H37Rv)	77	T	12548283
P9WI81	Mycobacterium tuberculosis (strain ATCC 25618 / H37Rv)	265	T	12548283
P9WI81	Mycobacterium tuberculosis (strain ATCC 25618 / H37Rv)	417	T	12548283
P9WI81	Mycobacterium tuberculosis (strain ATCC 25618 / H37Rv)	422	T	12548283
P9WI81	Mycobacterium tuberculosis (strain ATCC 25618 / H37Rv)	445	T	12548283
P9WI81	Mycobacterium tuberculosis (strain ATCC 25618 / H37Rv)	535	T	12548283
P9WI81	Mycobacterium tuberculosis (strain ATCC 25618 / H37Rv)	51	S	12548283
P9WI81	Mycobacterium tuberculosis (strain ATCC 25618 / H37Rv)	129	S	12548283
P9WI81	Mycobacterium tuberculosis (strain ATCC 25618 / H37Rv)	192	S	12548283
P9WI81	Mycobacterium tuberculosis (strain ATCC 25618 / H37Rv)	220	S	12548283
P9WI81	Mycobacterium tuberculosis (strain ATCC 25618 / H37Rv)	237	S	12548283
P9WI81	Mycobacterium tuberculosis (strain ATCC 25618 / H37Rv)	244	S	12548283
P9WI81	Mycobacterium tuberculosis (strain ATCC 25618 / H37Rv)	392	S	12548283
P9WI81	Mycobacterium tuberculosis (strain ATCC 25618 / H37Rv)	409	S	12548283
P9WI81	Mycobacterium tuberculosis (strain ATCC 25618 / H37Rv)	411	S	12548283
P9WI81	Mycobacterium tuberculosis (strain ATCC 25618 / H37Rv)	459	S	12548283
P9WI81	Mycobacterium tuberculosis (strain ATCC 25618 / H37Rv)	524	S	12548283
P9WI81	Mycobacterium tuberculosis (strain ATCC 25618 / H37Rv)	549	S	12548283
P9WI81	Mycobacterium tuberculosis (strain ATCC 25618 / H37Rv)	556	S	12548283
Q980A0	Saccharolobus solfataricus (strain ATCC 35092 / DSM 1617 / JCM 11322 / P2) (Sulfolobus solfataricus)	20	S	12644480
Q980A0	Saccharolobus solfataricus (strain ATCC 35092 / DSM 1617 / JCM 11322 / P2) (Sulfolobus solfataricus)	91	S	12644480
Q980A0	Saccharolobus solfataricus (strain ATCC 35092 / DSM 1617 / JCM 11322 / P2) (Sulfolobus solfataricus)	156	S	12644480
Q980A0	Saccharolobus solfataricus (strain ATCC 35092 / DSM 1617 / JCM 11322 / P2) (Sulfolobus solfataricus)	165	S	12644480
Q980A0	Saccharolobus solfataricus (strain ATCC 35092 / DSM 1617 / JCM 11322 / P2) (Sulfolobus solfataricus)	252	S	12644480
Q980A0	Saccharolobus solfataricus (strain ATCC 35092 / DSM 1617 / JCM 11322 / P2) (Sulfolobus solfataricus)	414	S	12644480
O34507	Bacillus subtilis (strain 168)	205	T	12842463
O34507	Bacillus subtilis (strain 168)	249	T	12842463
O34507	Bacillus subtilis (strain 168)	314	T	12842463
O34507	Bacillus subtilis (strain 168)	342	T	12842463
O34507	Bacillus subtilis (strain 168)	410	T	12842463
O34507	Bacillus subtilis (strain 168)	411	T	12842463
O34507	Bacillus subtilis (strain 168)	429	T	12842463
O34507	Bacillus subtilis (strain 168)	438	T	12842463
O34507	Bacillus subtilis (strain 168)	455	T	12842463
O34507	Bacillus subtilis (strain 168)	467	T	12842463
O34507	Bacillus subtilis (strain 168)	556	T	12842463
O34507	Bacillus subtilis (strain 168)	73	S	12842463
O34507	Bacillus subtilis (strain 168)	120	S	12842463
O34507	Bacillus subtilis (strain 168)	229	S	12842463
O34507	Bacillus subtilis (strain 168)	353	S	12842463
O34507	Bacillus subtilis (strain 168)	386	S	12842463
O34507	Bacillus subtilis (strain 168)	392	S	12842463
O34507	Bacillus subtilis (strain 168)	491	S	12842463
O34507	Bacillus subtilis (strain 168)	511	S	12842463
O34507	Bacillus subtilis (strain 168)	528	S	12842463
O34507	Bacillus subtilis (strain 168)	558	S	12842463
Q9WVX8	Streptomyces coelicolor (strain ATCC BAA-471 / A3(2) / M145)	76	S	12900026
P9WI80	Mycobacterium tuberculosis (strain CDC 1551 / Oshkosh)	289	T	12950916
P9WI80	Mycobacterium tuberculosis (strain CDC 1551 / Oshkosh)	376	T	12950916
P9WI80	Mycobacterium tuberculosis (strain CDC 1551 / Oshkosh)	504	T	12950916
P9WI80	Mycobacterium tuberculosis (strain CDC 1551 / Oshkosh)	612	T	12950916
O31691	Bacillus subtilis (strain 168)	21	H	14527945
O31691	Bacillus subtilis (strain 168)	91	H	14527945
O31691	Bacillus subtilis (strain 168)	96	H	14527945
O31691	Bacillus subtilis (strain 168)	272	H	14527945
P25924	Salmonella typhimurium (strain LT2 / SGSC1412 / ATCC 700720)	90	S	14595395
P25924	Salmonella typhimurium (strain LT2 / SGSC1412 / ATCC 700720)	115	S	14595395
P25924	Salmonella typhimurium (strain LT2 / SGSC1412 / ATCC 700720)	191	S	14595395
P25924	Salmonella typhimurium (strain LT2 / SGSC1412 / ATCC 700720)	252	S	14595395
P25924	Salmonella typhimurium (strain LT2 / SGSC1412 / ATCC 700720)	334	S	14595395
P25924	Salmonella typhimurium (strain LT2 / SGSC1412 / ATCC 700720)	413	S	14595395
P25924	Salmonella typhimurium (strain LT2 / SGSC1412 / ATCC 700720)	435	S	14595395
P9WI71	Mycobacterium tuberculosis (strain ATCC 25618 / H37Rv)	112	T	14690440
P9WI71	Mycobacterium tuberculosis (strain ATCC 25618 / H37Rv)	165	T	14690440
P9WI71	Mycobacterium tuberculosis (strain ATCC 25618 / H37Rv)	193	T	14690440
P9WI71	Mycobacterium tuberculosis (strain ATCC 25618 / H37Rv)	295	T	14690440
P9WI71	Mycobacterium tuberculosis (strain ATCC 25618 / H37Rv)	324	T	14690440
P9WI71	Mycobacterium tuberculosis (strain ATCC 25618 / H37Rv)	399	T	14690440
P9WI71	Mycobacterium tuberculosis (strain ATCC 25618 / H37Rv)	488	T	14690440
P9WI71	Mycobacterium tuberculosis (strain ATCC 25618 / H37Rv)	572	T	14690440
P9WI71	Mycobacterium tuberculosis (strain ATCC 25618 / H37Rv)	574	T	14690440
P9WI70	Mycobacterium tuberculosis (strain CDC 1551 / Oshkosh)	48	T	14690440
P9WI70	Mycobacterium tuberculosis (strain CDC 1551 / Oshkosh)	222	T	14690440
P9WI70	Mycobacterium tuberculosis (strain CDC 1551 / Oshkosh)	370	T	14690440
P9WI70	Mycobacterium tuberculosis (strain CDC 1551 / Oshkosh)	609	T	14690440
P75061	Mycoplasma pneumoniae (strain ATCC 29342 / M129 / Subtype 1) (Mycoplasmoides pneumoniae)	37	S	14730672
P9WGK3	Mycobacterium tuberculosis (strain ATCC 25618 / H37Rv)	20	H	15033981
P9WGK3	Mycobacterium tuberculosis (strain ATCC 25618 / H37Rv)	73	H	15033981
P9WGK3	Mycobacterium tuberculosis (strain ATCC 25618 / H37Rv)	89	H	15033981
P9WGK3	Mycobacterium tuberculosis (strain ATCC 25618 / H37Rv)	93	H	15033981
P9WGK3	Mycobacterium tuberculosis (strain ATCC 25618 / H37Rv)	97	H	15033981
P9WGK3	Mycobacterium tuberculosis (strain ATCC 25618 / H37Rv)	113	H	15033981
P9WGK3	Mycobacterium tuberculosis (strain ATCC 25618 / H37Rv)	139	H	15033981
P9WGK3	Mycobacterium tuberculosis (strain ATCC 25618 / H37Rv)	397	H	15033981
P9WGK3	Mycobacterium tuberculosis (strain ATCC 25618 / H37Rv)	447	H	15033981
P9WGK3	Mycobacterium tuberculosis (strain ATCC 25618 / H37Rv)	507	H	15033981
P9WGK1	Mycobacterium tuberculosis (strain ATCC 25618 / H37Rv)	91	H	15135056
P9WGK1	Mycobacterium tuberculosis (strain ATCC 25618 / H37Rv)	107	H	15135056
P9WGK1	Mycobacterium tuberculosis (strain ATCC 25618 / H37Rv)	147	H	15135056
P9WGK1	Mycobacterium tuberculosis (strain ATCC 25618 / H37Rv)	470	H	15135056
P9WGK1	Mycobacterium tuberculosis (strain ATCC 25618 / H37Rv)	489	H	15135056
P9WGK1	Mycobacterium tuberculosis (strain ATCC 25618 / H37Rv)	504	H	15135056
P9WJH6	Mycobacterium tuberculosis (strain CDC 1551 / Oshkosh)	49	H	15302878
Q79PF4	Synechococcus elongatus (strain ATCC 33912 / PCC 7942 / FACHB-805) (Anacystis nidulans R2)	47	T	15304218
Q79PF4	Synechococcus elongatus (strain ATCC 33912 / PCC 7942 / FACHB-805) (Anacystis nidulans R2)	50	T	15304218
Q79PF4	Synechococcus elongatus (strain ATCC 33912 / PCC 7942 / FACHB-805) (Anacystis nidulans R2)	148	T	15304218
Q79PF4	Synechococcus elongatus (strain ATCC 33912 / PCC 7942 / FACHB-805) (Anacystis nidulans R2)	409	T	15304218
Q79PF4	Synechococcus elongatus (strain ATCC 33912 / PCC 7942 / FACHB-805) (Anacystis nidulans R2)	413	T	15304218
Q79PF4	Synechococcus elongatus (strain ATCC 33912 / PCC 7942 / FACHB-805) (Anacystis nidulans R2)	415	T	15304218
Q79PF4	Synechococcus elongatus (strain ATCC 33912 / PCC 7942 / FACHB-805) (Anacystis nidulans R2)	436	T	15304218
Q79PF4	Synechococcus elongatus (strain ATCC 33912 / PCC 7942 / FACHB-805) (Anacystis nidulans R2)	498	T	15304218
O28471	Archaeoglobus fulgidus (strain ATCC 49558 / DSM 4304 / JCM 9628 / NBRC 100126 / VC-16)	43	S	15341724
O28471	Archaeoglobus fulgidus (strain ATCC 49558 / DSM 4304 / JCM 9628 / NBRC 100126 / VC-16)	240	S	15341724
Q79PF4	Synechococcus elongatus (strain ATCC 33912 / PCC 7942 / FACHB-805) (Anacystis nidulans R2)	32	S	15347809
Q79PF4	Synechococcus elongatus (strain ATCC 33912 / PCC 7942 / FACHB-805) (Anacystis nidulans R2)	45	S	15347809
Q79PF4	Synechococcus elongatus (strain ATCC 33912 / PCC 7942 / FACHB-805) (Anacystis nidulans R2)	48	S	15347809
Q79PF4	Synechococcus elongatus (strain ATCC 33912 / PCC 7942 / FACHB-805) (Anacystis nidulans R2)	89	S	15347809
Q79PF4	Synechococcus elongatus (strain ATCC 33912 / PCC 7942 / FACHB-805) (Anacystis nidulans R2)	146	S	15347809
Q79PF4	Synechococcus elongatus (strain ATCC 33912 / PCC 7942 / FACHB-805) (Anacystis nidulans R2)	265	S	15347809
Q79PF4	Synechococcus elongatus (strain ATCC 33912 / PCC 7942 / FACHB-805) (Anacystis nidulans R2)	282	S	15347809
Q79PF4	Synechococcus elongatus (strain ATCC 33912 / PCC 7942 / FACHB-805) (Anacystis nidulans R2)	320	S	15347809
Q79PF4	Synechococcus elongatus (strain ATCC 33912 / PCC 7942 / FACHB-805) (Anacystis nidulans R2)	330	S	15347809
Q79PF4	Synechococcus elongatus (strain ATCC 33912 / PCC 7942 / FACHB-805) (Anacystis nidulans R2)	353	S	15347809
Q79PF4	Synechococcus elongatus (strain ATCC 33912 / PCC 7942 / FACHB-805) (Anacystis nidulans R2)	365	S	15347809
Q79PF4	Synechococcus elongatus (strain ATCC 33912 / PCC 7942 / FACHB-805) (Anacystis nidulans R2)	388	S	15347809
Q79PF4	Synechococcus elongatus (strain ATCC 33912 / PCC 7942 / FACHB-805) (Anacystis nidulans R2)	428	S	15347809
Q79PF4	Synechococcus elongatus (strain ATCC 33912 / PCC 7942 / FACHB-805) (Anacystis nidulans R2)	450	S	15347809
Q79PF4	Synechococcus elongatus (strain ATCC 33912 / PCC 7942 / FACHB-805) (Anacystis nidulans R2)	473	S	15347809
Q79PF4	Synechococcus elongatus (strain ATCC 33912 / PCC 7942 / FACHB-805) (Anacystis nidulans R2)	519	S	15347809
O69250	Priestia megaterium (Bacillus megaterium)	52	S	15369672
O69250	Priestia megaterium (Bacillus megaterium)	68	S	15369672
O69250	Priestia megaterium (Bacillus megaterium)	82	S	15369672
Q57496	Rhodobacter capsulatus (Rhodopseudomonas capsulata)	25	H	15667256
Q57496	Rhodobacter capsulatus (Rhodopseudomonas capsulata)	189	H	15667256
Q57496	Rhodobacter capsulatus (Rhodopseudomonas capsulata)	231	H	15667256
Q57496	Rhodobacter capsulatus (Rhodopseudomonas capsulata)	346	H	15667256
Q01473	Microchaete diplosiphon (Fremyella diplosiphon)	167	H	15720559
Q01473	Microchaete diplosiphon (Fremyella diplosiphon)	193	H	15720559
Q01473	Microchaete diplosiphon (Fremyella diplosiphon)	241	H	15720559
Q01473	Microchaete diplosiphon (Fremyella diplosiphon)	259	H	15720559
Q01473	Microchaete diplosiphon (Fremyella diplosiphon)	313	H	15720559
Q01473	Microchaete diplosiphon (Fremyella diplosiphon)	368	H	15720559
B7UM99	Escherichia coli O127:H6 (strain E2348/69 / EPEC)	366	Y	15813734
B7UM99	Escherichia coli O127:H6 (strain E2348/69 / EPEC)	483	Y	15813734
B7UM99	Escherichia coli O127:H6 (strain E2348/69 / EPEC)	511	Y	15813734
O30245	Archaeoglobus fulgidus (strain ATCC 49558 / DSM 4304 / JCM 9628 / NBRC 100126 / VC-16)	70	S	15943813
O30245	Archaeoglobus fulgidus (strain ATCC 49558 / DSM 4304 / JCM 9628 / NBRC 100126 / VC-16)	78	S	15943813
O30245	Archaeoglobus fulgidus (strain ATCC 49558 / DSM 4304 / JCM 9628 / NBRC 100126 / VC-16)	111	S	15943813
O30245	Archaeoglobus fulgidus (strain ATCC 49558 / DSM 4304 / JCM 9628 / NBRC 100126 / VC-16)	227	S	15943813
O30245	Archaeoglobus fulgidus (strain ATCC 49558 / DSM 4304 / JCM 9628 / NBRC 100126 / VC-16)	263	S	15943813
O30245	Archaeoglobus fulgidus (strain ATCC 49558 / DSM 4304 / JCM 9628 / NBRC 100126 / VC-16)	274	S	15943813
P9WI75	Mycobacterium tuberculosis (strain ATCC 25618 / H37Rv)	95	T	15967413
P9WI75	Mycobacterium tuberculosis (strain ATCC 25618 / H37Rv)	119	T	15967413
P9WI75	Mycobacterium tuberculosis (strain ATCC 25618 / H37Rv)	343	T	15967413
P9WI75	Mycobacterium tuberculosis (strain ATCC 25618 / H37Rv)	353	T	15967413
P9WI75	Mycobacterium tuberculosis (strain ATCC 25618 / H37Rv)	366	T	15967413
P9WI75	Mycobacterium tuberculosis (strain ATCC 25618 / H37Rv)	370	T	15967413
P9WI75	Mycobacterium tuberculosis (strain ATCC 25618 / H37Rv)	382	T	15967413
P9WI75	Mycobacterium tuberculosis (strain ATCC 25618 / H37Rv)	398	T	15967413
P9WI75	Mycobacterium tuberculosis (strain ATCC 25618 / H37Rv)	400	T	15967413
P9WI75	Mycobacterium tuberculosis (strain ATCC 25618 / H37Rv)	403	T	15967413
P9WI75	Mycobacterium tuberculosis (strain ATCC 25618 / H37Rv)	433	T	15967413
P9WI78	Mycobacterium tuberculosis (strain CDC 1551 / Oshkosh)	277	T	15967413
P9WI78	Mycobacterium tuberculosis (strain CDC 1551 / Oshkosh)	285	T	15967413
P9WI78	Mycobacterium tuberculosis (strain CDC 1551 / Oshkosh)	299	T	15967413
P9WI78	Mycobacterium tuberculosis (strain CDC 1551 / Oshkosh)	625	T	15967413
P9WI78	Mycobacterium tuberculosis (strain CDC 1551 / Oshkosh)	626	T	15967413
P9WI78	Mycobacterium tuberculosis (strain CDC 1551 / Oshkosh)	633	T	15967413
P9WI78	Mycobacterium tuberculosis (strain CDC 1551 / Oshkosh)	637	T	15967413
P9WI74	Mycobacterium tuberculosis (strain CDC 1551 / Oshkosh)	181	T	15967413
P9WI76	Mycobacterium tuberculosis (strain CDC 1551 / Oshkosh)	263	T	15967413
P9WI77	Mycobacterium tuberculosis (strain ATCC 25618 / H37Rv)	164	T	15967413
P9WI77	Mycobacterium tuberculosis (strain ATCC 25618 / H37Rv)	165	T	15967413
P9WI77	Mycobacterium tuberculosis (strain ATCC 25618 / H37Rv)	236	T	15967413
P9WI77	Mycobacterium tuberculosis (strain ATCC 25618 / H37Rv)	277	T	15967413
P9WI77	Mycobacterium tuberculosis (strain ATCC 25618 / H37Rv)	400	T	15967413
P9WI77	Mycobacterium tuberculosis (strain ATCC 25618 / H37Rv)	510	T	15967413
P9WI77	Mycobacterium tuberculosis (strain ATCC 25618 / H37Rv)	526	T	15967413
P9WI77	Mycobacterium tuberculosis (strain ATCC 25618 / H37Rv)	534	T	15967413
P9WI79	Mycobacterium tuberculosis (strain ATCC 25618 / H37Rv)	71	T	15967413
P9WI79	Mycobacterium tuberculosis (strain ATCC 25618 / H37Rv)	98	T	15967413
P9WI79	Mycobacterium tuberculosis (strain ATCC 25618 / H37Rv)	111	T	15967413
P9WI79	Mycobacterium tuberculosis (strain ATCC 25618 / H37Rv)	415	T	15967413
P9WI79	Mycobacterium tuberculosis (strain ATCC 25618 / H37Rv)	493	T	15967413
P9WI79	Mycobacterium tuberculosis (strain ATCC 25618 / H37Rv)	549	T	15967413
P9WI79	Mycobacterium tuberculosis (strain ATCC 25618 / H37Rv)	570	T	15967413
P9WI79	Mycobacterium tuberculosis (strain ATCC 25618 / H37Rv)	663	T	15967413
P9WI77	Mycobacterium tuberculosis (strain ATCC 25618 / H37Rv)	190	S	15967413
P9WI77	Mycobacterium tuberculosis (strain ATCC 25618 / H37Rv)	212	S	15967413
P9WI77	Mycobacterium tuberculosis (strain ATCC 25618 / H37Rv)	235	S	15967413
P9WI77	Mycobacterium tuberculosis (strain ATCC 25618 / H37Rv)	290	S	15967413
P9WI77	Mycobacterium tuberculosis (strain ATCC 25618 / H37Rv)	326	S	15967413
P9WI77	Mycobacterium tuberculosis (strain ATCC 25618 / H37Rv)	332	S	15967413
P9WI77	Mycobacterium tuberculosis (strain ATCC 25618 / H37Rv)	414	S	15967413
P9WI77	Mycobacterium tuberculosis (strain ATCC 25618 / H37Rv)	418	S	15967413
P9WI77	Mycobacterium tuberculosis (strain ATCC 25618 / H37Rv)	452	S	15967413
P9WI77	Mycobacterium tuberculosis (strain ATCC 25618 / H37Rv)	476	S	15967413
P9WI77	Mycobacterium tuberculosis (strain ATCC 25618 / H37Rv)	491	S	15967413
P9WI77	Mycobacterium tuberculosis (strain ATCC 25618 / H37Rv)	513	S	15967413
P9WI77	Mycobacterium tuberculosis (strain ATCC 25618 / H37Rv)	517	S	15967413
P9WI77	Mycobacterium tuberculosis (strain ATCC 25618 / H37Rv)	532	S	15967413
P9WI75	Mycobacterium tuberculosis (strain ATCC 25618 / H37Rv)	48	S	15967413
P9WI75	Mycobacterium tuberculosis (strain ATCC 25618 / H37Rv)	99	S	15967413
P9WI75	Mycobacterium tuberculosis (strain ATCC 25618 / H37Rv)	150	S	15967413
P9WI75	Mycobacterium tuberculosis (strain ATCC 25618 / H37Rv)	302	S	15967413
P9WI75	Mycobacterium tuberculosis (strain ATCC 25618 / H37Rv)	380	S	15967413
P9WI75	Mycobacterium tuberculosis (strain ATCC 25618 / H37Rv)	397	S	15967413
P9WI75	Mycobacterium tuberculosis (strain ATCC 25618 / H37Rv)	472	S	15967413
P9WJA9	Mycobacterium tuberculosis (strain ATCC 25618 / H37Rv)	77	T	15978616
P9WJA9	Mycobacterium tuberculosis (strain ATCC 25618 / H37Rv)	119	T	15978616
A0QYG2	Mycolicibacterium smegmatis (strain ATCC 700084 / mc(2)155) (Mycobacterium smegmatis)	92	T	15978616
P9WMU0	Mycobacterium tuberculosis (strain CDC 1551 / Oshkosh)	113	T	15985609
P9WMU0	Mycobacterium tuberculosis (strain CDC 1551 / Oshkosh)	221	T	15985609
Q7WLU9	Bordetella bronchiseptica (strain ATCC BAA-588 / NCTC 13252 / RB50) (Alcaligenes bronchisepticus)	91	S	16077112
Q7WLU9	Bordetella bronchiseptica (strain ATCC BAA-588 / NCTC 13252 / RB50) (Alcaligenes bronchisepticus)	102	S	16077112
Q8GP19	Serratia marcescens	93	H	16077114
Q8GP19	Serratia marcescens	135	H	16077114
Q8GP19	Serratia marcescens	262	H	16077114
Q8GP19	Serratia marcescens	401	H	16077114
Q06065	Escherichia coli (strain K12)	32	H	16153782
Q06065	Escherichia coli (strain K12)	42	H	16153782
Q06065	Escherichia coli (strain K12)	48	H	16153782
Q06065	Escherichia coli (strain K12)	144	H	16153782
Q06065	Escherichia coli (strain K12)	187	H	16153782
Q06065	Escherichia coli (strain K12)	329	H	16153782
P9WKD0	Mycobacterium tuberculosis (strain CDC 1551 / Oshkosh)	24	T	16436437
P9WKD0	Mycobacterium tuberculosis (strain CDC 1551 / Oshkosh)	56	T	16436437
P9WKD0	Mycobacterium tuberculosis (strain CDC 1551 / Oshkosh)	98	T	16436437
P9WKD0	Mycobacterium tuberculosis (strain CDC 1551 / Oshkosh)	244	T	16436437
P9WKD0	Mycobacterium tuberculosis (strain CDC 1551 / Oshkosh)	248	T	16436437
P9WKD0	Mycobacterium tuberculosis (strain CDC 1551 / Oshkosh)	284	T	16436437
P9WKD0	Mycobacterium tuberculosis (strain CDC 1551 / Oshkosh)	293	T	16436437
P9WKD0	Mycobacterium tuberculosis (strain CDC 1551 / Oshkosh)	335	T	16436437
P9WKD0	Mycobacterium tuberculosis (strain CDC 1551 / Oshkosh)	345	T	16436437
P9WKD0	Mycobacterium tuberculosis (strain CDC 1551 / Oshkosh)	355	T	16436437
P9WKD0	Mycobacterium tuberculosis (strain CDC 1551 / Oshkosh)	400	T	16436437
P13128	Listeria monocytogenes serovar 1/2a (strain ATCC BAA-679 / EGD-e)	38	S	16441444
P13128	Listeria monocytogenes serovar 1/2a (strain ATCC BAA-679 / EGD-e)	122	S	16441444
P13128	Listeria monocytogenes serovar 1/2a (strain ATCC BAA-679 / EGD-e)	135	S	16441444
P13128	Listeria monocytogenes serovar 1/2a (strain ATCC BAA-679 / EGD-e)	151	S	16441444
P13128	Listeria monocytogenes serovar 1/2a (strain ATCC BAA-679 / EGD-e)	231	S	16441444
P13128	Listeria monocytogenes serovar 1/2a (strain ATCC BAA-679 / EGD-e)	267	S	16441444
P13128	Listeria monocytogenes serovar 1/2a (strain ATCC BAA-679 / EGD-e)	307	S	16441444
P13128	Listeria monocytogenes serovar 1/2a (strain ATCC BAA-679 / EGD-e)	342	S	16441444
P13128	Listeria monocytogenes serovar 1/2a (strain ATCC BAA-679 / EGD-e)	351	S	16441444
P13128	Listeria monocytogenes serovar 1/2a (strain ATCC BAA-679 / EGD-e)	404	S	16441444
P13128	Listeria monocytogenes serovar 1/2a (strain ATCC BAA-679 / EGD-e)	434	S	16441444
P13128	Listeria monocytogenes serovar 1/2a (strain ATCC BAA-679 / EGD-e)	521	S	16441444
O31782	Bacillus subtilis (strain 168)	38	S	16460000
O31782	Bacillus subtilis (strain 168)	62	S	16460000
O31782	Bacillus subtilis (strain 168)	78	S	16460000
O31782	Bacillus subtilis (strain 168)	89	S	16460000
O31782	Bacillus subtilis (strain 168)	93	S	16460000
O31782	Bacillus subtilis (strain 168)	200	S	16460000
O31782	Bacillus subtilis (strain 168)	215	S	16460000
O31782	Bacillus subtilis (strain 168)	227	S	16460000
O31782	Bacillus subtilis (strain 168)	249	S	16460000
O31782	Bacillus subtilis (strain 168)	298	S	16460000
O31782	Bacillus subtilis (strain 168)	340	S	16460000
O31782	Bacillus subtilis (strain 168)	413	S	16460000
O31782	Bacillus subtilis (strain 168)	562	S	16460000
O31782	Bacillus subtilis (strain 168)	565	S	16460000
O31782	Bacillus subtilis (strain 168)	583	S	16460000
O31782	Bacillus subtilis (strain 168)	603	S	16460000
O31782	Bacillus subtilis (strain 168)	604	S	16460000
O31782	Bacillus subtilis (strain 168)	637	S	16460000
O31782	Bacillus subtilis (strain 168)	692	S	16460000
O31782	Bacillus subtilis (strain 168)	854	S	16460000
O31782	Bacillus subtilis (strain 168)	926	S	16460000
O31782	Bacillus subtilis (strain 168)	938	S	16460000
O31782	Bacillus subtilis (strain 168)	1060	S	16460000
O31782	Bacillus subtilis (strain 168)	1120	S	16460000
O31782	Bacillus subtilis (strain 168)	1165	S	16460000
O31782	Bacillus subtilis (strain 168)	1183	S	16460000
O31782	Bacillus subtilis (strain 168)	1205	S	16460000
O31782	Bacillus subtilis (strain 168)	1207	S	16460000
O31782	Bacillus subtilis (strain 168)	1208	S	16460000
O31782	Bacillus subtilis (strain 168)	1254	S	16460000
O31782	Bacillus subtilis (strain 168)	1307	S	16460000
O31782	Bacillus subtilis (strain 168)	1318	S	16460000
O31782	Bacillus subtilis (strain 168)	1392	S	16460000
O31782	Bacillus subtilis (strain 168)	1501	S	16460000
O31782	Bacillus subtilis (strain 168)	1541	S	16460000
O31782	Bacillus subtilis (strain 168)	1635	S	16460000
O31782	Bacillus subtilis (strain 168)	1711	S	16460000
O31782	Bacillus subtilis (strain 168)	1716	S	16460000
O31782	Bacillus subtilis (strain 168)	1779	S	16460000
O31782	Bacillus subtilis (strain 168)	1806	S	16460000
O31782	Bacillus subtilis (strain 168)	1842	S	16460000
O31782	Bacillus subtilis (strain 168)	1864	S	16460000
O31782	Bacillus subtilis (strain 168)	1884	S	16460000
O31782	Bacillus subtilis (strain 168)	1897	S	16460000
O31782	Bacillus subtilis (strain 168)	1918	S	16460000
O31782	Bacillus subtilis (strain 168)	1952	S	16460000
O31782	Bacillus subtilis (strain 168)	1995	S	16460000
O31782	Bacillus subtilis (strain 168)	2058	S	16460000
O31782	Bacillus subtilis (strain 168)	2133	S	16460000
O31782	Bacillus subtilis (strain 168)	2184	S	16460000
O31782	Bacillus subtilis (strain 168)	2213	S	16460000
O31782	Bacillus subtilis (strain 168)	2216	S	16460000
O31782	Bacillus subtilis (strain 168)	2218	S	16460000
O31782	Bacillus subtilis (strain 168)	2228	S	16460000
O31782	Bacillus subtilis (strain 168)	2301	S	16460000
O31782	Bacillus subtilis (strain 168)	2314	S	16460000
O31782	Bacillus subtilis (strain 168)	2318	S	16460000
O31782	Bacillus subtilis (strain 168)	2485	S	16460000
O31782	Bacillus subtilis (strain 168)	2522	S	16460000
O31782	Bacillus subtilis (strain 168)	2527	S	16460000
O31782	Bacillus subtilis (strain 168)	2572	S	16460000
O31782	Bacillus subtilis (strain 168)	2585	S	16460000
O31782	Bacillus subtilis (strain 168)	2703	S	16460000
O31782	Bacillus subtilis (strain 168)	2704	S	16460000
O31782	Bacillus subtilis (strain 168)	2711	S	16460000
O31782	Bacillus subtilis (strain 168)	2716	S	16460000
O31782	Bacillus subtilis (strain 168)	2750	S	16460000
O31782	Bacillus subtilis (strain 168)	2760	S	16460000
O31782	Bacillus subtilis (strain 168)	2912	S	16460000
O31782	Bacillus subtilis (strain 168)	2921	S	16460000
O31782	Bacillus subtilis (strain 168)	2930	S	16460000
O31782	Bacillus subtilis (strain 168)	2998	S	16460000
O31782	Bacillus subtilis (strain 168)	3036	S	16460000
O31782	Bacillus subtilis (strain 168)	3086	S	16460000
O31782	Bacillus subtilis (strain 168)	3088	S	16460000
O31782	Bacillus subtilis (strain 168)	3104	S	16460000
O31782	Bacillus subtilis (strain 168)	3183	S	16460000
O31782	Bacillus subtilis (strain 168)	3189	S	16460000
O31782	Bacillus subtilis (strain 168)	3218	S	16460000
O31782	Bacillus subtilis (strain 168)	3223	S	16460000
O31782	Bacillus subtilis (strain 168)	3224	S	16460000
O31782	Bacillus subtilis (strain 168)	3303	S	16460000
O31782	Bacillus subtilis (strain 168)	3348	S	16460000
O31782	Bacillus subtilis (strain 168)	3392	S	16460000
O31782	Bacillus subtilis (strain 168)	3398	S	16460000
O31782	Bacillus subtilis (strain 168)	3442	S	16460000
O31782	Bacillus subtilis (strain 168)	3454	S	16460000
O31782	Bacillus subtilis (strain 168)	3517	S	16460000
O31782	Bacillus subtilis (strain 168)	3605	S	16460000
O31782	Bacillus subtilis (strain 168)	3627	S	16460000
O31782	Bacillus subtilis (strain 168)	3633	S	16460000
O31782	Bacillus subtilis (strain 168)	3753	S	16460000
O31782	Bacillus subtilis (strain 168)	3767	S	16460000
O31782	Bacillus subtilis (strain 168)	3814	S	16460000
O31782	Bacillus subtilis (strain 168)	3815	S	16460000
O31782	Bacillus subtilis (strain 168)	3837	S	16460000
O31782	Bacillus subtilis (strain 168)	3857	S	16460000
O31782	Bacillus subtilis (strain 168)	3927	S	16460000
O31782	Bacillus subtilis (strain 168)	3986	S	16460000
O31782	Bacillus subtilis (strain 168)	4064	S	16460000
O31782	Bacillus subtilis (strain 168)	4085	S	16460000
O31782	Bacillus subtilis (strain 168)	4102	S	16460000
O31782	Bacillus subtilis (strain 168)	4154	S	16460000
O31782	Bacillus subtilis (strain 168)	4204	S	16460000
O31782	Bacillus subtilis (strain 168)	4214	S	16460000
O31782	Bacillus subtilis (strain 168)	4222	S	16460000
O31782	Bacillus subtilis (strain 168)	4248	S	16460000
O31782	Bacillus subtilis (strain 168)	4337	S	16460000
O31782	Bacillus subtilis (strain 168)	4347	S	16460000
O31782	Bacillus subtilis (strain 168)	4414	S	16460000
O31782	Bacillus subtilis (strain 168)	4420	S	16460000
O31782	Bacillus subtilis (strain 168)	4429	S	16460000
O31782	Bacillus subtilis (strain 168)	4452	S	16460000
O31782	Bacillus subtilis (strain 168)	4455	S	16460000
O31782	Bacillus subtilis (strain 168)	4559	S	16460000
O31782	Bacillus subtilis (strain 168)	4636	S	16460000
O31782	Bacillus subtilis (strain 168)	4702	S	16460000
O31782	Bacillus subtilis (strain 168)	4717	S	16460000
O31782	Bacillus subtilis (strain 168)	4793	S	16460000
O31782	Bacillus subtilis (strain 168)	4822	S	16460000
O31782	Bacillus subtilis (strain 168)	4837	S	16460000
O31782	Bacillus subtilis (strain 168)	4844	S	16460000
O31782	Bacillus subtilis (strain 168)	4886	S	16460000
O31782	Bacillus subtilis (strain 168)	4903	S	16460000
O31782	Bacillus subtilis (strain 168)	4907	S	16460000
O31782	Bacillus subtilis (strain 168)	4919	S	16460000
O31782	Bacillus subtilis (strain 168)	4946	S	16460000
O31782	Bacillus subtilis (strain 168)	4949	S	16460000
O31782	Bacillus subtilis (strain 168)	4998	S	16460000
O31782	Bacillus subtilis (strain 168)	5021	S	16460000
O31782	Bacillus subtilis (strain 168)	5023	S	16460000
O31782	Bacillus subtilis (strain 168)	5080	S	16460000
O31782	Bacillus subtilis (strain 168)	5122	S	16460000
O31782	Bacillus subtilis (strain 168)	5180	S	16460000
O31782	Bacillus subtilis (strain 168)	5235	S	16460000
O31782	Bacillus subtilis (strain 168)	5313	S	16460000
O31782	Bacillus subtilis (strain 168)	5352	S	16460000
O31782	Bacillus subtilis (strain 168)	5381	S	16460000
O31782	Bacillus subtilis (strain 168)	5394	S	16460000
O31782	Bacillus subtilis (strain 168)	5418	S	16460000
P40806	Bacillus subtilis (strain 168)	16	S	16460000
P40806	Bacillus subtilis (strain 168)	24	S	16460000
P40806	Bacillus subtilis (strain 168)	61	S	16460000
P40806	Bacillus subtilis (strain 168)	79	S	16460000
P40806	Bacillus subtilis (strain 168)	123	S	16460000
P40806	Bacillus subtilis (strain 168)	174	S	16460000
P40806	Bacillus subtilis (strain 168)	184	S	16460000
P40806	Bacillus subtilis (strain 168)	196	S	16460000
P40806	Bacillus subtilis (strain 168)	282	S	16460000
P40806	Bacillus subtilis (strain 168)	310	S	16460000
P40806	Bacillus subtilis (strain 168)	353	S	16460000
P40806	Bacillus subtilis (strain 168)	384	S	16460000
P40806	Bacillus subtilis (strain 168)	406	S	16460000
P40806	Bacillus subtilis (strain 168)	412	S	16460000
P40806	Bacillus subtilis (strain 168)	463	S	16460000
P40806	Bacillus subtilis (strain 168)	468	S	16460000
P40806	Bacillus subtilis (strain 168)	479	S	16460000
P40806	Bacillus subtilis (strain 168)	503	S	16460000
P40806	Bacillus subtilis (strain 168)	627	S	16460000
P40806	Bacillus subtilis (strain 168)	661	S	16460000
P40806	Bacillus subtilis (strain 168)	689	S	16460000
P40806	Bacillus subtilis (strain 168)	697	S	16460000
P40806	Bacillus subtilis (strain 168)	767	S	16460000
P40806	Bacillus subtilis (strain 168)	777	S	16460000
P40806	Bacillus subtilis (strain 168)	781	S	16460000
P40806	Bacillus subtilis (strain 168)	809	S	16460000
P40806	Bacillus subtilis (strain 168)	900	S	16460000
P40806	Bacillus subtilis (strain 168)	906	S	16460000
P40806	Bacillus subtilis (strain 168)	918	S	16460000
P40806	Bacillus subtilis (strain 168)	933	S	16460000
P40806	Bacillus subtilis (strain 168)	986	S	16460000
P40806	Bacillus subtilis (strain 168)	1123	S	16460000
P40806	Bacillus subtilis (strain 168)	1214	S	16460000
P40806	Bacillus subtilis (strain 168)	1237	S	16460000
P40806	Bacillus subtilis (strain 168)	1287	S	16460000
P40806	Bacillus subtilis (strain 168)	1308	S	16460000
P40806	Bacillus subtilis (strain 168)	1330	S	16460000
P40806	Bacillus subtilis (strain 168)	1565	S	16460000
P40806	Bacillus subtilis (strain 168)	1568	S	16460000
P40806	Bacillus subtilis (strain 168)	1708	S	16460000
P40806	Bacillus subtilis (strain 168)	1734	S	16460000
P40806	Bacillus subtilis (strain 168)	1769	S	16460000
P40806	Bacillus subtilis (strain 168)	1791	S	16460000
P40806	Bacillus subtilis (strain 168)	1806	S	16460000
P40806	Bacillus subtilis (strain 168)	1836	S	16460000
P40806	Bacillus subtilis (strain 168)	1854	S	16460000
P40806	Bacillus subtilis (strain 168)	1872	S	16460000
P40806	Bacillus subtilis (strain 168)	1876	S	16460000
P40806	Bacillus subtilis (strain 168)	1888	S	16460000
P40806	Bacillus subtilis (strain 168)	1902	S	16460000
P40806	Bacillus subtilis (strain 168)	1916	S	16460000
P40806	Bacillus subtilis (strain 168)	1935	S	16460000
P40806	Bacillus subtilis (strain 168)	1941	S	16460000
P40806	Bacillus subtilis (strain 168)	2061	S	16460000
P40806	Bacillus subtilis (strain 168)	2147	S	16460000
P40806	Bacillus subtilis (strain 168)	2172	S	16460000
P40806	Bacillus subtilis (strain 168)	2191	S	16460000
P40806	Bacillus subtilis (strain 168)	2290	S	16460000
P40806	Bacillus subtilis (strain 168)	2319	S	16460000
P40806	Bacillus subtilis (strain 168)	2430	S	16460000
P40806	Bacillus subtilis (strain 168)	2455	S	16460000
P40806	Bacillus subtilis (strain 168)	2461	S	16460000
P40806	Bacillus subtilis (strain 168)	2476	S	16460000
P40806	Bacillus subtilis (strain 168)	2496	S	16460000
P40806	Bacillus subtilis (strain 168)	2518	S	16460000
P40806	Bacillus subtilis (strain 168)	2528	S	16460000
P40806	Bacillus subtilis (strain 168)	2576	S	16460000
P40806	Bacillus subtilis (strain 168)	2622	S	16460000
P40806	Bacillus subtilis (strain 168)	2625	S	16460000
P40806	Bacillus subtilis (strain 168)	2651	S	16460000
P40806	Bacillus subtilis (strain 168)	2662	S	16460000
P40806	Bacillus subtilis (strain 168)	2665	S	16460000
P40806	Bacillus subtilis (strain 168)	2751	S	16460000
P40806	Bacillus subtilis (strain 168)	2774	S	16460000
P40806	Bacillus subtilis (strain 168)	2785	S	16460000
P40806	Bacillus subtilis (strain 168)	2876	S	16460000
P40806	Bacillus subtilis (strain 168)	2884	S	16460000
P40806	Bacillus subtilis (strain 168)	2912	S	16460000
P40806	Bacillus subtilis (strain 168)	2963	S	16460000
P40806	Bacillus subtilis (strain 168)	2972	S	16460000
P40806	Bacillus subtilis (strain 168)	2985	S	16460000
P40806	Bacillus subtilis (strain 168)	3024	S	16460000
P40806	Bacillus subtilis (strain 168)	3093	S	16460000
P40806	Bacillus subtilis (strain 168)	3176	S	16460000
P40806	Bacillus subtilis (strain 168)	3217	S	16460000
P40806	Bacillus subtilis (strain 168)	3240	S	16460000
P40806	Bacillus subtilis (strain 168)	3277	S	16460000
P40806	Bacillus subtilis (strain 168)	3307	S	16460000
P40806	Bacillus subtilis (strain 168)	3348	S	16460000
P40806	Bacillus subtilis (strain 168)	3370	S	16460000
P40806	Bacillus subtilis (strain 168)	3514	S	16460000
P40806	Bacillus subtilis (strain 168)	3549	S	16460000
P40806	Bacillus subtilis (strain 168)	3551	S	16460000
P40806	Bacillus subtilis (strain 168)	3566	S	16460000
P40806	Bacillus subtilis (strain 168)	3638	S	16460000
P40806	Bacillus subtilis (strain 168)	3669	S	16460000
P40806	Bacillus subtilis (strain 168)	3703	S	16460000
P40806	Bacillus subtilis (strain 168)	3720	S	16460000
P40806	Bacillus subtilis (strain 168)	3748	S	16460000
P40806	Bacillus subtilis (strain 168)	3765	S	16460000
P40806	Bacillus subtilis (strain 168)	3786	S	16460000
P40806	Bacillus subtilis (strain 168)	3800	S	16460000
P40806	Bacillus subtilis (strain 168)	3812	S	16460000
P40806	Bacillus subtilis (strain 168)	3954	S	16460000
P40806	Bacillus subtilis (strain 168)	3980	S	16460000
P40806	Bacillus subtilis (strain 168)	4009	S	16460000
P40806	Bacillus subtilis (strain 168)	4020	S	16460000
P40806	Bacillus subtilis (strain 168)	4080	S	16460000
P40806	Bacillus subtilis (strain 168)	4085	S	16460000
P40806	Bacillus subtilis (strain 168)	4109	S	16460000
P40806	Bacillus subtilis (strain 168)	4223	S	16460000
P40806	Bacillus subtilis (strain 168)	4302	S	16460000
P40806	Bacillus subtilis (strain 168)	4323	S	16460000
P40806	Bacillus subtilis (strain 168)	4361	S	16460000
P40806	Bacillus subtilis (strain 168)	4383	S	16460000
P40806	Bacillus subtilis (strain 168)	4442	S	16460000
P40806	Bacillus subtilis (strain 168)	4466	S	16460000
P40806	Bacillus subtilis (strain 168)	4549	S	16460000
P40806	Bacillus subtilis (strain 168)	4564	S	16460000
P40806	Bacillus subtilis (strain 168)	4583	S	16460000
P40806	Bacillus subtilis (strain 168)	4608	S	16460000
P40806	Bacillus subtilis (strain 168)	4614	S	16460000
P40806	Bacillus subtilis (strain 168)	4618	S	16460000
P40806	Bacillus subtilis (strain 168)	4619	S	16460000
P40806	Bacillus subtilis (strain 168)	4643	S	16460000
P40806	Bacillus subtilis (strain 168)	4706	S	16460000
P40806	Bacillus subtilis (strain 168)	4727	S	16460000
P40806	Bacillus subtilis (strain 168)	4764	S	16460000
P40806	Bacillus subtilis (strain 168)	4873	S	16460000
P40806	Bacillus subtilis (strain 168)	4903	S	16460000
P40806	Bacillus subtilis (strain 168)	4909	S	16460000
P40806	Bacillus subtilis (strain 168)	5007	S	16460000
P40806	Bacillus subtilis (strain 168)	5017	S	16460000
Q3V5W6	Pseudomonas taetrolens	100	Y	16495669
Q3V5W6	Pseudomonas taetrolens	179	Y	16495669
Q3V5W6	Pseudomonas taetrolens	240	Y	16495669
Q3V5W6	Pseudomonas taetrolens	249	Y	16495669
Q3V5W6	Pseudomonas taetrolens	261	Y	16495669
Q3V5W6	Pseudomonas taetrolens	287	Y	16495669
Q3V5W6	Pseudomonas taetrolens	319	Y	16495669
Q3V5W6	Pseudomonas taetrolens	347	Y	16495669
Q3V5W6	Pseudomonas taetrolens	442	Y	16495669
Q3V5W6	Pseudomonas taetrolens	466	Y	16495669
Q8NQJ3	Corynebacterium glutamicum (strain ATCC 13032 / DSM 20300 / BCRC 11384 / JCM 1318 / LMG 3730 / NCIMB 10025)	15	T	16522631
Q8NQJ3	Corynebacterium glutamicum (strain ATCC 13032 / DSM 20300 / BCRC 11384 / JCM 1318 / LMG 3730 / NCIMB 10025)	30	T	16522631
Q8NQJ3	Corynebacterium glutamicum (strain ATCC 13032 / DSM 20300 / BCRC 11384 / JCM 1318 / LMG 3730 / NCIMB 10025)	37	T	16522631
Q8NQJ3	Corynebacterium glutamicum (strain ATCC 13032 / DSM 20300 / BCRC 11384 / JCM 1318 / LMG 3730 / NCIMB 10025)	68	T	16522631
Q8NQJ3	Corynebacterium glutamicum (strain ATCC 13032 / DSM 20300 / BCRC 11384 / JCM 1318 / LMG 3730 / NCIMB 10025)	69	T	16522631
Q8NQJ3	Corynebacterium glutamicum (strain ATCC 13032 / DSM 20300 / BCRC 11384 / JCM 1318 / LMG 3730 / NCIMB 10025)	84	T	16522631
Q8NQJ3	Corynebacterium glutamicum (strain ATCC 13032 / DSM 20300 / BCRC 11384 / JCM 1318 / LMG 3730 / NCIMB 10025)	124	T	16522631
P37455	Bacillus subtilis (strain 168)	19	Y	16549871
P54741	Streptomyces coelicolor (strain ATCC BAA-471 / A3(2) / M145)	45	T	16629414
P54741	Streptomyces coelicolor (strain ATCC BAA-471 / A3(2) / M145)	61	T	16629414
P54741	Streptomyces coelicolor (strain ATCC BAA-471 / A3(2) / M145)	92	T	16629414
P54741	Streptomyces coelicolor (strain ATCC BAA-471 / A3(2) / M145)	279	T	16629414
P54741	Streptomyces coelicolor (strain ATCC BAA-471 / A3(2) / M145)	306	T	16629414
P54741	Streptomyces coelicolor (strain ATCC BAA-471 / A3(2) / M145)	469	T	16629414
P54741	Streptomyces coelicolor (strain ATCC BAA-471 / A3(2) / M145)	507	T	16629414
P54741	Streptomyces coelicolor (strain ATCC BAA-471 / A3(2) / M145)	520	T	16629414
P54741	Streptomyces coelicolor (strain ATCC BAA-471 / A3(2) / M145)	564	T	16629414
P54741	Streptomyces coelicolor (strain ATCC BAA-471 / A3(2) / M145)	580	T	16629414
P54741	Streptomyces coelicolor (strain ATCC BAA-471 / A3(2) / M145)	651	T	16629414
P54741	Streptomyces coelicolor (strain ATCC BAA-471 / A3(2) / M145)	663	T	16629414
P54741	Streptomyces coelicolor (strain ATCC BAA-471 / A3(2) / M145)	670	T	16629414
P54741	Streptomyces coelicolor (strain ATCC BAA-471 / A3(2) / M145)	793	T	16629414
P54741	Streptomyces coelicolor (strain ATCC BAA-471 / A3(2) / M145)	795	T	16629414
P54741	Streptomyces coelicolor (strain ATCC BAA-471 / A3(2) / M145)	798	T	16629414
P54741	Streptomyces coelicolor (strain ATCC BAA-471 / A3(2) / M145)	35	S	16629414
P54741	Streptomyces coelicolor (strain ATCC BAA-471 / A3(2) / M145)	99	S	16629414
P54741	Streptomyces coelicolor (strain ATCC BAA-471 / A3(2) / M145)	188	S	16629414
P54741	Streptomyces coelicolor (strain ATCC BAA-471 / A3(2) / M145)	195	S	16629414
P54741	Streptomyces coelicolor (strain ATCC BAA-471 / A3(2) / M145)	202	S	16629414
P54741	Streptomyces coelicolor (strain ATCC BAA-471 / A3(2) / M145)	272	S	16629414
P54741	Streptomyces coelicolor (strain ATCC BAA-471 / A3(2) / M145)	277	S	16629414
P54741	Streptomyces coelicolor (strain ATCC BAA-471 / A3(2) / M145)	281	S	16629414
P54741	Streptomyces coelicolor (strain ATCC BAA-471 / A3(2) / M145)	391	S	16629414
P54741	Streptomyces coelicolor (strain ATCC BAA-471 / A3(2) / M145)	625	S	16629414
P54741	Streptomyces coelicolor (strain ATCC BAA-471 / A3(2) / M145)	685	S	16629414
P54741	Streptomyces coelicolor (strain ATCC BAA-471 / A3(2) / M145)	740	S	16629414
P54741	Streptomyces coelicolor (strain ATCC BAA-471 / A3(2) / M145)	767	S	16629414
P54741	Streptomyces coelicolor (strain ATCC BAA-471 / A3(2) / M145)	779	S	16629414
Q8ZVF7	Pyrobaculum aerophilum (strain ATCC 51768 / DSM 7523 / JCM 9630 / CIP 104966 / NBRC 100827 / IM2)	24	H	16737961
Q8ZVF7	Pyrobaculum aerophilum (strain ATCC 51768 / DSM 7523 / JCM 9630 / CIP 104966 / NBRC 100827 / IM2)	60	H	16737961
Q8ZVF7	Pyrobaculum aerophilum (strain ATCC 51768 / DSM 7523 / JCM 9630 / CIP 104966 / NBRC 100827 / IM2)	138	H	16737961
P9WI83	Mycobacterium tuberculosis (strain ATCC 25618 / H37Rv)	150	T	16739134
P9WI83	Mycobacterium tuberculosis (strain ATCC 25618 / H37Rv)	379	T	16739134
P9WI83	Mycobacterium tuberculosis (strain ATCC 25618 / H37Rv)	387	T	16739134
P9WI83	Mycobacterium tuberculosis (strain ATCC 25618 / H37Rv)	399	T	16739134
P9WI83	Mycobacterium tuberculosis (strain ATCC 25618 / H37Rv)	404	T	16739134
P9WI83	Mycobacterium tuberculosis (strain ATCC 25618 / H37Rv)	417	T	16739134
P9WI79	Mycobacterium tuberculosis (strain ATCC 25618 / H37Rv)	51	S	16739134
P9WI79	Mycobacterium tuberculosis (strain ATCC 25618 / H37Rv)	99	S	16739134
P9WI79	Mycobacterium tuberculosis (strain ATCC 25618 / H37Rv)	264	S	16739134
P9WI79	Mycobacterium tuberculosis (strain ATCC 25618 / H37Rv)	443	S	16739134
P9WI79	Mycobacterium tuberculosis (strain ATCC 25618 / H37Rv)	540	S	16739134
P9WI79	Mycobacterium tuberculosis (strain ATCC 25618 / H37Rv)	645	S	16739134
P9WI79	Mycobacterium tuberculosis (strain ATCC 25618 / H37Rv)	664	S	16739134
P9WI83	Mycobacterium tuberculosis (strain ATCC 25618 / H37Rv)	49	S	16739134
P9WI83	Mycobacterium tuberculosis (strain ATCC 25618 / H37Rv)	50	S	16739134
P9WI83	Mycobacterium tuberculosis (strain ATCC 25618 / H37Rv)	114	S	16739134
P9WI83	Mycobacterium tuberculosis (strain ATCC 25618 / H37Rv)	334	S	16739134
P9WI83	Mycobacterium tuberculosis (strain ATCC 25618 / H37Rv)	407	S	16739134
P9WI71	Mycobacterium tuberculosis (strain ATCC 25618 / H37Rv)	103	S	16739134
P9WI71	Mycobacterium tuberculosis (strain ATCC 25618 / H37Rv)	188	S	16739134
P9WI71	Mycobacterium tuberculosis (strain ATCC 25618 / H37Rv)	225	S	16739134
P9WI71	Mycobacterium tuberculosis (strain ATCC 25618 / H37Rv)	236	S	16739134
P9WI71	Mycobacterium tuberculosis (strain ATCC 25618 / H37Rv)	450	S	16739134
P9WI71	Mycobacterium tuberculosis (strain ATCC 25618 / H37Rv)	459	S	16739134
P9WI71	Mycobacterium tuberculosis (strain ATCC 25618 / H37Rv)	472	S	16739134
P9WI71	Mycobacterium tuberculosis (strain ATCC 25618 / H37Rv)	489	S	16739134
P9WI71	Mycobacterium tuberculosis (strain ATCC 25618 / H37Rv)	508	S	16739134
P06535	Bacillus subtilis (strain 168)	27	H	16788205
P06535	Bacillus subtilis (strain 168)	64	H	16788205
P06535	Bacillus subtilis (strain 168)	119	H	16788205
P06535	Bacillus subtilis (strain 168)	132	H	16788205
P06535	Bacillus subtilis (strain 168)	153	H	16788205
P0C0F6	Xanthomonas campestris pv. campestris (strain ATCC 33913 / DSM 3586 / NCPPB 528 / LMG 568 / P 25)	43	H	16940295
P0C0F6	Xanthomonas campestris pv. campestris (strain ATCC 33913 / DSM 3586 / NCPPB 528 / LMG 568 / P 25)	78	H	16940295
P0C0F6	Xanthomonas campestris pv. campestris (strain ATCC 33913 / DSM 3586 / NCPPB 528 / LMG 568 / P 25)	304	H	16940295
P0C0F6	Xanthomonas campestris pv. campestris (strain ATCC 33913 / DSM 3586 / NCPPB 528 / LMG 568 / P 25)	324	H	16940295
P0C0F6	Xanthomonas campestris pv. campestris (strain ATCC 33913 / DSM 3586 / NCPPB 528 / LMG 568 / P 25)	455	H	16940295
P0C0F6	Xanthomonas campestris pv. campestris (strain ATCC 33913 / DSM 3586 / NCPPB 528 / LMG 568 / P 25)	486	H	16940295
D4GYZ1	Haloferax volcanii (strain ATCC 29605 / DSM 3757 / JCM 8879 / NBRC 14742 / NCIMB 2012 / VKM B-1768 / DS2) (Halobacterium volcanii)	32	S	16950923
D4GYZ1	Haloferax volcanii (strain ATCC 29605 / DSM 3757 / JCM 8879 / NBRC 14742 / NCIMB 2012 / VKM B-1768 / DS2) (Halobacterium volcanii)	103	S	16950923
D4GYZ1	Haloferax volcanii (strain ATCC 29605 / DSM 3757 / JCM 8879 / NBRC 14742 / NCIMB 2012 / VKM B-1768 / DS2) (Halobacterium volcanii)	166	S	16950923
D4GYZ1	Haloferax volcanii (strain ATCC 29605 / DSM 3757 / JCM 8879 / NBRC 14742 / NCIMB 2012 / VKM B-1768 / DS2) (Halobacterium volcanii)	217	S	16950923
Q9F2B9	Thauera aromatica	52	H	16980461
Q9F2B9	Thauera aromatica	273	H	16980461
Q9F2B9	Thauera aromatica	275	H	16980461
Q9F2B9	Thauera aromatica	301	H	16980461
Q9F2B9	Thauera aromatica	325	H	16980461
Q9F2B9	Thauera aromatica	384	H	16980461
Q9F2B9	Thauera aromatica	404	H	16980461
Q5W264	Serratia sp. (strain ATCC 39006)	29	S	17002325
Q5W264	Serratia sp. (strain ATCC 39006)	56	S	17002325
Q5W264	Serratia sp. (strain ATCC 39006)	99	S	17002325
Q5W264	Serratia sp. (strain ATCC 39006)	118	S	17002325
Q5W264	Serratia sp. (strain ATCC 39006)	144	S	17002325
Q5W264	Serratia sp. (strain ATCC 39006)	157	S	17002325
Q5W264	Serratia sp. (strain ATCC 39006)	363	S	17002325
Q5W264	Serratia sp. (strain ATCC 39006)	426	S	17002325
Q5W264	Serratia sp. (strain ATCC 39006)	488	S	17002325
Q5W264	Serratia sp. (strain ATCC 39006)	508	S	17002325
Q5W264	Serratia sp. (strain ATCC 39006)	510	S	17002325
Q5W264	Serratia sp. (strain ATCC 39006)	613	S	17002325
Q5W264	Serratia sp. (strain ATCC 39006)	649	S	17002325
Q6RKB1	Nocardia iowensis	34	S	17102130
Q6RKB1	Nocardia iowensis	38	S	17102130
Q6RKB1	Nocardia iowensis	258	S	17102130
Q6RKB1	Nocardia iowensis	280	S	17102130
Q6RKB1	Nocardia iowensis	306	S	17102130
Q6RKB1	Nocardia iowensis	356	S	17102130
Q6RKB1	Nocardia iowensis	362	S	17102130
Q6RKB1	Nocardia iowensis	420	S	17102130
Q6RKB1	Nocardia iowensis	534	S	17102130
Q6RKB1	Nocardia iowensis	546	S	17102130
Q6RKB1	Nocardia iowensis	547	S	17102130
Q6RKB1	Nocardia iowensis	550	S	17102130
Q6RKB1	Nocardia iowensis	612	S	17102130
Q6RKB1	Nocardia iowensis	714	S	17102130
Q6RKB1	Nocardia iowensis	741	S	17102130
Q6RKB1	Nocardia iowensis	747	S	17102130
Q6RKB1	Nocardia iowensis	831	S	17102130
Q6RKB1	Nocardia iowensis	920	S	17102130
Q6RKB1	Nocardia iowensis	983	S	17102130
Q6RKB1	Nocardia iowensis	990	S	17102130
Q6RKB1	Nocardia iowensis	1018	S	17102130
Q6RKB1	Nocardia iowensis	1070	S	17102130
Q6RKB1	Nocardia iowensis	1081	S	17102130
Q6RKB1	Nocardia iowensis	1092	S	17102130
Q6RKB1	Nocardia iowensis	1113	S	17102130
Q93KQ6	Yersinia enterocolitica	320	S	17121817
Q93KQ6	Yersinia enterocolitica	558	S	17121817
Q93KQ6	Yersinia enterocolitica	577	S	17121817
Q93KQ6	Yersinia enterocolitica	584	S	17121817
Q93KQ6	Yersinia enterocolitica	12	S	17121817
Q93KQ6	Yersinia enterocolitica	21	S	17121817
Q93KQ6	Yersinia enterocolitica	66	S	17121817
Q93KQ6	Yersinia enterocolitica	71	S	17121817
Q93KQ6	Yersinia enterocolitica	123	S	17121817
Q93KQ6	Yersinia enterocolitica	220	S	17121817
Q93KQ6	Yersinia enterocolitica	225	S	17121817
Q93KQ6	Yersinia enterocolitica	229	S	17121817
Q93KQ6	Yersinia enterocolitica	237	S	17121817
Q93KQ6	Yersinia enterocolitica	291	S	17121817
Q93KQ6	Yersinia enterocolitica	396	S	17121817
Q93KQ6	Yersinia enterocolitica	406	S	17121817
Q93KQ6	Yersinia enterocolitica	455	S	17121817
Q93KQ6	Yersinia enterocolitica	468	S	17121817
Q93KQ6	Yersinia enterocolitica	493	S	17121817
Q93KQ6	Yersinia enterocolitica	503	S	17121817
Q93KQ6	Yersinia enterocolitica	518	S	17121817
Q93KQ6	Yersinia enterocolitica	539	S	17121817
Q93KQ6	Yersinia enterocolitica	602	S	17121817
Q93KQ6	Yersinia enterocolitica	674	S	17121817
Q93KQ6	Yersinia enterocolitica	698	S	17121817
P09124	Bacillus subtilis (strain 168)	129	T	17218307
P09124	Bacillus subtilis (strain 168)	253	T	17218307
P09124	Bacillus subtilis (strain 168)	299	T	17218307
P40924	Bacillus subtilis (strain 168)	156	T	17218307
P40924	Bacillus subtilis (strain 168)	190	T	17218307
P40924	Bacillus subtilis (strain 168)	331	T	17218307
P40924	Bacillus subtilis (strain 168)	371	T	17218307
O31567	Bacillus subtilis (strain 168)	46	T	17218307
O31567	Bacillus subtilis (strain 168)	65	T	17218307
O31567	Bacillus subtilis (strain 168)	105	T	17218307
O31567	Bacillus subtilis (strain 168)	140	T	17218307
O31567	Bacillus subtilis (strain 168)	155	T	17218307
O31567	Bacillus subtilis (strain 168)	242	T	17218307
O31567	Bacillus subtilis (strain 168)	319	T	17218307
O31856	Bacillus subtilis (strain 168)	17	T	17218307
O31856	Bacillus subtilis (strain 168)	21	T	17218307
O31856	Bacillus subtilis (strain 168)	38	T	17218307
O31856	Bacillus subtilis (strain 168)	88	T	17218307
O31856	Bacillus subtilis (strain 168)	118	T	17218307
O31856	Bacillus subtilis (strain 168)	162	T	17218307
O31856	Bacillus subtilis (strain 168)	196	T	17218307
O34909	Bacillus subtilis (strain 168)	220	T	17218307
O34909	Bacillus subtilis (strain 168)	235	T	17218307
O34909	Bacillus subtilis (strain 168)	281	T	17218307
O34909	Bacillus subtilis (strain 168)	295	T	17218307
O34909	Bacillus subtilis (strain 168)	354	T	17218307
O34909	Bacillus subtilis (strain 168)	436	T	17218307
O34909	Bacillus subtilis (strain 168)	465	T	17218307
O34909	Bacillus subtilis (strain 168)	572	T	17218307
O34968	Bacillus subtilis (strain 168)	29	T	17218307
O34968	Bacillus subtilis (strain 168)	47	T	17218307
O34968	Bacillus subtilis (strain 168)	84	T	17218307
O34968	Bacillus subtilis (strain 168)	191	T	17218307
O34968	Bacillus subtilis (strain 168)	241	T	17218307
P17903	Bacillus subtilis (strain 168)	65	T	17218307
P24141	Bacillus subtilis (strain 168)	26	T	17218307
P24141	Bacillus subtilis (strain 168)	40	T	17218307
P24141	Bacillus subtilis (strain 168)	41	T	17218307
P24141	Bacillus subtilis (strain 168)	48	T	17218307
P24141	Bacillus subtilis (strain 168)	70	T	17218307
P24141	Bacillus subtilis (strain 168)	75	T	17218307
P24141	Bacillus subtilis (strain 168)	99	T	17218307
P24141	Bacillus subtilis (strain 168)	169	T	17218307
P24141	Bacillus subtilis (strain 168)	185	T	17218307
P24141	Bacillus subtilis (strain 168)	221	T	17218307
P24141	Bacillus subtilis (strain 168)	230	T	17218307
P24141	Bacillus subtilis (strain 168)	280	T	17218307
P24141	Bacillus subtilis (strain 168)	322	T	17218307
P24141	Bacillus subtilis (strain 168)	517	T	17218307
P24141	Bacillus subtilis (strain 168)	519	T	17218307
P28015	Bacillus subtilis (strain 168)	13	T	17218307
P28015	Bacillus subtilis (strain 168)	52	T	17218307
P28015	Bacillus subtilis (strain 168)	86	T	17218307
P39123	Bacillus subtilis (strain 168)	35	T	17218307
P39123	Bacillus subtilis (strain 168)	51	T	17218307
P39123	Bacillus subtilis (strain 168)	63	T	17218307
P39123	Bacillus subtilis (strain 168)	220	T	17218307
P39123	Bacillus subtilis (strain 168)	225	T	17218307
P39123	Bacillus subtilis (strain 168)	261	T	17218307
P39123	Bacillus subtilis (strain 168)	337	T	17218307
P39123	Bacillus subtilis (strain 168)	344	T	17218307
P39123	Bacillus subtilis (strain 168)	348	T	17218307
P39123	Bacillus subtilis (strain 168)	400	T	17218307
P39123	Bacillus subtilis (strain 168)	470	T	17218307
P39123	Bacillus subtilis (strain 168)	492	T	17218307
P39123	Bacillus subtilis (strain 168)	518	T	17218307
P39123	Bacillus subtilis (strain 168)	642	T	17218307
P39123	Bacillus subtilis (strain 168)	657	T	17218307
P39914	Bacillus subtilis (strain 168)	29	T	17218307
P39914	Bacillus subtilis (strain 168)	71	T	17218307
P54504	Bacillus subtilis (strain 168)	52	T	17218307
P54504	Bacillus subtilis (strain 168)	138	T	17218307
P54504	Bacillus subtilis (strain 168)	260	T	17218307
P80859	Bacillus subtilis (strain 168)	39	T	17218307
P80859	Bacillus subtilis (strain 168)	169	T	17218307
P80859	Bacillus subtilis (strain 168)	234	T	17218307
P80859	Bacillus subtilis (strain 168)	239	T	17218307
P80859	Bacillus subtilis (strain 168)	312	T	17218307
P80859	Bacillus subtilis (strain 168)	434	T	17218307
P80859	Bacillus subtilis (strain 168)	465	T	17218307
P80865	Bacillus subtilis (strain 168)	40	T	17218307
P80865	Bacillus subtilis (strain 168)	63	T	17218307
P80865	Bacillus subtilis (strain 168)	156	T	17218307
P80865	Bacillus subtilis (strain 168)	158	T	17218307
P80865	Bacillus subtilis (strain 168)	174	T	17218307
P80865	Bacillus subtilis (strain 168)	238	T	17218307
P80865	Bacillus subtilis (strain 168)	258	T	17218307
P80865	Bacillus subtilis (strain 168)	265	T	17218307
Q797B3	Bacillus subtilis (strain 168)	23	T	17218307
Q797B3	Bacillus subtilis (strain 168)	39	T	17218307
Q797B3	Bacillus subtilis (strain 168)	79	T	17218307
Q797B3	Bacillus subtilis (strain 168)	207	T	17218307
Q797B3	Bacillus subtilis (strain 168)	269	T	17218307
Q797B3	Bacillus subtilis (strain 168)	324	T	17218307
Q797B3	Bacillus subtilis (strain 168)	370	T	17218307
Q797B3	Bacillus subtilis (strain 168)	411	T	17218307
Q797B3	Bacillus subtilis (strain 168)	430	T	17218307
Q797B3	Bacillus subtilis (strain 168)	566	T	17218307
Q797B3	Bacillus subtilis (strain 168)	581	T	17218307
Q797B3	Bacillus subtilis (strain 168)	591	T	17218307
Q797B3	Bacillus subtilis (strain 168)	596	T	17218307
O31903	Bacillus subtilis (strain 168)	42	Y	17218307
O31903	Bacillus subtilis (strain 168)	76	Y	17218307
O31903	Bacillus subtilis (strain 168)	180	Y	17218307
O31903	Bacillus subtilis (strain 168)	347	Y	17218307
O31903	Bacillus subtilis (strain 168)	393	Y	17218307
O31903	Bacillus subtilis (strain 168)	479	Y	17218307
O31903	Bacillus subtilis (strain 168)	562	Y	17218307
O34334	Bacillus subtilis (strain 168)	85	Y	17218307
P13714	Bacillus subtilis (strain 168)	233	Y	17218307
P13714	Bacillus subtilis (strain 168)	271	Y	17218307
P24141	Bacillus subtilis (strain 168)	100	Y	17218307
P24141	Bacillus subtilis (strain 168)	137	Y	17218307
P24141	Bacillus subtilis (strain 168)	139	Y	17218307
P24141	Bacillus subtilis (strain 168)	143	Y	17218307
P24141	Bacillus subtilis (strain 168)	188	Y	17218307
P24141	Bacillus subtilis (strain 168)	190	Y	17218307
P24141	Bacillus subtilis (strain 168)	323	Y	17218307
P24141	Bacillus subtilis (strain 168)	360	Y	17218307
P24141	Bacillus subtilis (strain 168)	372	Y	17218307
P24141	Bacillus subtilis (strain 168)	430	Y	17218307
P24141	Bacillus subtilis (strain 168)	514	Y	17218307
P24141	Bacillus subtilis (strain 168)	516	Y	17218307
Q04797	Bacillus subtilis (strain 168)	156	Y	17218307
Q04797	Bacillus subtilis (strain 168)	171	Y	17218307
Q04797	Bacillus subtilis (strain 168)	197	Y	17218307
Q45069	Bacillus subtilis (strain 168)	79	Y	17218307
O34909	Bacillus subtilis (strain 168)	78	Y	17218307
O34909	Bacillus subtilis (strain 168)	83	Y	17218307
O34909	Bacillus subtilis (strain 168)	94	Y	17218307
O34909	Bacillus subtilis (strain 168)	141	Y	17218307
O34909	Bacillus subtilis (strain 168)	247	Y	17218307
O34909	Bacillus subtilis (strain 168)	313	Y	17218307
O34909	Bacillus subtilis (strain 168)	329	Y	17218307
O34909	Bacillus subtilis (strain 168)	519	Y	17218307
O34909	Bacillus subtilis (strain 168)	545	Y	17218307
P09124	Bacillus subtilis (strain 168)	47	Y	17218307
P09124	Bacillus subtilis (strain 168)	181	Y	17218307
P09124	Bacillus subtilis (strain 168)	313	Y	17218307
P09124	Bacillus subtilis (strain 168)	319	Y	17218307
P39634	Bacillus subtilis (strain 168)	66	Y	17218307
P39634	Bacillus subtilis (strain 168)	118	Y	17218307
P39634	Bacillus subtilis (strain 168)	310	Y	17218307
P39634	Bacillus subtilis (strain 168)	333	Y	17218307
P39634	Bacillus subtilis (strain 168)	442	Y	17218307
P39634	Bacillus subtilis (strain 168)	469	Y	17218307
P39634	Bacillus subtilis (strain 168)	481	Y	17218307
P39773	Bacillus subtilis (strain 168)	163	Y	17218307
P39773	Bacillus subtilis (strain 168)	186	Y	17218307
P39773	Bacillus subtilis (strain 168)	187	Y	17218307
P39773	Bacillus subtilis (strain 168)	202	Y	17218307
P39773	Bacillus subtilis (strain 168)	213	Y	17218307
P39773	Bacillus subtilis (strain 168)	258	Y	17218307
P39773	Bacillus subtilis (strain 168)	286	Y	17218307
P39773	Bacillus subtilis (strain 168)	291	Y	17218307
P39773	Bacillus subtilis (strain 168)	305	Y	17218307
P39789	Bacillus subtilis (strain 168)	36	Y	17218307
P39789	Bacillus subtilis (strain 168)	139	Y	17218307
P42974	Bacillus subtilis (strain 168)	118	Y	17218307
P42974	Bacillus subtilis (strain 168)	123	Y	17218307
P42974	Bacillus subtilis (strain 168)	158	Y	17218307
P42974	Bacillus subtilis (strain 168)	505	Y	17218307
P96718	Bacillus subtilis (strain 168)	193	Y	17218307
P96718	Bacillus subtilis (strain 168)	237	Y	17218307
P96718	Bacillus subtilis (strain 168)	256	Y	17218307
P96718	Bacillus subtilis (strain 168)	366	Y	17218307
P96718	Bacillus subtilis (strain 168)	397	Y	17218307
P96718	Bacillus subtilis (strain 168)	413	Y	17218307
Q07836	Bacillus subtilis (strain 168)	53	Y	17218307
Q07836	Bacillus subtilis (strain 168)	91	Y	17218307
O31567	Bacillus subtilis (strain 168)	27	S	17218307
O31567	Bacillus subtilis (strain 168)	28	S	17218307
O31567	Bacillus subtilis (strain 168)	30	S	17218307
O31567	Bacillus subtilis (strain 168)	47	S	17218307
O31567	Bacillus subtilis (strain 168)	81	S	17218307
O31567	Bacillus subtilis (strain 168)	241	S	17218307
O31567	Bacillus subtilis (strain 168)	244	S	17218307
O31856	Bacillus subtilis (strain 168)	19	S	17218307
O31856	Bacillus subtilis (strain 168)	20	S	17218307
O31856	Bacillus subtilis (strain 168)	33	S	17218307
O31856	Bacillus subtilis (strain 168)	151	S	17218307
O31856	Bacillus subtilis (strain 168)	264	S	17218307
O31856	Bacillus subtilis (strain 168)	271	S	17218307
O31856	Bacillus subtilis (strain 168)	275	S	17218307
O34760	Bacillus subtilis (strain 168)	130	S	17218307
O34760	Bacillus subtilis (strain 168)	154	S	17218307
O34760	Bacillus subtilis (strain 168)	235	S	17218307
O34760	Bacillus subtilis (strain 168)	271	S	17218307
O34909	Bacillus subtilis (strain 168)	104	S	17218307
O34909	Bacillus subtilis (strain 168)	122	S	17218307
O34909	Bacillus subtilis (strain 168)	215	S	17218307
O34909	Bacillus subtilis (strain 168)	250	S	17218307
O34909	Bacillus subtilis (strain 168)	357	S	17218307
O34909	Bacillus subtilis (strain 168)	433	S	17218307
O34909	Bacillus subtilis (strain 168)	455	S	17218307
O34909	Bacillus subtilis (strain 168)	462	S	17218307
O34909	Bacillus subtilis (strain 168)	552	S	17218307
O34968	Bacillus subtilis (strain 168)	148	S	17218307
O34968	Bacillus subtilis (strain 168)	200	S	17218307
O34968	Bacillus subtilis (strain 168)	231	S	17218307
O34968	Bacillus subtilis (strain 168)	256	S	17218307
P05654	Bacillus subtilis (strain 168)	27	S	17218307
P05654	Bacillus subtilis (strain 168)	53	S	17218307
P05654	Bacillus subtilis (strain 168)	159	S	17218307
P05654	Bacillus subtilis (strain 168)	182	S	17218307
P05654	Bacillus subtilis (strain 168)	204	S	17218307
P05654	Bacillus subtilis (strain 168)	261	S	17218307
P05654	Bacillus subtilis (strain 168)	265	S	17218307
P05654	Bacillus subtilis (strain 168)	268	S	17218307
P10727	Bacillus subtilis (strain 168)	12	S	17218307
P10727	Bacillus subtilis (strain 168)	37	S	17218307
P10727	Bacillus subtilis (strain 168)	84	S	17218307
P17903	Bacillus subtilis (strain 168)	26	S	17218307
P17903	Bacillus subtilis (strain 168)	75	S	17218307
P17903	Bacillus subtilis (strain 168)	82	S	17218307
P17903	Bacillus subtilis (strain 168)	101	S	17218307
P21882	Bacillus subtilis (strain 168)	95	S	17218307
P21882	Bacillus subtilis (strain 168)	111	S	17218307
P21882	Bacillus subtilis (strain 168)	117	S	17218307
P21882	Bacillus subtilis (strain 168)	206	S	17218307
P31103	Bacillus subtilis (strain 168)	24	S	17218307
P37967	Bacillus subtilis (strain 168)	71	S	17218307
P37967	Bacillus subtilis (strain 168)	94	S	17218307
P37967	Bacillus subtilis (strain 168)	121	S	17218307
P37967	Bacillus subtilis (strain 168)	147	S	17218307
P37967	Bacillus subtilis (strain 168)	174	S	17218307
P37967	Bacillus subtilis (strain 168)	230	S	17218307
P37967	Bacillus subtilis (strain 168)	251	S	17218307
P37967	Bacillus subtilis (strain 168)	319	S	17218307
P37967	Bacillus subtilis (strain 168)	434	S	17218307
P37967	Bacillus subtilis (strain 168)	467	S	17218307
P37967	Bacillus subtilis (strain 168)	486	S	17218307
P39123	Bacillus subtilis (strain 168)	23	S	17218307
P39123	Bacillus subtilis (strain 168)	55	S	17218307
P39123	Bacillus subtilis (strain 168)	57	S	17218307
P39123	Bacillus subtilis (strain 168)	280	S	17218307
P39123	Bacillus subtilis (strain 168)	303	S	17218307
P39123	Bacillus subtilis (strain 168)	342	S	17218307
P39123	Bacillus subtilis (strain 168)	417	S	17218307
P39123	Bacillus subtilis (strain 168)	505	S	17218307
P39123	Bacillus subtilis (strain 168)	578	S	17218307
P39123	Bacillus subtilis (strain 168)	629	S	17218307
P39123	Bacillus subtilis (strain 168)	636	S	17218307
P39123	Bacillus subtilis (strain 168)	695	S	17218307
P39123	Bacillus subtilis (strain 168)	726	S	17218307
P39123	Bacillus subtilis (strain 168)	745	S	17218307
P39123	Bacillus subtilis (strain 168)	768	S	17218307
P39123	Bacillus subtilis (strain 168)	780	S	17218307
P39914	Bacillus subtilis (strain 168)	34	S	17218307
P42409	Bacillus subtilis (strain 168)	46	S	17218307
P42409	Bacillus subtilis (strain 168)	68	S	17218307
P42409	Bacillus subtilis (strain 168)	80	S	17218307
P42409	Bacillus subtilis (strain 168)	109	S	17218307
P42409	Bacillus subtilis (strain 168)	121	S	17218307
P42409	Bacillus subtilis (strain 168)	132	S	17218307
P42409	Bacillus subtilis (strain 168)	246	S	17218307
P42410	Bacillus subtilis (strain 168)	72	S	17218307
P45744	Bacillus subtilis (strain 168)	28	S	17218307
P45744	Bacillus subtilis (strain 168)	55	S	17218307
P45744	Bacillus subtilis (strain 168)	68	S	17218307
P45744	Bacillus subtilis (strain 168)	98	S	17218307
P45744	Bacillus subtilis (strain 168)	144	S	17218307
P45744	Bacillus subtilis (strain 168)	149	S	17218307
P45744	Bacillus subtilis (strain 168)	174	S	17218307
P45744	Bacillus subtilis (strain 168)	184	S	17218307
P45744	Bacillus subtilis (strain 168)	199	S	17218307
P45744	Bacillus subtilis (strain 168)	219	S	17218307
P45744	Bacillus subtilis (strain 168)	239	S	17218307
P45744	Bacillus subtilis (strain 168)	283	S	17218307
P45744	Bacillus subtilis (strain 168)	383	S	17218307
P45745	Bacillus subtilis (strain 168)	61	S	17218307
P45745	Bacillus subtilis (strain 168)	80	S	17218307
P45745	Bacillus subtilis (strain 168)	91	S	17218307
P45745	Bacillus subtilis (strain 168)	92	S	17218307
P45745	Bacillus subtilis (strain 168)	149	S	17218307
P45745	Bacillus subtilis (strain 168)	157	S	17218307
P45745	Bacillus subtilis (strain 168)	172	S	17218307
P45745	Bacillus subtilis (strain 168)	211	S	17218307
P45745	Bacillus subtilis (strain 168)	233	S	17218307
P45745	Bacillus subtilis (strain 168)	267	S	17218307
P45745	Bacillus subtilis (strain 168)	282	S	17218307
P45745	Bacillus subtilis (strain 168)	284	S	17218307
P45745	Bacillus subtilis (strain 168)	315	S	17218307
P45745	Bacillus subtilis (strain 168)	446	S	17218307
P45745	Bacillus subtilis (strain 168)	454	S	17218307
P45745	Bacillus subtilis (strain 168)	459	S	17218307
P45745	Bacillus subtilis (strain 168)	548	S	17218307
P45745	Bacillus subtilis (strain 168)	593	S	17218307
P45745	Bacillus subtilis (strain 168)	613	S	17218307
P45745	Bacillus subtilis (strain 168)	615	S	17218307
P45745	Bacillus subtilis (strain 168)	1082	S	17218307
P45745	Bacillus subtilis (strain 168)	1103	S	17218307
P45745	Bacillus subtilis (strain 168)	1111	S	17218307
P45745	Bacillus subtilis (strain 168)	1115	S	17218307
P45745	Bacillus subtilis (strain 168)	1150	S	17218307
P45745	Bacillus subtilis (strain 168)	1235	S	17218307
P45745	Bacillus subtilis (strain 168)	1262	S	17218307
P45745	Bacillus subtilis (strain 168)	1354	S	17218307
P45745	Bacillus subtilis (strain 168)	1418	S	17218307
P45745	Bacillus subtilis (strain 168)	1423	S	17218307
P45745	Bacillus subtilis (strain 168)	1455	S	17218307
P45745	Bacillus subtilis (strain 168)	1499	S	17218307
P45745	Bacillus subtilis (strain 168)	1674	S	17218307
P45745	Bacillus subtilis (strain 168)	1705	S	17218307
P45745	Bacillus subtilis (strain 168)	1744	S	17218307
P45745	Bacillus subtilis (strain 168)	1765	S	17218307
P45745	Bacillus subtilis (strain 168)	1785	S	17218307
P45745	Bacillus subtilis (strain 168)	1836	S	17218307
P45745	Bacillus subtilis (strain 168)	1978	S	17218307
P45745	Bacillus subtilis (strain 168)	2071	S	17218307
P45745	Bacillus subtilis (strain 168)	2079	S	17218307
P45745	Bacillus subtilis (strain 168)	2112	S	17218307
P45745	Bacillus subtilis (strain 168)	2125	S	17218307
P45745	Bacillus subtilis (strain 168)	2141	S	17218307
P45745	Bacillus subtilis (strain 168)	2260	S	17218307
P45745	Bacillus subtilis (strain 168)	2284	S	17218307
P45745	Bacillus subtilis (strain 168)	2321	S	17218307
P45745	Bacillus subtilis (strain 168)	2335	S	17218307
P45931	Bacillus subtilis (strain 168)	74	S	17218307
P45931	Bacillus subtilis (strain 168)	79	S	17218307
P45931	Bacillus subtilis (strain 168)	132	S	17218307
P45931	Bacillus subtilis (strain 168)	155	S	17218307
P45931	Bacillus subtilis (strain 168)	161	S	17218307
P45931	Bacillus subtilis (strain 168)	173	S	17218307
P45931	Bacillus subtilis (strain 168)	198	S	17218307
P45931	Bacillus subtilis (strain 168)	201	S	17218307
P45931	Bacillus subtilis (strain 168)	207	S	17218307
P45931	Bacillus subtilis (strain 168)	233	S	17218307
P45931	Bacillus subtilis (strain 168)	245	S	17218307
P45931	Bacillus subtilis (strain 168)	320	S	17218307
P45931	Bacillus subtilis (strain 168)	354	S	17218307
P45931	Bacillus subtilis (strain 168)	366	S	17218307
P45931	Bacillus subtilis (strain 168)	399	S	17218307
P45931	Bacillus subtilis (strain 168)	408	S	17218307
P45931	Bacillus subtilis (strain 168)	449	S	17218307
P45931	Bacillus subtilis (strain 168)	485	S	17218307
P45931	Bacillus subtilis (strain 168)	498	S	17218307
P45931	Bacillus subtilis (strain 168)	552	S	17218307
P45931	Bacillus subtilis (strain 168)	575	S	17218307
P45931	Bacillus subtilis (strain 168)	624	S	17218307
P45931	Bacillus subtilis (strain 168)	674	S	17218307
P45931	Bacillus subtilis (strain 168)	696	S	17218307
P45931	Bacillus subtilis (strain 168)	703	S	17218307
P45931	Bacillus subtilis (strain 168)	707	S	17218307
P45931	Bacillus subtilis (strain 168)	761	S	17218307
P45931	Bacillus subtilis (strain 168)	809	S	17218307
P45931	Bacillus subtilis (strain 168)	839	S	17218307
P45931	Bacillus subtilis (strain 168)	856	S	17218307
P45931	Bacillus subtilis (strain 168)	861	S	17218307
P45931	Bacillus subtilis (strain 168)	888	S	17218307
P45931	Bacillus subtilis (strain 168)	904	S	17218307
P45931	Bacillus subtilis (strain 168)	920	S	17218307
P45931	Bacillus subtilis (strain 168)	922	S	17218307
P45931	Bacillus subtilis (strain 168)	934	S	17218307
P45931	Bacillus subtilis (strain 168)	943	S	17218307
P45931	Bacillus subtilis (strain 168)	948	S	17218307
P45931	Bacillus subtilis (strain 168)	982	S	17218307
P45931	Bacillus subtilis (strain 168)	987	S	17218307
P45931	Bacillus subtilis (strain 168)	1008	S	17218307
P45931	Bacillus subtilis (strain 168)	1009	S	17218307
P45931	Bacillus subtilis (strain 168)	1023	S	17218307
P45931	Bacillus subtilis (strain 168)	1031	S	17218307
P45931	Bacillus subtilis (strain 168)	1103	S	17218307
P45931	Bacillus subtilis (strain 168)	1114	S	17218307
P45931	Bacillus subtilis (strain 168)	1149	S	17218307
P45931	Bacillus subtilis (strain 168)	1167	S	17218307
P45931	Bacillus subtilis (strain 168)	1186	S	17218307
P45931	Bacillus subtilis (strain 168)	1188	S	17218307
P45931	Bacillus subtilis (strain 168)	1210	S	17218307
P45931	Bacillus subtilis (strain 168)	1211	S	17218307
P45931	Bacillus subtilis (strain 168)	1212	S	17218307
P45931	Bacillus subtilis (strain 168)	1215	S	17218307
P45931	Bacillus subtilis (strain 168)	1271	S	17218307
P45931	Bacillus subtilis (strain 168)	1303	S	17218307
P45931	Bacillus subtilis (strain 168)	1318	S	17218307
P45931	Bacillus subtilis (strain 168)	1375	S	17218307
P45931	Bacillus subtilis (strain 168)	1387	S	17218307
P45931	Bacillus subtilis (strain 168)	1433	S	17218307
P45931	Bacillus subtilis (strain 168)	1516	S	17218307
P46318	Bacillus subtilis (strain 168)	23	S	17218307
P46318	Bacillus subtilis (strain 168)	70	S	17218307
P46354	Bacillus subtilis (strain 168)	54	S	17218307
P46354	Bacillus subtilis (strain 168)	164	S	17218307
P46354	Bacillus subtilis (strain 168)	204	S	17218307
P54471	Bacillus subtilis (strain 168)	44	S	17218307
P54471	Bacillus subtilis (strain 168)	171	S	17218307
P54504	Bacillus subtilis (strain 168)	25	S	17218307
P54504	Bacillus subtilis (strain 168)	57	S	17218307
P54504	Bacillus subtilis (strain 168)	107	S	17218307
P54504	Bacillus subtilis (strain 168)	110	S	17218307
P54504	Bacillus subtilis (strain 168)	190	S	17218307
P54504	Bacillus subtilis (strain 168)	196	S	17218307
P54504	Bacillus subtilis (strain 168)	227	S	17218307
P94425	Bacillus subtilis (strain 168)	29	S	17218307
P96718	Bacillus subtilis (strain 168)	18	S	17218307
P96718	Bacillus subtilis (strain 168)	143	S	17218307
P96718	Bacillus subtilis (strain 168)	148	S	17218307
P96718	Bacillus subtilis (strain 168)	157	S	17218307
P96718	Bacillus subtilis (strain 168)	199	S	17218307
P96718	Bacillus subtilis (strain 168)	207	S	17218307
P96718	Bacillus subtilis (strain 168)	284	S	17218307
P96718	Bacillus subtilis (strain 168)	354	S	17218307
P96718	Bacillus subtilis (strain 168)	377	S	17218307
P96718	Bacillus subtilis (strain 168)	427	S	17218307
P96718	Bacillus subtilis (strain 168)	436	S	17218307
Q45582	Bacillus subtilis (strain 168)	145	S	17218307
Q45582	Bacillus subtilis (strain 168)	177	S	17218307
Q45582	Bacillus subtilis (strain 168)	196	S	17218307
Q45582	Bacillus subtilis (strain 168)	244	S	17218307
Q45582	Bacillus subtilis (strain 168)	278	S	17218307
Q797B3	Bacillus subtilis (strain 168)	307	S	17218307
Q797B3	Bacillus subtilis (strain 168)	340	S	17218307
Q797B3	Bacillus subtilis (strain 168)	349	S	17218307
Q797B3	Bacillus subtilis (strain 168)	437	S	17218307
Q797B3	Bacillus subtilis (strain 168)	605	S	17218307
P37869	Bacillus subtilis (strain 168)	200	T	17218307
P54375	Bacillus subtilis (strain 168)	29	T	17218307
P80860	Bacillus subtilis (strain 168)	21	T	17218307
P80860	Bacillus subtilis (strain 168)	102	T	17218307
P80860	Bacillus subtilis (strain 168)	178	T	17218307
P80860	Bacillus subtilis (strain 168)	179	T	17218307
P80860	Bacillus subtilis (strain 168)	266	T	17218307
P80860	Bacillus subtilis (strain 168)	369	T	17218307
P80860	Bacillus subtilis (strain 168)	374	T	17218307
P80868	Bacillus subtilis (strain 168)	34	T	17218307
P80868	Bacillus subtilis (strain 168)	62	T	17218307
P80868	Bacillus subtilis (strain 168)	69	T	17218307
P80868	Bacillus subtilis (strain 168)	125	T	17218307
P80868	Bacillus subtilis (strain 168)	248	T	17218307
P80868	Bacillus subtilis (strain 168)	444	T	17218307
P80868	Bacillus subtilis (strain 168)	655	T	17218307
P80868	Bacillus subtilis (strain 168)	668	T	17218307
P09124	Bacillus subtilis (strain 168)	59	S	17218307
P09124	Bacillus subtilis (strain 168)	75	S	17218307
P09124	Bacillus subtilis (strain 168)	276	S	17218307
P09124	Bacillus subtilis (strain 168)	291	S	17218307
P09124	Bacillus subtilis (strain 168)	292	S	17218307
P09124	Bacillus subtilis (strain 168)	298	S	17218307
P09124	Bacillus subtilis (strain 168)	311	S	17218307
P39645	Bacillus subtilis (strain 168)	30	S	17218307
P39645	Bacillus subtilis (strain 168)	109	S	17218307
P39645	Bacillus subtilis (strain 168)	122	S	17218307
P39645	Bacillus subtilis (strain 168)	176	S	17218307
P39645	Bacillus subtilis (strain 168)	209	S	17218307
P39645	Bacillus subtilis (strain 168)	244	S	17218307
P80868	Bacillus subtilis (strain 168)	303	S	17218307
P80868	Bacillus subtilis (strain 168)	309	S	17218307
P39646	Bacillus subtilis (strain 168)	185	S	17218307
P39646	Bacillus subtilis (strain 168)	208	S	17218307
P39646	Bacillus subtilis (strain 168)	255	S	17218307
P39646	Bacillus subtilis (strain 168)	268	S	17218307
P42974	Bacillus subtilis (strain 168)	27	S	17218307
P42974	Bacillus subtilis (strain 168)	52	S	17218307
P42974	Bacillus subtilis (strain 168)	88	S	17218307
P42974	Bacillus subtilis (strain 168)	97	S	17218307
P42974	Bacillus subtilis (strain 168)	122	S	17218307
P42974	Bacillus subtilis (strain 168)	222	S	17218307
P42974	Bacillus subtilis (strain 168)	307	S	17218307
P42974	Bacillus subtilis (strain 168)	313	S	17218307
Q06752	Bacillus subtilis (strain 168)	193	S	17218307
Q06752	Bacillus subtilis (strain 168)	305	S	17218307
Q06752	Bacillus subtilis (strain 168)	324	S	17218307
Q06752	Bacillus subtilis (strain 168)	332	S	17218307
Q06752	Bacillus subtilis (strain 168)	333	S	17218307
Q06752	Bacillus subtilis (strain 168)	369	S	17218307
Q06752	Bacillus subtilis (strain 168)	404	S	17218307
C0H3V2	Bacillus subtilis (strain 168)	69	S	17218307
C0H3V2	Bacillus subtilis (strain 168)	128	S	17218307
P38494	Bacillus subtilis (strain 168)	41	S	17218307
P38494	Bacillus subtilis (strain 168)	50	S	17218307
P38494	Bacillus subtilis (strain 168)	82	S	17218307
P38494	Bacillus subtilis (strain 168)	130	S	17218307
P38494	Bacillus subtilis (strain 168)	149	S	17218307
P38494	Bacillus subtilis (strain 168)	165	S	17218307
P38494	Bacillus subtilis (strain 168)	222	S	17218307
P38494	Bacillus subtilis (strain 168)	252	S	17218307
P38494	Bacillus subtilis (strain 168)	285	S	17218307
P38494	Bacillus subtilis (strain 168)	303	S	17218307
P38494	Bacillus subtilis (strain 168)	338	S	17218307
P38494	Bacillus subtilis (strain 168)	340	S	17218307
P40924	Bacillus subtilis (strain 168)	58	S	17218307
P40924	Bacillus subtilis (strain 168)	155	S	17218307
P40924	Bacillus subtilis (strain 168)	236	S	17218307
P40924	Bacillus subtilis (strain 168)	273	S	17218307
P40924	Bacillus subtilis (strain 168)	310	S	17218307
P40924	Bacillus subtilis (strain 168)	346	S	17218307
P28015	Bacillus subtilis (strain 168)	22	S	17218307
P28015	Bacillus subtilis (strain 168)	49	S	17218307
P39912	Bacillus subtilis (strain 168)	130	S	17218307
P39912	Bacillus subtilis (strain 168)	328	S	17218307
P39912	Bacillus subtilis (strain 168)	334	S	17218307
O53789	Mycobacterium tuberculosis (strain ATCC 25618 / H37Rv)	51	T	17286964
O53789	Mycobacterium tuberculosis (strain ATCC 25618 / H37Rv)	61	T	17286964
O53789	Mycobacterium tuberculosis (strain ATCC 25618 / H37Rv)	142	T	17286964
Q44636	Bacillus anthracis	19	H	17302798
Q44636	Bacillus anthracis	114	H	17302798
Q44636	Bacillus anthracis	135	H	17302798
Q44636	Bacillus anthracis	233	H	17302798
Q44636	Bacillus anthracis	253	H	17302798
Q44636	Bacillus anthracis	300	H	17302798
Q44636	Bacillus anthracis	341	H	17302798
Q44636	Bacillus anthracis	346	H	17302798
Q44636	Bacillus anthracis	404	H	17302798
O33361	Mycobacterium tuberculosis (strain ATCC 25618 / H37Rv)	15	T	17411339
Q9I751	Pseudomonas aeruginosa (strain ATCC 15692 / DSM 22644 / CIP 104116 / JCM 14847 / LMG 12228 / 1C / PRS 101 / PAO1)	53	T	17558395
Q9I751	Pseudomonas aeruginosa (strain ATCC 15692 / DSM 22644 / CIP 104116 / JCM 14847 / LMG 12228 / 1C / PRS 101 / PAO1)	93	T	17558395
Q9I751	Pseudomonas aeruginosa (strain ATCC 15692 / DSM 22644 / CIP 104116 / JCM 14847 / LMG 12228 / 1C / PRS 101 / PAO1)	163	T	17558395
Q9I751	Pseudomonas aeruginosa (strain ATCC 15692 / DSM 22644 / CIP 104116 / JCM 14847 / LMG 12228 / 1C / PRS 101 / PAO1)	205	T	17558395
Q9I751	Pseudomonas aeruginosa (strain ATCC 15692 / DSM 22644 / CIP 104116 / JCM 14847 / LMG 12228 / 1C / PRS 101 / PAO1)	250	T	17558395
Q9I751	Pseudomonas aeruginosa (strain ATCC 15692 / DSM 22644 / CIP 104116 / JCM 14847 / LMG 12228 / 1C / PRS 101 / PAO1)	316	T	17558395
Q9I751	Pseudomonas aeruginosa (strain ATCC 15692 / DSM 22644 / CIP 104116 / JCM 14847 / LMG 12228 / 1C / PRS 101 / PAO1)	67	S	17558395
Q9I751	Pseudomonas aeruginosa (strain ATCC 15692 / DSM 22644 / CIP 104116 / JCM 14847 / LMG 12228 / 1C / PRS 101 / PAO1)	114	S	17558395
Q9I751	Pseudomonas aeruginosa (strain ATCC 15692 / DSM 22644 / CIP 104116 / JCM 14847 / LMG 12228 / 1C / PRS 101 / PAO1)	159	S	17558395
Q9I751	Pseudomonas aeruginosa (strain ATCC 15692 / DSM 22644 / CIP 104116 / JCM 14847 / LMG 12228 / 1C / PRS 101 / PAO1)	335	S	17558395
Q9I751	Pseudomonas aeruginosa (strain ATCC 15692 / DSM 22644 / CIP 104116 / JCM 14847 / LMG 12228 / 1C / PRS 101 / PAO1)	352	S	17558395
Q9I751	Pseudomonas aeruginosa (strain ATCC 15692 / DSM 22644 / CIP 104116 / JCM 14847 / LMG 12228 / 1C / PRS 101 / PAO1)	445	S	17558395
Q9RIM1	Streptomyces reticuli	20	H	17617222
Q9RIM1	Streptomyces reticuli	38	H	17617222
Q9RIM1	Streptomyces reticuli	230	H	17617222
Q9RIM1	Streptomyces reticuli	250	H	17617222
Q9RIM1	Streptomyces reticuli	284	H	17617222
Q9RIM1	Streptomyces reticuli	315	H	17617222
Q9RIM1	Streptomyces reticuli	361	H	17617222
A6QJK4	Staphylococcus aureus (strain Newman)	85	H	17635909
A6QJK4	Staphylococcus aureus (strain Newman)	306	H	17635909
Q9ZGI2	Streptomyces venezuelae	68	S	17719493
Q9ZGI2	Streptomyces venezuelae	114	S	17719493
Q9ZGI2	Streptomyces venezuelae	132	S	17719493
Q9ZGI2	Streptomyces venezuelae	182	S	17719493
Q9ZGI2	Streptomyces venezuelae	183	S	17719493
Q9ZGI2	Streptomyces venezuelae	208	S	17719493
Q9ZGI2	Streptomyces venezuelae	227	S	17719493
Q9ZGI2	Streptomyces venezuelae	283	S	17719493
Q9ZGI2	Streptomyces venezuelae	317	S	17719493
Q9ZGI2	Streptomyces venezuelae	333	S	17719493
Q9ZGI2	Streptomyces venezuelae	378	S	17719493
Q9ZGI2	Streptomyces venezuelae	423	S	17719493
Q9ZGI2	Streptomyces venezuelae	485	S	17719493
Q9ZGI2	Streptomyces venezuelae	581	S	17719493
Q9ZGI2	Streptomyces venezuelae	603	S	17719493
Q9ZGI2	Streptomyces venezuelae	693	S	17719493
Q9ZGI2	Streptomyces venezuelae	712	S	17719493
Q9ZGI2	Streptomyces venezuelae	725	S	17719493
Q9ZGI2	Streptomyces venezuelae	774	S	17719493
Q9ZGI2	Streptomyces venezuelae	831	S	17719493
Q9ZGI2	Streptomyces venezuelae	863	S	17719493
Q9ZGI2	Streptomyces venezuelae	878	S	17719493
Q9ZGI2	Streptomyces venezuelae	902	S	17719493
Q9ZGI2	Streptomyces venezuelae	963	S	17719493
Q9ZGI2	Streptomyces venezuelae	1017	S	17719493
Q9ZGI2	Streptomyces venezuelae	1092	S	17719493
Q9ZGI2	Streptomyces venezuelae	1097	S	17719493
Q9ZGI2	Streptomyces venezuelae	1254	S	17719493
Q9ZGI2	Streptomyces venezuelae	1277	S	17719493
Q9ZGI2	Streptomyces venezuelae	680	S	17719493
P80885	Bacillus subtilis (strain 168)	16	S	17726680
P80885	Bacillus subtilis (strain 168)	105	S	17726680
P80885	Bacillus subtilis (strain 168)	237	S	17726680
P80885	Bacillus subtilis (strain 168)	319	S	17726680
P80885	Bacillus subtilis (strain 168)	335	S	17726680
P80885	Bacillus subtilis (strain 168)	461	S	17726680
P80885	Bacillus subtilis (strain 168)	527	S	17726680
P80885	Bacillus subtilis (strain 168)	573	S	17726680
P80885	Bacillus subtilis (strain 168)	583	S	17726680
P69824	Escherichia coli (strain K12)	16	H	17803963
P0C8J8	Escherichia coli (strain K12)	46	T	17938405
P0C8J8	Escherichia coli (strain K12)	157	T	17938405
P0C8J8	Escherichia coli (strain K12)	170	T	17938405
P0C8J8	Escherichia coli (strain K12)	188	T	17938405
P0C8J8	Escherichia coli (strain K12)	199	T	17938405
P0C8J8	Escherichia coli (strain K12)	214	T	17938405
P0C8J8	Escherichia coli (strain K12)	259	T	17938405
P0C8J8	Escherichia coli (strain K12)	364	T	17938405
P0A8F4	Escherichia coli (strain K12)	27	T	17938405
P0A8F4	Escherichia coli (strain K12)	140	T	17938405
P0AEU0	Escherichia coli (strain K12)	18	T	17938405
P0AEU0	Escherichia coli (strain K12)	35	T	17938405
P0AEU0	Escherichia coli (strain K12)	68	T	17938405
P0AEU0	Escherichia coli (strain K12)	96	T	17938405
P0AEU0	Escherichia coli (strain K12)	244	T	17938405
P32670	Escherichia coli (strain K12)	25	T	17938405
P32670	Escherichia coli (strain K12)	41	T	17938405
P32670	Escherichia coli (strain K12)	265	T	17938405
P32670	Escherichia coli (strain K12)	276	T	17938405
P32670	Escherichia coli (strain K12)	302	T	17938405
P32670	Escherichia coli (strain K12)	323	T	17938405
P32670	Escherichia coli (strain K12)	375	T	17938405
P32670	Escherichia coli (strain K12)	483	T	17938405
P32670	Escherichia coli (strain K12)	484	T	17938405
P32670	Escherichia coli (strain K12)	696	T	17938405
P32670	Escherichia coli (strain K12)	784	T	17938405
P38051	Escherichia coli (strain K12)	74	T	17938405
P38051	Escherichia coli (strain K12)	173	T	17938405
P38051	Escherichia coli (strain K12)	197	T	17938405
P38051	Escherichia coli (strain K12)	252	T	17938405
P38051	Escherichia coli (strain K12)	302	T	17938405
P38051	Escherichia coli (strain K12)	325	T	17938405
P76290	Escherichia coli (strain K12)	19	T	17938405
P76290	Escherichia coli (strain K12)	71	T	17938405
P76290	Escherichia coli (strain K12)	208	T	17938405
P77504	Escherichia coli (strain K12)	86	T	17938405
P77504	Escherichia coli (strain K12)	93	T	17938405
P77504	Escherichia coli (strain K12)	140	T	17938405
P77504	Escherichia coli (strain K12)	143	T	17938405
P77504	Escherichia coli (strain K12)	300	T	17938405
P77504	Escherichia coli (strain K12)	345	T	17938405
P77504	Escherichia coli (strain K12)	453	T	17938405
P77504	Escherichia coli (strain K12)	554	T	17938405
P77504	Escherichia coli (strain K12)	649	T	17938405
P77504	Escherichia coli (strain K12)	657	T	17938405
P77504	Escherichia coli (strain K12)	689	T	17938405
P77504	Escherichia coli (strain K12)	726	T	17938405
P77504	Escherichia coli (strain K12)	749	T	17938405
P77650	Escherichia coli (strain K12)	28	T	17938405
P77650	Escherichia coli (strain K12)	80	T	17938405
P77650	Escherichia coli (strain K12)	88	T	17938405
P77650	Escherichia coli (strain K12)	94	T	17938405
P77650	Escherichia coli (strain K12)	108	T	17938405
P77650	Escherichia coli (strain K12)	127	T	17938405
P77650	Escherichia coli (strain K12)	164	T	17938405
P77650	Escherichia coli (strain K12)	221	T	17938405
P77650	Escherichia coli (strain K12)	227	T	17938405
P77650	Escherichia coli (strain K12)	265	T	17938405
P77650	Escherichia coli (strain K12)	279	T	17938405
P0A853	Escherichia coli (strain K12)	26	Y	17938405
P0A853	Escherichia coli (strain K12)	74	Y	17938405
P0A853	Escherichia coli (strain K12)	154	Y	17938405
P0A853	Escherichia coli (strain K12)	340	Y	17938405
P0A853	Escherichia coli (strain K12)	427	Y	17938405
P0ABT2	Escherichia coli (strain K12)	125	Y	17938405
P0ACE7	Escherichia coli (strain K12)	55	S	17938405
P23522	Escherichia coli (strain K12)	25	S	17938405
P23522	Escherichia coli (strain K12)	32	S	17938405
P23522	Escherichia coli (strain K12)	178	S	17938405
P23522	Escherichia coli (strain K12)	245	S	17938405
P30870	Escherichia coli (strain K12)	39	S	17938405
P30870	Escherichia coli (strain K12)	81	S	17938405
P30870	Escherichia coli (strain K12)	238	S	17938405
P30870	Escherichia coli (strain K12)	267	S	17938405
P30870	Escherichia coli (strain K12)	291	S	17938405
P30870	Escherichia coli (strain K12)	295	S	17938405
P30870	Escherichia coli (strain K12)	354	S	17938405
P30870	Escherichia coli (strain K12)	363	S	17938405
P30870	Escherichia coli (strain K12)	447	S	17938405
P30870	Escherichia coli (strain K12)	513	S	17938405
P30870	Escherichia coli (strain K12)	526	S	17938405
P30870	Escherichia coli (strain K12)	557	S	17938405
P30870	Escherichia coli (strain K12)	562	S	17938405
P30870	Escherichia coli (strain K12)	567	S	17938405
P30870	Escherichia coli (strain K12)	740	S	17938405
P30870	Escherichia coli (strain K12)	758	S	17938405
P64455	Escherichia coli (strain K12)	37	S	17938405
P76268	Escherichia coli (strain K12)	38	S	17938405
P76268	Escherichia coli (strain K12)	67	S	17938405
P76268	Escherichia coli (strain K12)	92	S	17938405
P76268	Escherichia coli (strain K12)	144	S	17938405
P76268	Escherichia coli (strain K12)	172	S	17938405
P0A6K6	Escherichia coli (strain K12)	57	T	17938405
P0A6K6	Escherichia coli (strain K12)	163	T	17938405
P0A6K6	Escherichia coli (strain K12)	170	T	17938405
P0A6K6	Escherichia coli (strain K12)	241	T	17938405
P0A6K6	Escherichia coli (strain K12)	296	T	17938405
P0A6K6	Escherichia coli (strain K12)	353	T	17938405
P0A6K6	Escherichia coli (strain K12)	357	T	17938405
P0A6K6	Escherichia coli (strain K12)	360	T	17938405
P0A6K6	Escherichia coli (strain K12)	390	T	17938405
P61889	Escherichia coli (strain K12)	226	S	17938405
P08506	Escherichia coli (strain K12)	49	S	17938405
P08506	Escherichia coli (strain K12)	182	S	17938405
P08506	Escherichia coli (strain K12)	226	S	17938405
P08506	Escherichia coli (strain K12)	249	S	17938405
P08506	Escherichia coli (strain K12)	333	S	17938405
P08506	Escherichia coli (strain K12)	362	S	17938405
P08506	Escherichia coli (strain K12)	400	S	17938405
P0C8J6	Escherichia coli (strain K12)	67	S	17938405
P39410	Escherichia coli (strain K12)	14	S	17938405
P39410	Escherichia coli (strain K12)	268	S	17938405
P39410	Escherichia coli (strain K12)	302	S	17938405
P39410	Escherichia coli (strain K12)	303	S	17938405
P39410	Escherichia coli (strain K12)	324	S	17938405
P39410	Escherichia coli (strain K12)	341	S	17938405
P39410	Escherichia coli (strain K12)	392	S	17938405
O69289	Campylobacter jejuni subsp. jejuni serotype O:2 (strain ATCC 700819 / NCTC 11168)	49	T	17973292
O69289	Campylobacter jejuni subsp. jejuni serotype O:2 (strain ATCC 700819 / NCTC 11168)	80	T	17973292
O69289	Campylobacter jejuni subsp. jejuni serotype O:2 (strain ATCC 700819 / NCTC 11168)	89	T	17973292
O69289	Campylobacter jejuni subsp. jejuni serotype O:2 (strain ATCC 700819 / NCTC 11168)	227	T	17973292
O69289	Campylobacter jejuni subsp. jejuni serotype O:2 (strain ATCC 700819 / NCTC 11168)	474	T	17973292
O69289	Campylobacter jejuni subsp. jejuni serotype O:2 (strain ATCC 700819 / NCTC 11168)	514	T	17973292
O69289	Campylobacter jejuni subsp. jejuni serotype O:2 (strain ATCC 700819 / NCTC 11168)	515	T	17973292
P56970	Campylobacter jejuni subsp. jejuni serotype O:2 (strain ATCC 700819 / NCTC 11168)	64	T	17973292
Q0P891	Campylobacter jejuni subsp. jejuni serotype O:2 (strain ATCC 700819 / NCTC 11168)	121	T	17973292
Q0P8U6	Campylobacter jejuni subsp. jejuni serotype O:2 (strain ATCC 700819 / NCTC 11168)	82	T	17973292
Q0P8U6	Campylobacter jejuni subsp. jejuni serotype O:2 (strain ATCC 700819 / NCTC 11168)	170	T	17973292
Q0P9X8	Campylobacter jejuni subsp. jejuni serotype O:2 (strain ATCC 700819 / NCTC 11168)	110	T	17973292
Q0PA50	Campylobacter jejuni subsp. jejuni serotype O:2 (strain ATCC 700819 / NCTC 11168)	33	T	17973292
Q0PA50	Campylobacter jejuni subsp. jejuni serotype O:2 (strain ATCC 700819 / NCTC 11168)	242	T	17973292
Q0PA50	Campylobacter jejuni subsp. jejuni serotype O:2 (strain ATCC 700819 / NCTC 11168)	261	T	17973292
Q0PAF4	Campylobacter jejuni subsp. jejuni serotype O:2 (strain ATCC 700819 / NCTC 11168)	25	T	17973292
Q0PAF4	Campylobacter jejuni subsp. jejuni serotype O:2 (strain ATCC 700819 / NCTC 11168)	113	T	17973292
Q0PAG4	Campylobacter jejuni subsp. jejuni serotype O:2 (strain ATCC 700819 / NCTC 11168)	27	T	17973292
Q0PAG4	Campylobacter jejuni subsp. jejuni serotype O:2 (strain ATCC 700819 / NCTC 11168)	33	T	17973292
Q0PAG4	Campylobacter jejuni subsp. jejuni serotype O:2 (strain ATCC 700819 / NCTC 11168)	91	T	17973292
Q0PAG4	Campylobacter jejuni subsp. jejuni serotype O:2 (strain ATCC 700819 / NCTC 11168)	133	T	17973292
Q0PAV7	Campylobacter jejuni subsp. jejuni serotype O:2 (strain ATCC 700819 / NCTC 11168)	112	T	17973292
Q0PAV7	Campylobacter jejuni subsp. jejuni serotype O:2 (strain ATCC 700819 / NCTC 11168)	252	T	17973292
Q0PAV7	Campylobacter jejuni subsp. jejuni serotype O:2 (strain ATCC 700819 / NCTC 11168)	291	T	17973292
Q0PAV7	Campylobacter jejuni subsp. jejuni serotype O:2 (strain ATCC 700819 / NCTC 11168)	299	T	17973292
Q0PB83	Campylobacter jejuni subsp. jejuni serotype O:2 (strain ATCC 700819 / NCTC 11168)	26	T	17973292
Q0PB83	Campylobacter jejuni subsp. jejuni serotype O:2 (strain ATCC 700819 / NCTC 11168)	50	T	17973292
Q0PB83	Campylobacter jejuni subsp. jejuni serotype O:2 (strain ATCC 700819 / NCTC 11168)	75	T	17973292
Q0PB83	Campylobacter jejuni subsp. jejuni serotype O:2 (strain ATCC 700819 / NCTC 11168)	108	T	17973292
Q0PBN6	Campylobacter jejuni subsp. jejuni serotype O:2 (strain ATCC 700819 / NCTC 11168)	25	T	17973292
Q0PBN6	Campylobacter jejuni subsp. jejuni serotype O:2 (strain ATCC 700819 / NCTC 11168)	56	T	17973292
Q0PBN6	Campylobacter jejuni subsp. jejuni serotype O:2 (strain ATCC 700819 / NCTC 11168)	255	T	17973292
Q46106	Campylobacter jejuni subsp. jejuni serotype O:2 (strain ATCC 700819 / NCTC 11168)	64	T	17973292
Q46106	Campylobacter jejuni subsp. jejuni serotype O:2 (strain ATCC 700819 / NCTC 11168)	90	T	17973292
Q46106	Campylobacter jejuni subsp. jejuni serotype O:2 (strain ATCC 700819 / NCTC 11168)	116	T	17973292
Q9PHN5	Campylobacter jejuni subsp. jejuni serotype O:2 (strain ATCC 700819 / NCTC 11168)	45	T	17973292
Q9PHN5	Campylobacter jejuni subsp. jejuni serotype O:2 (strain ATCC 700819 / NCTC 11168)	184	T	17973292
Q9PHN5	Campylobacter jejuni subsp. jejuni serotype O:2 (strain ATCC 700819 / NCTC 11168)	263	T	17973292
Q9PHN5	Campylobacter jejuni subsp. jejuni serotype O:2 (strain ATCC 700819 / NCTC 11168)	272	T	17973292
Q9PI16	Campylobacter jejuni subsp. jejuni serotype O:2 (strain ATCC 700819 / NCTC 11168)	49	T	17973292
Q9PI16	Campylobacter jejuni subsp. jejuni serotype O:2 (strain ATCC 700819 / NCTC 11168)	64	T	17973292
Q9PI16	Campylobacter jejuni subsp. jejuni serotype O:2 (strain ATCC 700819 / NCTC 11168)	68	T	17973292
Q9PI16	Campylobacter jejuni subsp. jejuni serotype O:2 (strain ATCC 700819 / NCTC 11168)	118	T	17973292
Q9PI16	Campylobacter jejuni subsp. jejuni serotype O:2 (strain ATCC 700819 / NCTC 11168)	325	T	17973292
Q9PI16	Campylobacter jejuni subsp. jejuni serotype O:2 (strain ATCC 700819 / NCTC 11168)	564	T	17973292
Q9PIB8	Campylobacter jejuni subsp. jejuni serotype O:2 (strain ATCC 700819 / NCTC 11168)	194	T	17973292
Q9PIB8	Campylobacter jejuni subsp. jejuni serotype O:2 (strain ATCC 700819 / NCTC 11168)	251	T	17973292
Q9PIB9	Campylobacter jejuni subsp. jejuni serotype O:2 (strain ATCC 700819 / NCTC 11168)	119	T	17973292
Q9PPE0	Campylobacter jejuni subsp. jejuni serotype O:2 (strain ATCC 700819 / NCTC 11168)	61	T	17973292
Q0P9Z9	Campylobacter jejuni subsp. jejuni serotype O:2 (strain ATCC 700819 / NCTC 11168)	128	Y	17973292
Q0P9Z9	Campylobacter jejuni subsp. jejuni serotype O:2 (strain ATCC 700819 / NCTC 11168)	180	Y	17973292
Q0PAJ8	Campylobacter jejuni subsp. jejuni serotype O:2 (strain ATCC 700819 / NCTC 11168)	67	Y	17973292
Q46106	Campylobacter jejuni subsp. jejuni serotype O:2 (strain ATCC 700819 / NCTC 11168)	19	Y	17973292
Q46106	Campylobacter jejuni subsp. jejuni serotype O:2 (strain ATCC 700819 / NCTC 11168)	152	Y	17973292
Q0P885	Campylobacter jejuni subsp. jejuni serotype O:2 (strain ATCC 700819 / NCTC 11168)	27	S	17973292
Q0P885	Campylobacter jejuni subsp. jejuni serotype O:2 (strain ATCC 700819 / NCTC 11168)	106	S	17973292
Q0P885	Campylobacter jejuni subsp. jejuni serotype O:2 (strain ATCC 700819 / NCTC 11168)	137	S	17973292
Q0P885	Campylobacter jejuni subsp. jejuni serotype O:2 (strain ATCC 700819 / NCTC 11168)	234	S	17973292
Q0P885	Campylobacter jejuni subsp. jejuni serotype O:2 (strain ATCC 700819 / NCTC 11168)	242	S	17973292
Q0P891	Campylobacter jejuni subsp. jejuni serotype O:2 (strain ATCC 700819 / NCTC 11168)	78	S	17973292
Q0P8J4	Campylobacter jejuni subsp. jejuni serotype O:2 (strain ATCC 700819 / NCTC 11168)	86	S	17973292
Q0P8J4	Campylobacter jejuni subsp. jejuni serotype O:2 (strain ATCC 700819 / NCTC 11168)	89	S	17973292
Q0PA33	Campylobacter jejuni subsp. jejuni serotype O:2 (strain ATCC 700819 / NCTC 11168)	16	S	17973292
Q0PA33	Campylobacter jejuni subsp. jejuni serotype O:2 (strain ATCC 700819 / NCTC 11168)	21	S	17973292
Q0PA33	Campylobacter jejuni subsp. jejuni serotype O:2 (strain ATCC 700819 / NCTC 11168)	25	S	17973292
Q0PA33	Campylobacter jejuni subsp. jejuni serotype O:2 (strain ATCC 700819 / NCTC 11168)	158	S	17973292
Q0PA33	Campylobacter jejuni subsp. jejuni serotype O:2 (strain ATCC 700819 / NCTC 11168)	192	S	17973292
Q0PA33	Campylobacter jejuni subsp. jejuni serotype O:2 (strain ATCC 700819 / NCTC 11168)	220	S	17973292
Q0PA33	Campylobacter jejuni subsp. jejuni serotype O:2 (strain ATCC 700819 / NCTC 11168)	236	S	17973292
Q0PA33	Campylobacter jejuni subsp. jejuni serotype O:2 (strain ATCC 700819 / NCTC 11168)	240	S	17973292
Q0PA33	Campylobacter jejuni subsp. jejuni serotype O:2 (strain ATCC 700819 / NCTC 11168)	328	S	17973292
Q0PA33	Campylobacter jejuni subsp. jejuni serotype O:2 (strain ATCC 700819 / NCTC 11168)	362	S	17973292
Q0PAW2	Campylobacter jejuni subsp. jejuni serotype O:2 (strain ATCC 700819 / NCTC 11168)	68	S	17973292
Q0PAW2	Campylobacter jejuni subsp. jejuni serotype O:2 (strain ATCC 700819 / NCTC 11168)	226	S	17973292
Q0PAW2	Campylobacter jejuni subsp. jejuni serotype O:2 (strain ATCC 700819 / NCTC 11168)	260	S	17973292
Q0PAW2	Campylobacter jejuni subsp. jejuni serotype O:2 (strain ATCC 700819 / NCTC 11168)	276	S	17973292
Q0PAW2	Campylobacter jejuni subsp. jejuni serotype O:2 (strain ATCC 700819 / NCTC 11168)	318	S	17973292
Q0PBD7	Campylobacter jejuni subsp. jejuni serotype O:2 (strain ATCC 700819 / NCTC 11168)	17	S	17973292
Q0PBD7	Campylobacter jejuni subsp. jejuni serotype O:2 (strain ATCC 700819 / NCTC 11168)	96	S	17973292
Q0PBD7	Campylobacter jejuni subsp. jejuni serotype O:2 (strain ATCC 700819 / NCTC 11168)	99	S	17973292
Q0PBD7	Campylobacter jejuni subsp. jejuni serotype O:2 (strain ATCC 700819 / NCTC 11168)	137	S	17973292
Q0PBD7	Campylobacter jejuni subsp. jejuni serotype O:2 (strain ATCC 700819 / NCTC 11168)	175	S	17973292
Q0PBD7	Campylobacter jejuni subsp. jejuni serotype O:2 (strain ATCC 700819 / NCTC 11168)	177	S	17973292
Q0PBD7	Campylobacter jejuni subsp. jejuni serotype O:2 (strain ATCC 700819 / NCTC 11168)	288	S	17973292
Q0PBF9	Campylobacter jejuni subsp. jejuni serotype O:2 (strain ATCC 700819 / NCTC 11168)	35	S	17973292
Q0PBW7	Campylobacter jejuni subsp. jejuni serotype O:2 (strain ATCC 700819 / NCTC 11168)	91	S	17973292
Q0PBW7	Campylobacter jejuni subsp. jejuni serotype O:2 (strain ATCC 700819 / NCTC 11168)	163	S	17973292
Q0PBW7	Campylobacter jejuni subsp. jejuni serotype O:2 (strain ATCC 700819 / NCTC 11168)	193	S	17973292
Q0PBW7	Campylobacter jejuni subsp. jejuni serotype O:2 (strain ATCC 700819 / NCTC 11168)	256	S	17973292
Q0PBW7	Campylobacter jejuni subsp. jejuni serotype O:2 (strain ATCC 700819 / NCTC 11168)	398	S	17973292
Q9PPE0	Campylobacter jejuni subsp. jejuni serotype O:2 (strain ATCC 700819 / NCTC 11168)	94	S	17973292
Q9PPE0	Campylobacter jejuni subsp. jejuni serotype O:2 (strain ATCC 700819 / NCTC 11168)	105	S	17973292
P9WI63	Mycobacterium tuberculosis (strain ATCC 25618 / H37Rv)	181	T	18175374
P9WI63	Mycobacterium tuberculosis (strain ATCC 25618 / H37Rv)	213	T	18175374
P9WI62	Mycobacterium tuberculosis (strain CDC 1551 / Oshkosh)	309	T	18175374
A0A160PV21	Corynebacterium suranareeae	18	T	18442973
A0A160PV21	Corynebacterium suranareeae	209	T	18442973
A0A160PV21	Corynebacterium suranareeae	251	T	18442973
A0A160PV21	Corynebacterium suranareeae	309	T	18442973
A0A160PV21	Corynebacterium suranareeae	315	T	18442973
A0A160PV21	Corynebacterium suranareeae	444	T	18442973
A0A160PV21	Corynebacterium suranareeae	565	T	18442973
A0A160PV21	Corynebacterium suranareeae	591	T	18442973
A0A160PV21	Corynebacterium suranareeae	597	T	18442973
A0A160PV21	Corynebacterium suranareeae	616	T	18442973
A0A160PV21	Corynebacterium suranareeae	621	T	18442973
A0A160PV21	Corynebacterium suranareeae	634	T	18442973
A0A160PV21	Corynebacterium suranareeae	647	T	18442973
Q8NU97	Corynebacterium glutamicum (strain ATCC 13032 / DSM 20300 / BCRC 11384 / JCM 1318 / LMG 3730 / NCIMB 10025)	165	T	18442973
Q8NU97	Corynebacterium glutamicum (strain ATCC 13032 / DSM 20300 / BCRC 11384 / JCM 1318 / LMG 3730 / NCIMB 10025)	308	T	18442973
Q8NU97	Corynebacterium glutamicum (strain ATCC 13032 / DSM 20300 / BCRC 11384 / JCM 1318 / LMG 3730 / NCIMB 10025)	366	T	18442973
Q8NU97	Corynebacterium glutamicum (strain ATCC 13032 / DSM 20300 / BCRC 11384 / JCM 1318 / LMG 3730 / NCIMB 10025)	368	T	18442973
Q8NU97	Corynebacterium glutamicum (strain ATCC 13032 / DSM 20300 / BCRC 11384 / JCM 1318 / LMG 3730 / NCIMB 10025)	373	T	18442973
Q8NU97	Corynebacterium glutamicum (strain ATCC 13032 / DSM 20300 / BCRC 11384 / JCM 1318 / LMG 3730 / NCIMB 10025)	375	T	18442973
Q8NU97	Corynebacterium glutamicum (strain ATCC 13032 / DSM 20300 / BCRC 11384 / JCM 1318 / LMG 3730 / NCIMB 10025)	377	T	18442973
Q8NU97	Corynebacterium glutamicum (strain ATCC 13032 / DSM 20300 / BCRC 11384 / JCM 1318 / LMG 3730 / NCIMB 10025)	383	T	18442973
Q8NU97	Corynebacterium glutamicum (strain ATCC 13032 / DSM 20300 / BCRC 11384 / JCM 1318 / LMG 3730 / NCIMB 10025)	415	T	18442973
Q8NU97	Corynebacterium glutamicum (strain ATCC 13032 / DSM 20300 / BCRC 11384 / JCM 1318 / LMG 3730 / NCIMB 10025)	420	T	18442973
Q8NU97	Corynebacterium glutamicum (strain ATCC 13032 / DSM 20300 / BCRC 11384 / JCM 1318 / LMG 3730 / NCIMB 10025)	448	T	18442973
Q8NU98	Corynebacterium glutamicum (strain ATCC 13032 / DSM 20300 / BCRC 11384 / JCM 1318 / LMG 3730 / NCIMB 10025)	27	T	18442973
Q8NU98	Corynebacterium glutamicum (strain ATCC 13032 / DSM 20300 / BCRC 11384 / JCM 1318 / LMG 3730 / NCIMB 10025)	145	T	18442973
Q8NU98	Corynebacterium glutamicum (strain ATCC 13032 / DSM 20300 / BCRC 11384 / JCM 1318 / LMG 3730 / NCIMB 10025)	147	T	18442973
Q8NU98	Corynebacterium glutamicum (strain ATCC 13032 / DSM 20300 / BCRC 11384 / JCM 1318 / LMG 3730 / NCIMB 10025)	165	T	18442973
Q8NU98	Corynebacterium glutamicum (strain ATCC 13032 / DSM 20300 / BCRC 11384 / JCM 1318 / LMG 3730 / NCIMB 10025)	177	T	18442973
Q8NU98	Corynebacterium glutamicum (strain ATCC 13032 / DSM 20300 / BCRC 11384 / JCM 1318 / LMG 3730 / NCIMB 10025)	232	T	18442973
Q8NU98	Corynebacterium glutamicum (strain ATCC 13032 / DSM 20300 / BCRC 11384 / JCM 1318 / LMG 3730 / NCIMB 10025)	242	T	18442973
Q8NU98	Corynebacterium glutamicum (strain ATCC 13032 / DSM 20300 / BCRC 11384 / JCM 1318 / LMG 3730 / NCIMB 10025)	302	T	18442973
Q8NU98	Corynebacterium glutamicum (strain ATCC 13032 / DSM 20300 / BCRC 11384 / JCM 1318 / LMG 3730 / NCIMB 10025)	424	T	18442973
Q8NU98	Corynebacterium glutamicum (strain ATCC 13032 / DSM 20300 / BCRC 11384 / JCM 1318 / LMG 3730 / NCIMB 10025)	426	T	18442973
Q8NU98	Corynebacterium glutamicum (strain ATCC 13032 / DSM 20300 / BCRC 11384 / JCM 1318 / LMG 3730 / NCIMB 10025)	445	T	18442973
Q8NU98	Corynebacterium glutamicum (strain ATCC 13032 / DSM 20300 / BCRC 11384 / JCM 1318 / LMG 3730 / NCIMB 10025)	530	T	18442973
Q8NU98	Corynebacterium glutamicum (strain ATCC 13032 / DSM 20300 / BCRC 11384 / JCM 1318 / LMG 3730 / NCIMB 10025)	560	T	18442973
Q8NU98	Corynebacterium glutamicum (strain ATCC 13032 / DSM 20300 / BCRC 11384 / JCM 1318 / LMG 3730 / NCIMB 10025)	606	T	18442973
Q8NU98	Corynebacterium glutamicum (strain ATCC 13032 / DSM 20300 / BCRC 11384 / JCM 1318 / LMG 3730 / NCIMB 10025)	624	T	18442973
Q8NU97	Corynebacterium glutamicum (strain ATCC 13032 / DSM 20300 / BCRC 11384 / JCM 1318 / LMG 3730 / NCIMB 10025)	192	S	18442973
Q8NU97	Corynebacterium glutamicum (strain ATCC 13032 / DSM 20300 / BCRC 11384 / JCM 1318 / LMG 3730 / NCIMB 10025)	247	S	18442973
Q8NU97	Corynebacterium glutamicum (strain ATCC 13032 / DSM 20300 / BCRC 11384 / JCM 1318 / LMG 3730 / NCIMB 10025)	249	S	18442973
Q8NU97	Corynebacterium glutamicum (strain ATCC 13032 / DSM 20300 / BCRC 11384 / JCM 1318 / LMG 3730 / NCIMB 10025)	305	S	18442973
Q8NU97	Corynebacterium glutamicum (strain ATCC 13032 / DSM 20300 / BCRC 11384 / JCM 1318 / LMG 3730 / NCIMB 10025)	307	S	18442973
Q8NU97	Corynebacterium glutamicum (strain ATCC 13032 / DSM 20300 / BCRC 11384 / JCM 1318 / LMG 3730 / NCIMB 10025)	405	S	18442973
Q8NU97	Corynebacterium glutamicum (strain ATCC 13032 / DSM 20300 / BCRC 11384 / JCM 1318 / LMG 3730 / NCIMB 10025)	436	S	18442973
Q8NU97	Corynebacterium glutamicum (strain ATCC 13032 / DSM 20300 / BCRC 11384 / JCM 1318 / LMG 3730 / NCIMB 10025)	441	S	18442973
Q06067	Escherichia coli (strain K12)	132	H	18534200
Q06067	Escherichia coli (strain K12)	330	H	18534200
Q06067	Escherichia coli (strain K12)	357	H	18534200
Q06067	Escherichia coli (strain K12)	578	H	18534200
A2RN46	Lactococcus lactis subsp. cremoris (strain MG1363)	25	T	18668697
A2RN46	Lactococcus lactis subsp. cremoris (strain MG1363)	69	T	18668697
A2RN46	Lactococcus lactis subsp. cremoris (strain MG1363)	248	T	18668697
A9QSH6	Lactococcus lactis subsp. lactis (strain KF147)	169	T	18668697
A9QSH6	Lactococcus lactis subsp. lactis (strain KF147)	178	T	18668697
A9QSH6	Lactococcus lactis subsp. lactis (strain KF147)	189	T	18668697
A9QSH6	Lactococcus lactis subsp. lactis (strain KF147)	226	T	18668697
A9QSH6	Lactococcus lactis subsp. lactis (strain KF147)	277	T	18668697
D2BKU3	Lactococcus lactis subsp. lactis (strain KF147)	18	T	18668697
D2BKU3	Lactococcus lactis subsp. lactis (strain KF147)	44	T	18668697
D2BKY7	Lactococcus lactis subsp. lactis (strain KF147)	35	T	18668697
D2BKY7	Lactococcus lactis subsp. lactis (strain KF147)	43	T	18668697
D2BKY7	Lactococcus lactis subsp. lactis (strain KF147)	105	T	18668697
D2BKY7	Lactococcus lactis subsp. lactis (strain KF147)	143	T	18668697
D2BKY7	Lactococcus lactis subsp. lactis (strain KF147)	185	T	18668697
D2BKY7	Lactococcus lactis subsp. lactis (strain KF147)	188	T	18668697
D2BKY7	Lactococcus lactis subsp. lactis (strain KF147)	243	T	18668697
D2BLI2	Lactococcus lactis subsp. lactis (strain KF147)	42	T	18668697
D2BLI2	Lactococcus lactis subsp. lactis (strain KF147)	91	T	18668697
D2BLI2	Lactococcus lactis subsp. lactis (strain KF147)	227	T	18668697
D2BLI2	Lactococcus lactis subsp. lactis (strain KF147)	231	T	18668697
D2BLI2	Lactococcus lactis subsp. lactis (strain KF147)	235	T	18668697
D2BLI2	Lactococcus lactis subsp. lactis (strain KF147)	247	T	18668697
D2BLI2	Lactococcus lactis subsp. lactis (strain KF147)	265	T	18668697
D2BLI2	Lactococcus lactis subsp. lactis (strain KF147)	266	T	18668697
D2BLI2	Lactococcus lactis subsp. lactis (strain KF147)	297	T	18668697
D2BMX4	Lactococcus lactis subsp. lactis (strain KF147)	46	T	18668697
D2BMX4	Lactococcus lactis subsp. lactis (strain KF147)	88	T	18668697
D2BNL6	Lactococcus lactis subsp. lactis (strain KF147)	51	T	18668697
D2BNM4	Lactococcus lactis subsp. lactis (strain KF147)	154	T	18668697
D2BNM4	Lactococcus lactis subsp. lactis (strain KF147)	176	T	18668697
D2BNM4	Lactococcus lactis subsp. lactis (strain KF147)	187	T	18668697
D2BNM4	Lactococcus lactis subsp. lactis (strain KF147)	240	T	18668697
D2BNM4	Lactococcus lactis subsp. lactis (strain KF147)	244	T	18668697
D2BNM4	Lactococcus lactis subsp. lactis (strain KF147)	255	T	18668697
D2BNM4	Lactococcus lactis subsp. lactis (strain KF147)	310	T	18668697
D2BNM4	Lactococcus lactis subsp. lactis (strain KF147)	327	T	18668697
D2BNR6	Lactococcus lactis subsp. lactis (strain KF147)	57	T	18668697
D2BRC3	Lactococcus lactis subsp. lactis (strain KF147)	47	T	18668697
D2BRC3	Lactococcus lactis subsp. lactis (strain KF147)	215	T	18668697
D2BRC3	Lactococcus lactis subsp. lactis (strain KF147)	271	T	18668697
D2BRC3	Lactococcus lactis subsp. lactis (strain KF147)	289	T	18668697
D2BRC3	Lactococcus lactis subsp. lactis (strain KF147)	298	T	18668697
D2BRC3	Lactococcus lactis subsp. lactis (strain KF147)	342	T	18668697
D2BRC3	Lactococcus lactis subsp. lactis (strain KF147)	353	T	18668697
P58121	Lactococcus lactis subsp. lactis (strain IL1403) (Streptococcus lactis)	81	T	18668697
Q01462	Lactococcus lactis subsp. lactis (strain IL1403) (Streptococcus lactis)	90	T	18668697
Q01462	Lactococcus lactis subsp. lactis (strain IL1403) (Streptococcus lactis)	152	T	18668697
Q01462	Lactococcus lactis subsp. lactis (strain IL1403) (Streptococcus lactis)	244	T	18668697
Q48662	Lactococcus lactis subsp. lactis (strain IL1403) (Streptococcus lactis)	52	T	18668697
Q48662	Lactococcus lactis subsp. lactis (strain IL1403) (Streptococcus lactis)	123	T	18668697
Q48662	Lactococcus lactis subsp. lactis (strain IL1403) (Streptococcus lactis)	168	T	18668697
Q48662	Lactococcus lactis subsp. lactis (strain IL1403) (Streptococcus lactis)	221	T	18668697
Q48662	Lactococcus lactis subsp. lactis (strain IL1403) (Streptococcus lactis)	243	T	18668697
Q48662	Lactococcus lactis subsp. lactis (strain IL1403) (Streptococcus lactis)	250	T	18668697
Q48662	Lactococcus lactis subsp. lactis (strain IL1403) (Streptococcus lactis)	254	T	18668697
Q48662	Lactococcus lactis subsp. lactis (strain IL1403) (Streptococcus lactis)	369	T	18668697
Q48662	Lactococcus lactis subsp. lactis (strain IL1403) (Streptococcus lactis)	374	T	18668697
Q48662	Lactococcus lactis subsp. lactis (strain IL1403) (Streptococcus lactis)	376	T	18668697
Q48662	Lactococcus lactis subsp. lactis (strain IL1403) (Streptococcus lactis)	405	T	18668697
Q48662	Lactococcus lactis subsp. lactis (strain IL1403) (Streptococcus lactis)	410	T	18668697
Q48662	Lactococcus lactis subsp. lactis (strain IL1403) (Streptococcus lactis)	411	T	18668697
Q9CDL0	Lactococcus lactis subsp. lactis (strain IL1403) (Streptococcus lactis)	111	T	18668697
Q9CDX0	Lactococcus lactis subsp. lactis (strain IL1403) (Streptococcus lactis)	62	T	18668697
[truncated: 115,223 more rows]
