# Supplementary material for: GPS-pPLM: A Language Model for Prediction of Prokaryotic Phosphorylation Sites
Source: Cells. 2024 Nov 8;13(22):1854. doi: 10.3390/cells13221854 (PMC11593113; doi:10.3390/cells13221854)
Supplement: Supplementary file 1 [file cells-13-01854-s001.zip › Table S3.xlsx]

## Sheet: Table S3A
Table S3A. The timestamp-based positive testing dataset.
UniProt ID	Species	Position	Code	Source
P00370	Escherichia coli (strain K12)	288	S	35421590
P00370	Escherichia coli (strain K12)	262	S	35421590
P00370	Escherichia coli (strain K12)	264	S	35421590
P00370	Escherichia coli (strain K12)	265	S	35421590
P00370	Escherichia coli (strain K12)	272	S	35421590
P00393	Escherichia coli (strain K12)	385	S	35421590
P00452	Escherichia coli (strain K12)	622	S	35421590
P00452	Escherichia coli (strain K12)	625	S	35421590
P00452	Escherichia coli (strain K12)	626	S	35421590
P00550	Escherichia coli (strain K12)	485	S	35421590
P00550	Escherichia coli (strain K12)	489	S	35421590
P00550	Escherichia coli (strain K12)	549	S	35421590
P00550	Escherichia coli (strain K12)	390	S	35421590
P00550	Escherichia coli (strain K12)	391	S	35421590
P00561	Escherichia coli (strain K12)	207	S	35421590
P00561	Escherichia coli (strain K12)	38	S	35421590
P00561	Escherichia coli (strain K12)	65	S	35421590
P00561	Escherichia coli (strain K12)	26	S	35421590
P00561	Escherichia coli (strain K12)	506	S	35421590
P00579	Escherichia coli (strain K12)	334	S	35421590
P00579	Escherichia coli (strain K12)	7	S	35421590
P00579	Escherichia coli (strain K12)	366	S	35421590
P00582	Escherichia coli (strain K12)	581	S	35421590
P00582	Escherichia coli (strain K12)	225	S	35421590
P00582	Escherichia coli (strain K12)	79	S	35421590
P00861	Escherichia coli (strain K12)	152	S	35421590
P00864	Escherichia coli (strain K12)	99	S	35421590
P00864	Escherichia coli (strain K12)	698	S	35421590
P00864	Escherichia coli (strain K12)	6	S	35421590
P00864	Escherichia coli (strain K12)	10	S	35421590
P00864	Escherichia coli (strain K12)	13	S	35421590
P00864	Escherichia coli (strain K12)	711	S	35421590
P00864	Escherichia coli (strain K12)	748	S	35421590
P00864	Escherichia coli (strain K12)	420	S	35421590
P00887	Escherichia coli (strain K12)	205	S	35421590
P00887	Escherichia coli (strain K12)	84	S	35421590
P00893	Escherichia coli (strain K12)	494	S	35421590
P00893	Escherichia coli (strain K12)	496	S	35421590
P00893	Escherichia coli (strain K12)	490	S	35421590
P00894	Escherichia coli (strain K12)	94	S	35421590
P00894	Escherichia coli (strain K12)	74	S	35421590
P00895	Escherichia coli (strain K12)	339	S	35421590
P00895	Escherichia coli (strain K12)	346	S	35421590
P00895	Escherichia coli (strain K12)	241	S	35421590
P00895	Escherichia coli (strain K12)	360	S	35421590
P00895	Escherichia coli (strain K12)	109	S	35421590
P00895	Escherichia coli (strain K12)	230	S	35421590
P00895	Escherichia coli (strain K12)	394	S	35421590
P00904	Escherichia coli (strain K12)	241	S	35421590
P00904	Escherichia coli (strain K12)	223	S	35421590
P00909	Escherichia coli (strain K12)	361	S	35421590
P00909	Escherichia coli (strain K12)	193	S	35421590
P00909	Escherichia coli (strain K12)	238	S	35421590
P00909	Escherichia coli (strain K12)	214	S	35421590
P00909	Escherichia coli (strain K12)	386	S	35421590
P00934	Escherichia coli (strain K12)	289	S	35421590
P00935	Escherichia coli (strain K12)	104	S	35421590
P00936	Escherichia coli (strain K12)	788	S	35421590
P00936	Escherichia coli (strain K12)	789	S	35421590
P00936	Escherichia coli (strain K12)	790	S	35421590
P00936	Escherichia coli (strain K12)	719	S	35421590
P00954	Escherichia coli (strain K12)	215	S	35421590
P00956	Escherichia coli (strain K12)	402	S	35421590
P00956	Escherichia coli (strain K12)	6	S	35421590
P00956	Escherichia coli (strain K12)	63	S	35421590
P00957	Escherichia coli (strain K12)	440	S	35421590
P00957	Escherichia coli (strain K12)	779	S	35421590
P00957	Escherichia coli (strain K12)	386	S	35421590
P00957	Escherichia coli (strain K12)	734	S	35421590
P00957	Escherichia coli (strain K12)	277	S	35421590
P00959	Escherichia coli (strain K12)	275	S	35421590
P00959	Escherichia coli (strain K12)	337	S	35421590
P00962	Escherichia coli (strain K12)	270	S	35421590
P02358	Escherichia coli (strain K12)	100	S	35421590
P02359	Escherichia coli (strain K12)	170	S	35421590
P02413	Escherichia coli (strain K12)	80	S	35421590
P02413	Escherichia coli (strain K12)	68	S	35421590
P03004	Escherichia coli (strain K12)	2	S	35421590
P03023	Escherichia coli (strain K12)	345	S	35421590
P03023	Escherichia coli (strain K12)	354	S	35421590
P03023	Escherichia coli (strain K12)	28	S	35421590
P03023	Escherichia coli (strain K12)	31	S	35421590
P04391	Escherichia coli (strain K12)	82	S	35421590
P04395	Escherichia coli (strain K12)	127	S	35421590
P04425	Escherichia coli (strain K12)	250	S	35421590
P04693	Escherichia coli (strain K12)	26	S	35421590
P04805	Escherichia coli (strain K12)	292	S	35421590
P04825	Escherichia coli (strain K12)	48	S	35421590
P05020	Escherichia coli (strain K12)	160	S	35421590
P05194	Escherichia coli (strain K12)	32	S	35421590
P05194	Escherichia coli (strain K12)	232	S	35421590
P05791	Escherichia coli (strain K12)	602	S	35421590
P05791	Escherichia coli (strain K12)	156	S	35421590
P05791	Escherichia coli (strain K12)	179	S	35421590
P05793	Escherichia coli (strain K12)	33	S	35421590
P05793	Escherichia coli (strain K12)	467	S	35421590
P06612	Escherichia coli (strain K12)	23	S	35421590
P06616	Escherichia coli (strain K12)	283	S	35421590
P06616	Escherichia coli (strain K12)	294	S	35421590
P06715	Escherichia coli (strain K12)	98	S	35421590
P06715	Escherichia coli (strain K12)	398	S	35421590
P06715	Escherichia coli (strain K12)	373	S	35421590
P06715	Escherichia coli (strain K12)	374	S	35421590
P06986	Escherichia coli (strain K12)	308	S	35421590
P06986	Escherichia coli (strain K12)	22	S	35421590
P06986	Escherichia coli (strain K12)	331	S	35421590
P06986	Escherichia coli (strain K12)	2	S	35421590
P06987	Escherichia coli (strain K12)	20	S	35421590
P06987	Escherichia coli (strain K12)	328	S	35421590
P06988	Escherichia coli (strain K12)	29	S	35421590
P06988	Escherichia coli (strain K12)	2	S	35421590
P06988	Escherichia coli (strain K12)	11	S	35421590
P06988	Escherichia coli (strain K12)	77	S	35421590
P07001	Escherichia coli (strain K12)	231	S	35421590
P07004	Escherichia coli (strain K12)	185	S	35421590
P07004	Escherichia coli (strain K12)	251	S	35421590
P07012	Escherichia coli (strain K12)	184	S	35421590
P07012	Escherichia coli (strain K12)	279	S	35421590
P07012	Escherichia coli (strain K12)	209	S	35421590
P07012	Escherichia coli (strain K12)	315	S	35421590
P07023	Escherichia coli (strain K12)	176	S	35421590
P07023	Escherichia coli (strain K12)	52	S	35421590
P07023	Escherichia coli (strain K12)	56	S	35421590
P07023	Escherichia coli (strain K12)	82	S	35421590
P07023	Escherichia coli (strain K12)	84	S	35421590
P07023	Escherichia coli (strain K12)	85	S	35421590
P07023	Escherichia coli (strain K12)	241	S	35421590
P07023	Escherichia coli (strain K12)	38	S	35421590
P07023	Escherichia coli (strain K12)	97	S	35421590
P07118	Escherichia coli (strain K12)	904	S	35421590
P07118	Escherichia coli (strain K12)	852	S	35421590
P07395	Escherichia coli (strain K12)	792	S	35421590
P07395	Escherichia coli (strain K12)	357	S	35421590
P07639	Escherichia coli (strain K12)	286	S	35421590
P07639	Escherichia coli (strain K12)	348	S	35421590
P07639	Escherichia coli (strain K12)	361	S	35421590
P07762	Escherichia coli (strain K12)	65	S	35421590
P07813	Escherichia coli (strain K12)	618	S	35421590
P07813	Escherichia coli (strain K12)	31	S	35421590
P08178	Escherichia coli (strain K12)	6	S	35421590
P08178	Escherichia coli (strain K12)	195	S	35421590
P08179	Escherichia coli (strain K12)	110	S	35421590
P08312	Escherichia coli (strain K12)	16	S	35421590
P08321	Escherichia coli (strain K12)	2	S	35421590
P08373	Escherichia coli (strain K12)	300	S	35421590
P08660	Escherichia coli (strain K12)	445	S	35421590
P08660	Escherichia coli (strain K12)	29	S	35421590
P08839	Escherichia coli (strain K12)	326	S	35421590
P08839	Escherichia coli (strain K12)	248	S	35421590
P08839	Escherichia coli (strain K12)	207	S	35421590
P08839	Escherichia coli (strain K12)	210	S	35421590
P09127	Escherichia coli (strain K12)	8	S	35421590
P09147	Escherichia coli (strain K12)	304	S	35421590
P09151	Escherichia coli (strain K12)	290	S	35421590
P09151	Escherichia coli (strain K12)	296	S	35421590
P09151	Escherichia coli (strain K12)	297	S	35421590
P09151	Escherichia coli (strain K12)	2	S	35421590
P09323	Escherichia coli (strain K12)	457	S	35421590
P09373	Escherichia coli (strain K12)	2	S	35421590
P09373	Escherichia coli (strain K12)	734	S	35421590
P09831	Escherichia coli (strain K12)	470	S	35421590
P09832	Escherichia coli (strain K12)	140	S	35421590
P09832	Escherichia coli (strain K12)	49	S	35421590
P09832	Escherichia coli (strain K12)	413	S	35421590
P09832	Escherichia coli (strain K12)	418	S	35421590
P09832	Escherichia coli (strain K12)	428	S	35421590
P09832	Escherichia coli (strain K12)	2	S	35421590
P0A698	Escherichia coli (strain K12)	391	S	35421590
P0A6A3	Escherichia coli (strain K12)	284	S	35421590
P0A6A3	Escherichia coli (strain K12)	101	S	35421590
P0A6A3	Escherichia coli (strain K12)	102	S	35421590
P0A6A3	Escherichia coli (strain K12)	108	S	35421590
P0A6B7	Escherichia coli (strain K12)	323	S	35421590
P0A6B7	Escherichia coli (strain K12)	324	S	35421590
P0A6B7	Escherichia coli (strain K12)	326	S	35421590
P0A6B7	Escherichia coli (strain K12)	398	S	35421590
P0A6C5	Escherichia coli (strain K12)	404	S	35421590
P0A6E1	Escherichia coli (strain K12)	129	S	35421590
P0A6E4	Escherichia coli (strain K12)	394	S	35421590
P0A6E4	Escherichia coli (strain K12)	429	S	35421590
P0A6E6	Escherichia coli (strain K12)	107	S	35421590
P0A6E6	Escherichia coli (strain K12)	108	S	35421590
P0A6F1	Escherichia coli (strain K12)	100	S	35421590
P0A6F3	Escherichia coli (strain K12)	71	S	35421590
P0A6F3	Escherichia coli (strain K12)	72	S	35421590
P0A6F3	Escherichia coli (strain K12)	221	S	35421590
P0A6F3	Escherichia coli (strain K12)	222	S	35421590
P0A6F5	Escherichia coli (strain K12)	151	S	35421590
P0A6F5	Escherichia coli (strain K12)	139	S	35421590
P0A6F5	Escherichia coli (strain K12)	358	S	35421590
P0A6G3	Escherichia coli (strain K12)	139	S	35421590
P0A6G7	Escherichia coli (strain K12)	30	S	35421590
P0A6G7	Escherichia coli (strain K12)	35	S	35421590
P0A6H1	Escherichia coli (strain K12)	105	S	35421590
P0A6H1	Escherichia coli (strain K12)	266	S	35421590
P0A6H5	Escherichia coli (strain K12)	153	S	35421590
P0A6H5	Escherichia coli (strain K12)	267	S	35421590
P0A6J1	Escherichia coli (strain K12)	73	S	35421590
P0A6J1	Escherichia coli (strain K12)	78	S	35421590
P0A6J5	Escherichia coli (strain K12)	422	S	35421590
P0A6J5	Escherichia coli (strain K12)	432	S	35421590
P0A6J8	Escherichia coli (strain K12)	176	S	35421590
P0A6K6	Escherichia coli (strain K12)	147	S	35421590
P0A6L2	Escherichia coli (strain K12)	87	S	35421590
P0A6L2	Escherichia coli (strain K12)	277	S	35421590
P0A6L9	Escherichia coli (strain K12)	159	S	35421590
P0A6M4	Escherichia coli (strain K12)	94	S	35421590
P0A6M8	Escherichia coli (strain K12)	647	S	35421590
P0A6M8	Escherichia coli (strain K12)	582	S	35421590
P0A6N4	Escherichia coli (strain K12)	185	S	35421590
P0A6P1	Escherichia coli (strain K12)	205	S	35421590
P0A6P1	Escherichia coli (strain K12)	176	S	35421590
P0A6P1	Escherichia coli (strain K12)	187	S	35421590
P0A6P5	Escherichia coli (strain K12)	382	S	35421590
P0A6P7	Escherichia coli (strain K12)	40	S	35421590
P0A6P7	Escherichia coli (strain K12)	41	S	35421590
P0A6P9	Escherichia coli (strain K12)	187	S	35421590
P0A6R0	Escherichia coli (strain K12)	202	S	35421590
P0A6T1	Escherichia coli (strain K12)	531	S	35421590
P0A6T1	Escherichia coli (strain K12)	414	S	35421590
P0A6T5	Escherichia coli (strain K12)	199	S	35421590
P0A6U5	Escherichia coli (strain K12)	42	S	35421590
P0A6V5	Escherichia coli (strain K12)	70	S	35421590
P0A6V5	Escherichia coli (strain K12)	71	S	35421590
P0A6X7	Escherichia coli (strain K12)	95	S	35421590
P0A6Y1	Escherichia coli (strain K12)	35	S	35421590
P0A6Y1	Escherichia coli (strain K12)	50	S	35421590
P0A6Y1	Escherichia coli (strain K12)	52	S	35421590
P0A6Y1	Escherichia coli (strain K12)	15	S	35421590
P0A6Y8	Escherichia coli (strain K12)	423	S	35421590
P0A6Y8	Escherichia coli (strain K12)	545	S	35421590
P0A6Z3	Escherichia coli (strain K12)	264	S	35421590
P0A6Z3	Escherichia coli (strain K12)	79	S	35421590
P0A6Z6	Escherichia coli (strain K12)	29	S	35421590
P0A705	Escherichia coli (strain K12)	243	S	35421590
P0A705	Escherichia coli (strain K12)	80	S	35421590
P0A707	Escherichia coli (strain K12)	57	S	35421590
P0A715	Escherichia coli (strain K12)	283	S	35421590
P0A715	Escherichia coli (strain K12)	144	S	35421590
P0A715	Escherichia coli (strain K12)	64	S	35421590
P0A715	Escherichia coli (strain K12)	65	S	35421590
P0A717	Escherichia coli (strain K12)	310	S	35421590
P0A729	Escherichia coli (strain K12)	8	S	35421590
P0A729	Escherichia coli (strain K12)	10	S	35421590
P0A729	Escherichia coli (strain K12)	23	S	35421590
P0A729	Escherichia coli (strain K12)	37	S	35421590
P0A734	Escherichia coli (strain K12)	32	S	35421590
P0A763	Escherichia coli (strain K12)	124	S	35421590
P0A784	Escherichia coli (strain K12)	108	S	35421590
P0A784	Escherichia coli (strain K12)	135	S	35421590
P0A786	Escherichia coli (strain K12)	53	S	35421590
P0A796	Escherichia coli (strain K12)	59	S	35421590
P0A7A2	Escherichia coli (strain K12)	95	S	35421590
P0A7A5	Escherichia coli (strain K12)	126	S	35421590
P0A7A7	Escherichia coli (strain K12)	375	S	35421590
P0A7B1	Escherichia coli (strain K12)	64	S	35421590
P0A7B1	Escherichia coli (strain K12)	69	S	35421590
P0A7B1	Escherichia coli (strain K12)	71	S	35421590
P0A7B1	Escherichia coli (strain K12)	442	S	35421590
P0A7B5	Escherichia coli (strain K12)	207	S	35421590
P0A7B5	Escherichia coli (strain K12)	293	S	35421590
P0A7B5	Escherichia coli (strain K12)	14	S	35421590
P0A7B5	Escherichia coli (strain K12)	20	S	35421590
P0A7B5	Escherichia coli (strain K12)	2	S	35421590
P0A7B5	Escherichia coli (strain K12)	181	S	35421590
P0A7B5	Escherichia coli (strain K12)	308	S	35421590
P0A7D7	Escherichia coli (strain K12)	59	S	35421590
P0A7E5	Escherichia coli (strain K12)	430	S	35421590
P0A7E5	Escherichia coli (strain K12)	253	S	35421590
P0A7F3	Escherichia coli (strain K12)	98	S	35421590
P0A7F6	Escherichia coli (strain K12)	239	S	35421590
P0A7G2	Escherichia coli (strain K12)	130	S	35421590
P0A7I0	Escherichia coli (strain K12)	304	S	35421590
P0A7J3	Escherichia coli (strain K12)	16	S	35421590
P0A7K2	Escherichia coli (strain K12)	100	S	35421590
P0A7K6	Escherichia coli (strain K12)	65	S	35421590
P0A7L3	Escherichia coli (strain K12)	87	S	35421590
P0A7M2	Escherichia coli (strain K12)	35	S	35421590
P0A7M2	Escherichia coli (strain K12)	2	S	35421590
P0A7N1	Escherichia coli (strain K12)	66	S	35421590
P0A7N1	Escherichia coli (strain K12)	53	S	35421590
P0A7R1	Escherichia coli (strain K12)	93	S	35421590
P0A7R1	Escherichia coli (strain K12)	136	S	35421590
P0A7S9	Escherichia coli (strain K12)	74	S	35421590
P0A7S9	Escherichia coli (strain K12)	21	S	35421590
P0A7V3	Escherichia coli (strain K12)	20	S	35421590
P0A7V8	Escherichia coli (strain K12)	49	S	35421590
P0A7V8	Escherichia coli (strain K12)	138	S	35421590
P0A7W7	Escherichia coli (strain K12)	74	S	35421590
P0A7X3	Escherichia coli (strain K12)	93	S	35421590
P0A7X3	Escherichia coli (strain K12)	96	S	35421590
P0A7Y0	Escherichia coli (strain K12)	148	S	35421590
P0A7Z4	Escherichia coli (strain K12)	313	S	35421590
P0A7Z4	Escherichia coli (strain K12)	156	S	35421590
P0A7Z4	Escherichia coli (strain K12)	161	S	35421590
P0A7Z4	Escherichia coli (strain K12)	20	S	35421590
P0A805	Escherichia coli (strain K12)	149	S	35421590
P0A805	Escherichia coli (strain K12)	73	S	35421590
P0A805	Escherichia coli (strain K12)	75	S	35421590
P0A817	Escherichia coli (strain K12)	8	S	35421590
P0A821	Escherichia coli (strain K12)	26	S	35421590
P0A825	Escherichia coli (strain K12)	245	S	35421590
P0A825	Escherichia coli (strain K12)	355	S	35421590
P0A825	Escherichia coli (strain K12)	360	S	35421590
P0A832	Escherichia coli (strain K12)	11	S	35421590
P0A832	Escherichia coli (strain K12)	52	S	35421590
P0A850	Escherichia coli (strain K12)	262	S	35421590
P0A867	Escherichia coli (strain K12)	36	S	35421590
P0A867	Escherichia coli (strain K12)	22	S	35421590
P0A867	Escherichia coli (strain K12)	93	S	35421590
P0A870	Escherichia coli (strain K12)	255	S	35421590
P0A870	Escherichia coli (strain K12)	279	S	35421590
P0A877	Escherichia coli (strain K12)	178	S	35421590
P0A877	Escherichia coli (strain K12)	168	S	35421590
P0A877	Escherichia coli (strain K12)	6	S	35421590
P0A879	Escherichia coli (strain K12)	143	S	35421590
P0A879	Escherichia coli (strain K12)	161	S	35421590
P0A879	Escherichia coli (strain K12)	163	S	35421590
P0A879	Escherichia coli (strain K12)	34	S	35421590
P0A879	Escherichia coli (strain K12)	351	S	35421590
P0A894	Escherichia coli (strain K12)	107	S	35421590
P0A898	Escherichia coli (strain K12)	51	S	35421590
P0A898	Escherichia coli (strain K12)	53	S	35421590
P0A8A0	Escherichia coli (strain K12)	58	S	35421590
P0A8A0	Escherichia coli (strain K12)	129	S	35421590
P0A8A0	Escherichia coli (strain K12)	135	S	35421590
P0A8A4	Escherichia coli (strain K12)	273	S	35421590
P0A8B5	Escherichia coli (strain K12)	96	S	35421590
P0A8B5	Escherichia coli (strain K12)	97	S	35421590
P0A8E1	Escherichia coli (strain K12)	33	S	35421590
P0A8E7	Escherichia coli (strain K12)	28	S	35421590
P0A8E7	Escherichia coli (strain K12)	104	S	35421590
P0A8F0	Escherichia coli (strain K12)	93	S	35421590
P0A8F0	Escherichia coli (strain K12)	24	S	35421590
P0A8F4	Escherichia coli (strain K12)	88	S	35421590
P0A8F8	Escherichia coli (strain K12)	114	S	35421590
P0A8F8	Escherichia coli (strain K12)	531	S	35421590
P0A8F8	Escherichia coli (strain K12)	478	S	35421590
P0A8G3	Escherichia coli (strain K12)	175	S	35421590
P0A8G3	Escherichia coli (strain K12)	268	S	35421590
P0A8G3	Escherichia coli (strain K12)	80	S	35421590
P0A8I3	Escherichia coli (strain K12)	216	S	35421590
P0A8J4	Escherichia coli (strain K12)	50	S	35421590
P0A8L1	Escherichia coli (strain K12)	147	S	35421590
P0A8L1	Escherichia coli (strain K12)	160	S	35421590
P0A8L1	Escherichia coli (strain K12)	273	S	35421590
P0A8L1	Escherichia coli (strain K12)	53	S	35421590
P0A8M0	Escherichia coli (strain K12)	117	S	35421590
P0A8M0	Escherichia coli (strain K12)	339	S	35421590
P0A8M0	Escherichia coli (strain K12)	2	S	35421590
P0A8M3	Escherichia coli (strain K12)	322	S	35421590
P0A8M3	Escherichia coli (strain K12)	283	S	35421590
P0A8M3	Escherichia coli (strain K12)	430	S	35421590
P0A8M3	Escherichia coli (strain K12)	140	S	35421590
P0A8M3	Escherichia coli (strain K12)	360	S	35421590
P0A8M3	Escherichia coli (strain K12)	10	S	35421590
P0A8N3	Escherichia coli (strain K12)	46	S	35421590
P0A8N3	Escherichia coli (strain K12)	268	S	35421590
P0A8N5	Escherichia coli (strain K12)	46	S	35421590
P0A8S1	Escherichia coli (strain K12)	33	S	35421590
P0A8U6	Escherichia coli (strain K12)	82	S	35421590
P0A8V2	Escherichia coli (strain K12)	1250	S	35421590
P0A8V2	Escherichia coli (strain K12)	1162	S	35421590
P0A8W2	Escherichia coli (strain K12)	3	S	35421590
P0A8W2	Escherichia coli (strain K12)	7	S	35421590
P0A8W5	Escherichia coli (strain K12)	91	S	35421590
P0A8W5	Escherichia coli (strain K12)	95	S	35421590
P0A8W8	Escherichia coli (strain K12)	154	S	35421590
P0A8Y3	Escherichia coli (strain K12)	24	S	35421590
P0A948	Escherichia coli (strain K12)	95	S	35421590
P0A953	Escherichia coli (strain K12)	297	S	35421590
P0A955	Escherichia coli (strain K12)	154	S	35421590
P0A959	Escherichia coli (strain K12)	71	S	35421590
P0A991	Escherichia coli (strain K12)	300	S	35421590
P0A991	Escherichia coli (strain K12)	25	S	35421590
P0A993	Escherichia coli (strain K12)	264	S	35421590
P0A9B2	Escherichia coli (strain K12)	330	S	35421590
P0A9B6	Escherichia coli (strain K12)	154	S	35421590
P0A9B6	Escherichia coli (strain K12)	82	S	35421590
P0A9C0	Escherichia coli (strain K12)	424	S	35421590
P0A9C5	Escherichia coli (strain K12)	350	S	35421590
P0A9C5	Escherichia coli (strain K12)	2	S	35421590
P0A9D2	Escherichia coli (strain K12)	196	S	35421590
P0A9D2	Escherichia coli (strain K12)	88	S	35421590
P0A9D8	Escherichia coli (strain K12)	240	S	35421590
P0A9E5	Escherichia coli (strain K12)	148	S	35421590
P0A9F3	Escherichia coli (strain K12)	282	S	35421590
P0A9F3	Escherichia coli (strain K12)	123	S	35421590
P0A9G6	Escherichia coli (strain K12)	319	S	35421590
P0A9H1	Escherichia coli (strain K12)	81	S	35421590
P0A9H1	Escherichia coli (strain K12)	117	S	35421590
P0A9I3	Escherichia coli (strain K12)	31	S	35421590
P0A9J0	Escherichia coli (strain K12)	149	S	35421590
P0A9J8	Escherichia coli (strain K12)	15	S	35421590
P0A9J8	Escherichia coli (strain K12)	114	S	35421590
P0A9J8	Escherichia coli (strain K12)	134	S	35421590
P0A9J8	Escherichia coli (strain K12)	42	S	35421590
P0A9K3	Escherichia coli (strain K12)	101	S	35421590
P0A9L8	Escherichia coli (strain K12)	231	S	35421590
P0A9L8	Escherichia coli (strain K12)	85	S	35421590
P0A9L8	Escherichia coli (strain K12)	86	S	35421590
P0A9M0	Escherichia coli (strain K12)	119	S	35421590
P0A9M0	Escherichia coli (strain K12)	104	S	35421590
P0A9M0	Escherichia coli (strain K12)	491	S	35421590
P0A9M0	Escherichia coli (strain K12)	6	S	35421590
P0A9M0	Escherichia coli (strain K12)	136	S	35421590
P0A9M5	Escherichia coli (strain K12)	61	S	35421590
P0A9M8	Escherichia coli (strain K12)	73	S	35421590
P0A9M8	Escherichia coli (strain K12)	263	S	35421590
P0A9M8	Escherichia coli (strain K12)	196	S	35421590
P0A9M8	Escherichia coli (strain K12)	596	S	35421590
P0A9M8	Escherichia coli (strain K12)	600	S	35421590
P0A9Q1	Escherichia coli (strain K12)	133	S	35421590
P0A9Q1	Escherichia coli (strain K12)	128	S	35421590
P0A9Q5	Escherichia coli (strain K12)	18	S	35421590
P0A9Q7	Escherichia coli (strain K12)	25	S	35421590
P0A9Q7	Escherichia coli (strain K12)	689	S	35421590
P0A9Q7	Escherichia coli (strain K12)	764	S	35421590
P0A9Q9	Escherichia coli (strain K12)	15	S	35421590
P0A9Q9	Escherichia coli (strain K12)	256	S	35421590
P0A9Q9	Escherichia coli (strain K12)	257	S	35421590
P0A9Q9	Escherichia coli (strain K12)	239	S	35421590
P0A9R7	Escherichia coli (strain K12)	211	S	35421590
P0A9S5	Escherichia coli (strain K12)	46	S	35421590
P0A9S7	Escherichia coli (strain K12)	128	S	35421590
P0A9T0	Escherichia coli (strain K12)	5	S	35421590
P0A9T0	Escherichia coli (strain K12)	107	S	35421590
P0A9T0	Escherichia coli (strain K12)	146	S	35421590
P0A9U3	Escherichia coli (strain K12)	267	S	35421590
P0A9U3	Escherichia coli (strain K12)	130	S	35421590
P0A9V1	Escherichia coli (strain K12)	139	S	35421590
P0A9W3	Escherichia coli (strain K12)	299	S	35421590
P0A9W3	Escherichia coli (strain K12)	260	S	35421590
P0A9W6	Escherichia coli (strain K12)	66	S	35421590
P0A9X1	Escherichia coli (strain K12)	21	S	35421590
P0A9X4	Escherichia coli (strain K12)	100	S	35421590
P0AA16	Escherichia coli (strain K12)	174	S	35421590
P0AA16	Escherichia coli (strain K12)	195	S	35421590
P0AA16	Escherichia coli (strain K12)	74	S	35421590
P0AA25	Escherichia coli (strain K12)	12	S	35421590
P0AA97	Escherichia coli (strain K12)	121	S	35421590
P0AAA1	Escherichia coli (strain K12)	202	S	35421590
P0AAB6	Escherichia coli (strain K12)	250	S	35421590
P0AAG0	Escherichia coli (strain K12)	269	S	35421590
P0AAI3	Escherichia coli (strain K12)	610	S	35421590
P0AAI3	Escherichia coli (strain K12)	613	S	35421590
P0AAI3	Escherichia coli (strain K12)	638	S	35421590
P0AAI5	Escherichia coli (strain K12)	328	S	35421590
P0AAI9	Escherichia coli (strain K12)	197	S	35421590
P0AB65	Escherichia coli (strain K12)	83	S	35421590
P0AB67	Escherichia coli (strain K12)	454	S	35421590
P0AB89	Escherichia coli (strain K12)	340	S	35421590
P0AB89	Escherichia coli (strain K12)	4	S	35421590
P0AB89	Escherichia coli (strain K12)	5	S	35421590
P0AB89	Escherichia coli (strain K12)	295	S	35421590
P0AB91	Escherichia coli (strain K12)	267	S	35421590
P0AB91	Escherichia coli (strain K12)	271	S	35421590
P0AB91	Escherichia coli (strain K12)	272	S	35421590
P0AB91	Escherichia coli (strain K12)	169	S	35421590
P0ABA0	Escherichia coli (strain K12)	84	S	35421590
P0ABA4	Escherichia coli (strain K12)	177	S	35421590
P0ABA6	Escherichia coli (strain K12)	256	S	35421590
P0ABA6	Escherichia coli (strain K12)	203	S	35421590
P0ABB0	Escherichia coli (strain K12)	203	S	35421590
P0ABB0	Escherichia coli (strain K12)	506	S	35421590
P0ABB0	Escherichia coli (strain K12)	462	S	35421590
P0ABB0	Escherichia coli (strain K12)	23	S	35421590
P0ABB0	Escherichia coli (strain K12)	390	S	35421590
P0ABB4	Escherichia coli (strain K12)	121	S	35421590
P0ABB4	Escherichia coli (strain K12)	123	S	35421590
P0ABB4	Escherichia coli (strain K12)	197	S	35421590
P0ABC7	Escherichia coli (strain K12)	63	S	35421590
P0ABC7	Escherichia coli (strain K12)	67	S	35421590
P0ABD5	Escherichia coli (strain K12)	21	S	35421590
P0ABD5	Escherichia coli (strain K12)	26	S	35421590
P0ABF8	Escherichia coli (strain K12)	119	S	35421590
P0ABF8	Escherichia coli (strain K12)	120	S	35421590
P0ABH7	Escherichia coli (strain K12)	280	S	35421590
P0ABH9	Escherichia coli (strain K12)	748	S	35421590
P0ABH9	Escherichia coli (strain K12)	616	S	35421590
P0ABJ3	Escherichia coli (strain K12)	171	S	35421590
P0ABJ6	Escherichia coli (strain K12)	4	S	35421590
P0ABJ9	Escherichia coli (strain K12)	514	S	35421590
P0ABK5	Escherichia coli (strain K12)	9	S	35421590
P0ABK5	Escherichia coli (strain K12)	97	S	35421590
P0ABK5	Escherichia coli (strain K12)	257	S	35421590
P0ABK5	Escherichia coli (strain K12)	145	S	35421590
P0ABN1	Escherichia coli (strain K12)	85	S	35421590
P0ABU0	Escherichia coli (strain K12)	101	S	35421590
P0ABU9	Escherichia coli (strain K12)	63	S	35421590
P0ABU9	Escherichia coli (strain K12)	227	S	35421590
P0ABZ4	Escherichia coli (strain K12)	100	S	35421590
P0AC19	Escherichia coli (strain K12)	48	S	35421590
P0AC19	Escherichia coli (strain K12)	74	S	35421590
P0AC41	Escherichia coli (strain K12)	472	S	35421590
P0AC41	Escherichia coli (strain K12)	504	S	35421590
P0AC53	Escherichia coli (strain K12)	310	S	35421590
P0AC53	Escherichia coli (strain K12)	311	S	35421590
P0AC59	Escherichia coli (strain K12)	56	S	35421590
P0AC69	Escherichia coli (strain K12)	109	S	35421590
P0AC81	Escherichia coli (strain K12)	32	S	35421590
P0AC84	Escherichia coli (strain K12)	143	S	35421590
P0ACA7	Escherichia coli (strain K12)	107	S	35421590
P0ACB2	Escherichia coli (strain K12)	218	S	35421590
P0ACJ0	Escherichia coli (strain K12)	30	S	35421590
P0ACJ0	Escherichia coli (strain K12)	156	S	35421590
P0ACJ0	Escherichia coli (strain K12)	41	S	35421590
P0ACJ8	Escherichia coli (strain K12)	198	S	35421590
P0ACJ8	Escherichia coli (strain K12)	180	S	35421590
P0ACJ8	Escherichia coli (strain K12)	28	S	35421590
P0ACJ8	Escherichia coli (strain K12)	99	S	35421590
P0ACK5	Escherichia coli (strain K12)	210	S	35421590
P0ACK5	Escherichia coli (strain K12)	62	S	35421590
P0ACK5	Escherichia coli (strain K12)	64	S	35421590
P0ACL9	Escherichia coli (strain K12)	199	S	35421590
P0ACL9	Escherichia coli (strain K12)	200	S	35421590
P0ACP7	Escherichia coli (strain K12)	46	S	35421590
P0ACU7	Escherichia coli (strain K12)	164	S	35421590
P0ACV0	Escherichia coli (strain K12)	304	S	35421590
P0ACV4	Escherichia coli (strain K12)	97	S	35421590
P0ACY3	Escherichia coli (strain K12)	568	S	35421590
P0ACY3	Escherichia coli (strain K12)	392	S	35421590
P0AD24	Escherichia coli (strain K12)	60	S	35421590
P0ADF6	Escherichia coli (strain K12)	379	S	35421590
P0ADG7	Escherichia coli (strain K12)	395	S	35421590
P0ADG7	Escherichia coli (strain K12)	399	S	35421590
P0ADG7	Escherichia coli (strain K12)	405	S	35421590
P0ADG7	Escherichia coli (strain K12)	91	S	35421590
P0ADI7	Escherichia coli (strain K12)	59	S	35421590
P0ADK8	Escherichia coli (strain K12)	27	S	35421590
P0ADN2	Escherichia coli (strain K12)	110	S	35421590
P0ADP0	Escherichia coli (strain K12)	229	S	35421590
P0ADP0	Escherichia coli (strain K12)	48	S	35421590
P0ADP0	Escherichia coli (strain K12)	162	S	35421590
P0ADP2	Escherichia coli (strain K12)	88	S	35421590
P0ADQ7	Escherichia coli (strain K12)	37	S	35421590
P0ADS2	Escherichia coli (strain K12)	78	S	35421590
P0ADS9	Escherichia coli (strain K12)	82	S	35421590
P0ADT5	Escherichia coli (strain K12)	84	S	35421590
P0ADZ4	Escherichia coli (strain K12)	13	S	35421590
P0ADZ4	Escherichia coli (strain K12)	2	S	35421590
P0ADZ4	Escherichia coli (strain K12)	4	S	35421590
P0AE01	Escherichia coli (strain K12)	223	S	35421590
P0AE01	Escherichia coli (strain K12)	13	S	35421590
P0AE08	Escherichia coli (strain K12)	85	S	35421590
P0AE08	Escherichia coli (strain K12)	86	S	35421590
P0AE18	Escherichia coli (strain K12)	188	S	35421590
P0AE28	Escherichia coli (strain K12)	155	S	35421590
P0AE39	Escherichia coli (strain K12)	173	S	35421590
P0AE52	Escherichia coli (strain K12)	142	S	35421590
P0AE78	Escherichia coli (strain K12)	2	S	35421590
P0AE78	Escherichia coli (strain K12)	271	S	35421590
P0AEB2	Escherichia coli (strain K12)	116	S	35421590
P0AEC0	Escherichia coli (strain K12)	332	S	35421590
P0AEC3	Escherichia coli (strain K12)	725	S	35421590
P0AEC3	Escherichia coli (strain K12)	291	S	35421590
P0AED0	Escherichia coli (strain K12)	25	S	35421590
P0AED0	Escherichia coli (strain K12)	117	S	35421590
P0AED9	Escherichia coli (strain K12)	58	S	35421590
P0AED9	Escherichia coli (strain K12)	153	S	35421590
P0AEH3	Escherichia coli (strain K12)	97	S	35421590
P0AEJ2	Escherichia coli (strain K12)	215	S	35421590
P0AEJ2	Escherichia coli (strain K12)	33	S	35421590
P0AEJ2	Escherichia coli (strain K12)	112	S	35421590
P0AEJ2	Escherichia coli (strain K12)	114	S	35421590
P0AEK2	Escherichia coli (strain K12)	14	S	35421590
P0AEK4	Escherichia coli (strain K12)	16	S	35421590
P0AEK4	Escherichia coli (strain K12)	5	S	35421590
P0AEK4	Escherichia coli (strain K12)	198	S	35421590
P0AEN1	Escherichia coli (strain K12)	30	S	35421590
P0AES0	Escherichia coli (strain K12)	541	S	35421590
P0AES0	Escherichia coli (strain K12)	557	S	35421590
P0AES0	Escherichia coli (strain K12)	335	S	35421590
P0AES4	Escherichia coli (strain K12)	290	S	35421590
P0AES4	Escherichia coli (strain K12)	83	S	35421590
P0AES6	Escherichia coli (strain K12)	309	S	35421590
P0AES6	Escherichia coli (strain K12)	199	S	35421590
P0AES6	Escherichia coli (strain K12)	4	S	35421590
P0AES6	Escherichia coli (strain K12)	8	S	35421590
P0AES6	Escherichia coli (strain K12)	112	S	35421590
P0AET8	Escherichia coli (strain K12)	4	S	35421590
P0AEU3	Escherichia coli (strain K12)	235	S	35421590
P0AEU3	Escherichia coli (strain K12)	236	S	35421590
P0AEX3	Escherichia coli (strain K12)	4	S	35421590
P0AEX5	Escherichia coli (strain K12)	182	S	35421590
P0AEZ1	Escherichia coli (strain K12)	64	S	35421590
P0AEZ1	Escherichia coli (strain K12)	2	S	35421590
P0AEZ1	Escherichia coli (strain K12)	7	S	35421590
P0AEZ3	Escherichia coli (strain K12)	162	S	35421590
P0AEZ9	Escherichia coli (strain K12)	139	S	35421590
P0AF24	Escherichia coli (strain K12)	193	S	35421590
P0AF28	Escherichia coli (strain K12)	185	S	35421590
P0AF50	Escherichia coli (strain K12)	65	S	35421590
P0AF67	Escherichia coli (strain K12)	141	S	35421590
P0AF67	Escherichia coli (strain K12)	142	S	35421590
P0AFG0	Escherichia coli (strain K12)	176	S	35421590
P0AFG0	Escherichia coli (strain K12)	104	S	35421590
P0AFG0	Escherichia coli (strain K12)	163	S	35421590
P0AFG3	Escherichia coli (strain K12)	197	S	35421590
P0AFG3	Escherichia coli (strain K12)	898	S	35421590
P0AFG3	Escherichia coli (strain K12)	634	S	35421590
P0AFG3	Escherichia coli (strain K12)	637	S	35421590
P0AFG3	Escherichia coli (strain K12)	467	S	35421590
P0AFG3	Escherichia coli (strain K12)	572	S	35421590
P0AFG3	Escherichia coli (strain K12)	916	S	35421590
P0AFG3	Escherichia coli (strain K12)	78	S	35421590
P0AFG6	Escherichia coli (strain K12)	175	S	35421590
P0AFG6	Escherichia coli (strain K12)	198	S	35421590
P0AFH6	Escherichia coli (strain K12)	8	S	35421590
P0AFI2	Escherichia coli (strain K12)	562	S	35421590
P0AFI7	Escherichia coli (strain K12)	137	S	35421590
P0AFI7	Escherichia coli (strain K12)	2	S	35421590
P0AFK0	Escherichia coli (strain K12)	433	S	35421590
P0AFK0	Escherichia coli (strain K12)	184	S	35421590
P0AFK0	Escherichia coli (strain K12)	9	S	35421590
P0AFM6	Escherichia coli (strain K12)	184	S	35421590
P0AFM6	Escherichia coli (strain K12)	186	S	35421590
P0AFM6	Escherichia coli (strain K12)	158	S	35421590
P0AFT5	Escherichia coli (strain K12)	232	S	35421590
P0AFU8	Escherichia coli (strain K12)	115	S	35421590
P0AFU8	Escherichia coli (strain K12)	128	S	35421590
P0AFW8	Escherichia coli (strain K12)	84	S	35421590
P0AFY6	Escherichia coli (strain K12)	406	S	35421590
P0AFY8	Escherichia coli (strain K12)	36	S	35421590
P0AFY8	Escherichia coli (strain K12)	53	S	35421590
P0AG07	Escherichia coli (strain K12)	217	S	35421590
P0AG07	Escherichia coli (strain K12)	223	S	35421590
P0AG14	Escherichia coli (strain K12)	65	S	35421590
P0AG18	Escherichia coli (strain K12)	16	S	35421590
P0AG20	Escherichia coli (strain K12)	129	S	35421590
P0AG20	Escherichia coli (strain K12)	258	S	35421590
P0AG20	Escherichia coli (strain K12)	102	S	35421590
P0AG24	Escherichia coli (strain K12)	497	S	35421590
P0AG30	Escherichia coli (strain K12)	237	S	35421590
P0AG44	Escherichia coli (strain K12)	119	S	35421590
P0AG44	Escherichia coli (strain K12)	27	S	35421590
P0AG48	Escherichia coli (strain K12)	15	S	35421590
P0AG59	Escherichia coli (strain K12)	37	S	35421590
P0AG67	Escherichia coli (strain K12)	134	S	35421590
P0AG67	Escherichia coli (strain K12)	516	S	35421590
P0AG67	Escherichia coli (strain K12)	484	S	35421590
P0AG67	Escherichia coli (strain K12)	22	S	35421590
P0AG67	Escherichia coli (strain K12)	430	S	35421590
P0AG67	Escherichia coli (strain K12)	169	S	35421590
P0AG67	Escherichia coli (strain K12)	343	S	35421590
P0AG67	Escherichia coli (strain K12)	256	S	35421590
P0AGA2	Escherichia coli (strain K12)	262	S	35421590
P0AGB0	Escherichia coli (strain K12)	38	S	35421590
P0AGD7	Escherichia coli (strain K12)	397	S	35421590
P0AGE0	Escherichia coli (strain K12)	93	S	35421590
P0AGF2	Escherichia coli (strain K12)	128	S	35421590
P0AGG8	Escherichia coli (strain K12)	103	S	35421590
P0AGG8	Escherichia coli (strain K12)	117	S	35421590
P0AGJ2	Escherichia coli (strain K12)	55	S	35421590
P0AGJ5	Escherichia coli (strain K12)	93	S	35421590
P0AGJ5	Escherichia coli (strain K12)	73	S	35421590
P0AGJ5	Escherichia coli (strain K12)	19	S	35421590
P0AGJ5	Escherichia coli (strain K12)	67	S	35421590
P0AGL7	Escherichia coli (strain K12)	178	S	35421590
P0C058	Escherichia coli (strain K12)	142	S	35421590
P0C077	Escherichia coli (strain K12)	20	S	35421590
P0C0R7	Escherichia coli (strain K12)	19	S	35421590
P0C0S1	Escherichia coli (strain K12)	232	S	35421590
P0C0S1	Escherichia coli (strain K12)	211	S	35421590
P0C0U4	Escherichia coli (strain K12)	212	S	35421590
P0CE48	Escherichia coli (strain K12)	66	S	35421590
P0DMC7	Escherichia coli (strain K12)	133	S	35421590
P0DMC7	Escherichia coli (strain K12)	135	S	35421590
P0DMC7	Escherichia coli (strain K12)	58	S	35421590
P10026	Escherichia coli (strain K12)	95	S	35421590
P10026	Escherichia coli (strain K12)	59	S	35421590
P10121	Escherichia coli (strain K12)	391	S	35421590
P10346	Escherichia coli (strain K12)	135	S	35421590
P10346	Escherichia coli (strain K12)	138	S	35421590
P10371	Escherichia coli (strain K12)	103	S	35421590
P10378	Escherichia coli (strain K12)	37	S	35421590
P10378	Escherichia coli (strain K12)	532	S	35421590
P10408	Escherichia coli (strain K12)	604	S	35421590
P10408	Escherichia coli (strain K12)	350	S	35421590
P10908	Escherichia coli (strain K12)	2	S	35421590
P11454	Escherichia coli (strain K12)	1048	S	35421590
P11454	Escherichia coli (strain K12)	244	S	35421590
P11454	Escherichia coli (strain K12)	2	S	35421590
P11557	Escherichia coli (strain K12)	15	S	35421590
P11865	Escherichia coli (strain K12)	51	S	35421590
P11865	Escherichia coli (strain K12)	53	S	35421590
P11875	Escherichia coli (strain K12)	469	S	35421590
P11880	Escherichia coli (strain K12)	113	S	35421590
P12008	Escherichia coli (strain K12)	92	S	35421590
P13000	Escherichia coli (strain K12)	42	S	35421590
P13029	Escherichia coli (strain K12)	2	S	35421590
P13029	Escherichia coli (strain K12)	4	S	35421590
P13035	Escherichia coli (strain K12)	129	S	35421590
P13035	Escherichia coli (strain K12)	483	S	35421590
P13035	Escherichia coli (strain K12)	412	S	35421590
P13035	Escherichia coli (strain K12)	120	S	35421590
P13035	Escherichia coli (strain K12)	486	S	35421590
P13039	Escherichia coli (strain K12)	172	S	35421590
P14081	Escherichia coli (strain K12)	358	S	35421590
P14900	Escherichia coli (strain K12)	117	S	35421590
P15034	Escherichia coli (strain K12)	68	S	35421590
P15034	Escherichia coli (strain K12)	5	S	35421590
P15047	Escherichia coli (strain K12)	176	S	35421590
P15047	Escherichia coli (strain K12)	188	S	35421590
P15254	Escherichia coli (strain K12)	67	S	35421590
P15288	Escherichia coli (strain K12)	216	S	35421590
P15639	Escherichia coli (strain K12)	336	S	35421590
P15639	Escherichia coli (strain K12)	449	S	35421590
P15639	Escherichia coli (strain K12)	150	S	35421590
P15639	Escherichia coli (strain K12)	151	S	35421590
P15723	Escherichia coli (strain K12)	34	S	35421590
P16095	Escherichia coli (strain K12)	15	S	35421590
P16095	Escherichia coli (strain K12)	16	S	35421590
P16095	Escherichia coli (strain K12)	17	S	35421590
P16456	Escherichia coli (strain K12)	12	S	35421590
P16456	Escherichia coli (strain K12)	192	S	35421590
P16676	Escherichia coli (strain K12)	56	S	35421590
P16703	Escherichia coli (strain K12)	204	S	35421590
P16703	Escherichia coli (strain K12)	205	S	35421590
P16919	Escherichia coli (strain K12)	1267	S	35421590
P16919	Escherichia coli (strain K12)	1279	S	35421590
P16919	Escherichia coli (strain K12)	1285	S	35421590
P17109	Escherichia coli (strain K12)	32	S	35421590
P17117	Escherichia coli (strain K12)	38	S	35421590
P17169	Escherichia coli (strain K12)	532	S	35421590
P17169	Escherichia coli (strain K12)	219	S	35421590
P17445	Escherichia coli (strain K12)	17	S	35421590
P18335	Escherichia coli (strain K12)	158	S	35421590
P18843	Escherichia coli (strain K12)	75	S	35421590
P18843	Escherichia coli (strain K12)	48	S	35421590
P18843	Escherichia coli (strain K12)	32	S	35421590
P19323	Escherichia coli (strain K12)	268	S	35421590
P20083	Escherichia coli (strain K12)	182	S	35421590
P20966	Escherichia coli (strain K12)	101	S	35421590
P21170	Escherichia coli (strain K12)	2	S	35421590
P21170	Escherichia coli (strain K12)	11	S	35421590
P21170	Escherichia coli (strain K12)	12	S	35421590
P21170	Escherichia coli (strain K12)	29	S	35421590
P21362	Escherichia coli (strain K12)	64	S	35421590
P21362	Escherichia coli (strain K12)	66	S	35421590
P21363	Escherichia coli (strain K12)	47	S	35421590
P21499	Escherichia coli (strain K12)	2	S	35421590
P21513	Escherichia coli (strain K12)	1051	S	35421590
P21513	Escherichia coli (strain K12)	808	S	35421590
P21513	Escherichia coli (strain K12)	377	S	35421590
P21599	Escherichia coli (strain K12)	388	S	35421590
P21599	Escherichia coli (strain K12)	43	S	35421590
P21889	Escherichia coli (strain K12)	112	S	35421590
P21889	Escherichia coli (strain K12)	301	S	35421590
P22255	Escherichia coli (strain K12)	30	S	35421590
P22523	Escherichia coli (strain K12)	1486	S	35421590
P22523	Escherichia coli (strain K12)	789	S	35421590
P22634	Escherichia coli (strain K12)	142	S	35421590
P22731	Escherichia coli (strain K12)	139	S	35421590
P23485	Escherichia coli (strain K12)	8	S	35421590
P23538	Escherichia coli (strain K12)	474	S	35421590
P23538	Escherichia coli (strain K12)	381	S	35421590
P23721	Escherichia coli (strain K12)	40	S	35421590
P23721	Escherichia coli (strain K12)	307	S	35421590
P23721	Escherichia coli (strain K12)	105	S	35421590
P23830	Escherichia coli (strain K12)	102	S	35421590
P23869	Escherichia coli (strain K12)	144	S	35421590
P23882	Escherichia coli (strain K12)	218	S	35421590
P23893	Escherichia coli (strain K12)	155	S	35421590
P23893	Escherichia coli (strain K12)	9	S	35421590
P23917	Escherichia coli (strain K12)	208	S	35421590
P24171	Escherichia coli (strain K12)	130	S	35421590
P24182	Escherichia coli (strain K12)	118	S	35421590
P24203	Escherichia coli (strain K12)	281	S	35421590
P24554	Escherichia coli (strain K12)	281	S	35421590
P25397	Escherichia coli (strain K12)	73	S	35421590
P25397	Escherichia coli (strain K12)	20	S	35421590
P25437	Escherichia coli (strain K12)	321	S	35421590
P25519	Escherichia coli (strain K12)	362	S	35421590
P25522	Escherichia coli (strain K12)	2	S	35421590
P25524	Escherichia coli (strain K12)	2	S	35421590
P25526	Escherichia coli (strain K12)	6	S	35421590
P25536	Escherichia coli (strain K12)	8	S	35421590
P25553	Escherichia coli (strain K12)	2	S	35421590
P25745	Escherichia coli (strain K12)	195	S	35421590
P27127	Escherichia coli (strain K12)	218	S	35421590
P27278	Escherichia coli (strain K12)	2	S	35421590
P27278	Escherichia coli (strain K12)	358	S	35421590
P27278	Escherichia coli (strain K12)	207	S	35421590
P27298	Escherichia coli (strain K12)	591	S	35421590
P27298	Escherichia coli (strain K12)	347	S	35421590
P27302	Escherichia coli (strain K12)	260	S	35421590
P27302	Escherichia coli (strain K12)	223	S	35421590
P27302	Escherichia coli (strain K12)	305	S	35421590
P27302	Escherichia coli (strain K12)	335	S	35421590
P27302	Escherichia coli (strain K12)	53	S	35421590
P27434	Escherichia coli (strain K12)	58	S	35421590
P27434	Escherichia coli (strain K12)	101	S	35421590
P27830	Escherichia coli (strain K12)	26	S	35421590
P28248	Escherichia coli (strain K12)	188	S	35421590
P29217	Escherichia coli (strain K12)	208	S	35421590
P29217	Escherichia coli (strain K12)	72	S	35421590
P29680	Escherichia coli (strain K12)	48	S	35421590
P30011	Escherichia coli (strain K12)	293	S	35421590
P30136	Escherichia coli (strain K12)	574	S	35421590
P30136	Escherichia coli (strain K12)	582	S	35421590
P30139	Escherichia coli (strain K12)	22	S	35421590
P30139	Escherichia coli (strain K12)	23	S	35421590
P30177	Escherichia coli (strain K12)	216	S	35421590
P30177	Escherichia coli (strain K12)	201	S	35421590
P30177	Escherichia coli (strain K12)	203	S	35421590
P30178	Escherichia coli (strain K12)	61	S	35421590
P30749	Escherichia coli (strain K12)	142	S	35421590
P30750	Escherichia coli (strain K12)	243	S	35421590
P30750	Escherichia coli (strain K12)	277	S	35421590
P30750	Escherichia coli (strain K12)	284	S	35421590
P30750	Escherichia coli (strain K12)	169	S	35421590
P30850	Escherichia coli (strain K12)	466	S	35421590
P30850	Escherichia coli (strain K12)	572	S	35421590
P30850	Escherichia coli (strain K12)	17	S	35421590
P30871	Escherichia coli (strain K12)	347	S	35421590
P30958	Escherichia coli (strain K12)	329	S	35421590
P31057	Escherichia coli (strain K12)	253	S	35421590
P31120	Escherichia coli (strain K12)	142	S	35421590
P31120	Escherichia coli (strain K12)	149	S	35421590
P31120	Escherichia coli (strain K12)	413	S	35421590
P31120	Escherichia coli (strain K12)	382	S	35421590
P31120	Escherichia coli (strain K12)	390	S	35421590
P31134	Escherichia coli (strain K12)	272	S	35421590
P31224	Escherichia coli (strain K12)	1043	S	35421590
P31455	Escherichia coli (strain K12)	138	S	35421590
P31455	Escherichia coli (strain K12)	144	S	35421590
P31466	Escherichia coli (strain K12)	2	S	35421590
P31473	Escherichia coli (strain K12)	346	S	35421590
P31663	Escherichia coli (strain K12)	255	S	35421590
P31663	Escherichia coli (strain K12)	258	S	35421590
P31663	Escherichia coli (strain K12)	188	S	35421590
P31663	Escherichia coli (strain K12)	94	S	35421590
P31677	Escherichia coli (strain K12)	2	S	35421590
P31678	Escherichia coli (strain K12)	256	S	35421590
P31680	Escherichia coli (strain K12)	81	S	35421590
P31808	Escherichia coli (strain K12)	21	S	35421590
P0DTT0	Escherichia coli (strain K12)	45	S	35421590
P32157	Escherichia coli (strain K12)	218	S	35421590
P32162	Escherichia coli (strain K12)	9	S	35421590
P32162	Escherichia coli (strain K12)	42	S	35421590
P32662	Escherichia coli (strain K12)	193	S	35421590
P32670	Escherichia coli (strain K12)	230	S	35421590
P32674	Escherichia coli (strain K12)	123	S	35421590
P33221	Escherichia coli (strain K12)	139	S	35421590
P33221	Escherichia coli (strain K12)	361	S	35421590
P33221	Escherichia coli (strain K12)	161	S	35421590
P33570	Escherichia coli (strain K12)	232	S	35421590
P33599	Escherichia coli (strain K12)	177	S	35421590
P33602	Escherichia coli (strain K12)	641	S	35421590
P33941	Escherichia coli (strain K12)	451	S	35421590
P34209	Escherichia coli (strain K12)	223	S	35421590
P36561	Escherichia coli (strain K12)	107	S	35421590
P36683	Escherichia coli (strain K12)	850	S	35421590
P36938	Escherichia coli (strain K12)	45	S	35421590
P36938	Escherichia coli (strain K12)	454	S	35421590
P36938	Escherichia coli (strain K12)	471	S	35421590
P36938	Escherichia coli (strain K12)	491	S	35421590
P36938	Escherichia coli (strain K12)	509	S	35421590
P36999	Escherichia coli (strain K12)	45	S	35421590
P37095	Escherichia coli (strain K12)	167	S	35421590
P37095	Escherichia coli (strain K12)	170	S	35421590
P37095	Escherichia coli (strain K12)	62	S	35421590
P37177	Escherichia coli (strain K12)	355	S	35421590
P37177	Escherichia coli (strain K12)	287	S	35421590
P37313	Escherichia coli (strain K12)	143	S	35421590
P37313	Escherichia coli (strain K12)	57	S	35421590
P37349	Escherichia coli (strain K12)	139	S	35421590
P37349	Escherichia coli (strain K12)	423	S	35421590
P37349	Escherichia coli (strain K12)	429	S	35421590
P37349	Escherichia coli (strain K12)	8	S	35421590
P37349	Escherichia coli (strain K12)	11	S	35421590
P37349	Escherichia coli (strain K12)	174	S	35421590
P37349	Escherichia coli (strain K12)	27	S	35421590
P37349	Escherichia coli (strain K12)	29	S	35421590
P37595	Escherichia coli (strain K12)	101	S	35421590
P37595	Escherichia coli (strain K12)	140	S	35421590
P37595	Escherichia coli (strain K12)	145	S	35421590
P37619	Escherichia coli (strain K12)	5	S	35421590
P37659	Escherichia coli (strain K12)	278	S	35421590
P37661	Escherichia coli (strain K12)	6	S	35421590
P37666	Escherichia coli (strain K12)	133	S	35421590
P37749	Escherichia coli (strain K12)	150	S	35421590
P37751	Escherichia coli (strain K12)	314	S	35421590
P37757	Escherichia coli (strain K12)	53	S	35421590
P37773	Escherichia coli (strain K12)	274	S	35421590
P37903	Escherichia coli (strain K12)	94	S	35421590
P39160	Escherichia coli (strain K12)	395	S	35421590
P39160	Escherichia coli (strain K12)	19	S	35421590
P39172	Escherichia coli (strain K12)	117	S	35421590
P39173	Escherichia coli (strain K12)	178	S	35421590
P39199	Escherichia coli (strain K12)	130	S	35421590
P39286	Escherichia coli (strain K12)	216	S	35421590
P39298	Escherichia coli (strain K12)	115	S	35421590
P39342	Escherichia coli (strain K12)	177	S	35421590
P39406	Escherichia coli (strain K12)	295	S	35421590
P39453	Escherichia coli (strain K12)	400	S	35421590
P39831	Escherichia coli (strain K12)	186	S	35421590
P39838	Escherichia coli (strain K12)	671	S	35421590
P40719	Escherichia coli (strain K12)	297	S	35421590
P41407	Escherichia coli (strain K12)	34	S	35421590
P42599	Escherichia coli (strain K12)	153	S	35421590
P42604	Escherichia coli (strain K12)	85	S	35421590
P42641	Escherichia coli (strain K12)	264	S	35421590
P43329	Escherichia coli (strain K12)	573	S	35421590
P45469	Escherichia coli (strain K12)	154	S	35421590
P45568	Escherichia coli (strain K12)	222	S	35421590
P45578	Escherichia coli (strain K12)	6	S	35421590
P45748	Escherichia coli (strain K12)	139	S	35421590
P45799	Escherichia coli (strain K12)	4	S	35421590
P46119	Escherichia coli (strain K12)	83	S	35421590
P51981	Escherichia coli (strain K12)	158	S	35421590
P52060	Escherichia coli (strain K12)	25	S	35421590
P52643	Escherichia coli (strain K12)	272	S	35421590
P52697	Escherichia coli (strain K12)	226	S	35421590
P56258	Escherichia coli (strain K12)	147	S	35421590
P58035	Escherichia coli (strain K12)	13	S	35421590
P58035	Escherichia coli (strain K12)	15	S	35421590
P60390	Escherichia coli (strain K12)	243	S	35421590
P60422	Escherichia coli (strain K12)	178	S	35421590
P60438	Escherichia coli (strain K12)	137	S	35421590
P60546	Escherichia coli (strain K12)	13	S	35421590
P60560	Escherichia coli (strain K12)	106	S	35421590
P60560	Escherichia coli (strain K12)	25	S	35421590
P60560	Escherichia coli (strain K12)	27	S	35421590
P60560	Escherichia coli (strain K12)	184	S	35421590
P60624	Escherichia coli (strain K12)	30	S	35421590
P60624	Escherichia coli (strain K12)	31	S	35421590
P60664	Escherichia coli (strain K12)	232	S	35421590
P60664	Escherichia coli (strain K12)	150	S	35421590
P60752	Escherichia coli (strain K12)	383	S	35421590
P60757	Escherichia coli (strain K12)	154	S	35421590
P60906	Escherichia coli (strain K12)	414	S	35421590
P61517	Escherichia coli (strain K12)	210	S	35421590
P61517	Escherichia coli (strain K12)	131	S	35421590
P61517	Escherichia coli (strain K12)	132	S	35421590
P62399	Escherichia coli (strain K12)	73	S	35421590
P62554	Escherichia coli (strain K12)	38	S	35421590
P62556	Escherichia coli (strain K12)	325	S	35421590
P62556	Escherichia coli (strain K12)	52	S	35421590
P62558	Escherichia coli (strain K12)	240	S	35421590
P62558	Escherichia coli (strain K12)	111	S	35421590
P62768	Escherichia coli (strain K12)	92	S	35421590
P62768	Escherichia coli (strain K12)	109	S	35421590
P63020	Escherichia coli (strain K12)	189	S	35421590
P63228	Escherichia coli (strain K12)	119	S	35421590
P63284	Escherichia coli (strain K12)	456	S	35421590
P63284	Escherichia coli (strain K12)	148	S	35421590
P63284	Escherichia coli (strain K12)	433	S	35421590
P63284	Escherichia coli (strain K12)	437	S	35421590
P63284	Escherichia coli (strain K12)	407	S	35421590
P63284	Escherichia coli (strain K12)	499	S	35421590
P63417	Escherichia coli (strain K12)	139	S	35421590
P64429	Escherichia coli (strain K12)	9	S	35421590
P64515	Escherichia coli (strain K12)	38	S	35421590
P64519	Escherichia coli (strain K12)	37	S	35421590
P64519	Escherichia coli (strain K12)	41	S	35421590
P64581	Escherichia coli (strain K12)	50	S	35421590
P64581	Escherichia coli (strain K12)	2	S	35421590
P64624	Escherichia coli (strain K12)	219	S	35421590
P64624	Escherichia coli (strain K12)	94	S	35421590
P64624	Escherichia coli (strain K12)	95	S	35421590
P66817	Escherichia coli (strain K12)	122	S	35421590
P67603	Escherichia coli (strain K12)	29	S	35421590
P67826	Escherichia coli (strain K12)	218	S	35421590
P67910	Escherichia coli (strain K12)	180	S	35421590
P67910	Escherichia coli (strain K12)	125	S	35421590
P67910	Escherichia coli (strain K12)	130	S	35421590
P68191	Escherichia coli (strain K12)	30	S	35421590
P68739	Escherichia coli (strain K12)	5	S	35421590
P68767	Escherichia coli (strain K12)	259	S	35421590
P69222	Escherichia coli (strain K12)	37	S	35421590
P69228	Escherichia coli (strain K12)	214	S	35421590
P69428	Escherichia coli (strain K12)	30	S	35421590
P69783	Escherichia coli (strain K12)	9	S	35421590
P69786	Escherichia coli (strain K12)	428	S	35421590
P69797	Escherichia coli (strain K12)	319	S	35421590
P69805	Escherichia coli (strain K12)	16	S	35421590
P69816	Escherichia coli (strain K12)	85	S	35421590
P69829	Escherichia coli (strain K12)	62	S	35421590
P75691	Escherichia coli (strain K12)	10	S	35421590
P75693	Escherichia coli (strain K12)	181	S	35421590
P75693	Escherichia coli (strain K12)	185	S	35421590
P75757	Escherichia coli (strain K12)	4	S	35421590
P75767	Escherichia coli (strain K12)	54	S	35421590
P75770	Escherichia coli (strain K12)	121	S	35421590
P75779	Escherichia coli (strain K12)	103	S	35421590
P75796	Escherichia coli (strain K12)	573	S	35421590
P75804	Escherichia coli (strain K12)	127	S	35421590
P75809	Escherichia coli (strain K12)	111	S	35421590
P75821	Escherichia coli (strain K12)	10	S	35421590
P75828	Escherichia coli (strain K12)	483	S	35421590
P75862	Escherichia coli (strain K12)	70	S	35421590
P75867	Escherichia coli (strain K12)	514	S	35421590
P75876	Escherichia coli (strain K12)	35	S	35421590
P75876	Escherichia coli (strain K12)	309	S	35421590
P75913	Escherichia coli (strain K12)	123	S	35421590
P75913	Escherichia coli (strain K12)	124	S	35421590
P75913	Escherichia coli (strain K12)	84	S	35421590
P75919	Escherichia coli (strain K12)	465	S	35421590
P75948	Escherichia coli (strain K12)	5	S	35421590
P75957	Escherichia coli (strain K12)	147	S	35421590
P75966	Escherichia coli (strain K12)	7	S	35421590
P76002	Escherichia coli (strain K12)	95	S	35421590
P76004	Escherichia coli (strain K12)	24	S	35421590
P76007	Escherichia coli (strain K12)	458	S	35421590
P76014	Escherichia coli (strain K12)	119	S	35421590
P76015	Escherichia coli (strain K12)	274	S	35421590
P76027	Escherichia coli (strain K12)	313	S	35421590
P76027	Escherichia coli (strain K12)	314	S	35421590
P76034	Escherichia coli (strain K12)	211	S	35421590
P76034	Escherichia coli (strain K12)	213	S	35421590
P76034	Escherichia coli (strain K12)	232	S	35421590
P76034	Escherichia coli (strain K12)	68	S	35421590
P76112	Escherichia coli (strain K12)	84	S	35421590
P76145	Escherichia coli (strain K12)	17	S	35421590
P76236	Escherichia coli (strain K12)	465	S	35421590
P76290	Escherichia coli (strain K12)	9	S	35421590
P76329	Escherichia coli (strain K12)	47	S	35421590
P76329	Escherichia coli (strain K12)	269	S	35421590
P76329	Escherichia coli (strain K12)	185	S	35421590
P76344	Escherichia coli (strain K12)	165	S	35421590
P76346	Escherichia coli (strain K12)	258	S	35421590
P76346	Escherichia coli (strain K12)	260	S	35421590
P76389	Escherichia coli (strain K12)	506	S	35421590
P76394	Escherichia coli (strain K12)	36	S	35421590
P76396	Escherichia coli (strain K12)	200	S	35421590
P76396	Escherichia coli (strain K12)	202	S	35421590
P76402	Escherichia coli (strain K12)	10	S	35421590
P76402	Escherichia coli (strain K12)	11	S	35421590
P76422	Escherichia coli (strain K12)	120	S	35421590
P76422	Escherichia coli (strain K12)	164	S	35421590
P76491	Escherichia coli (strain K12)	87	S	35421590
P76502	Escherichia coli (strain K12)	19	S	35421590
P76518	Escherichia coli (strain K12)	278	S	35421590
P76518	Escherichia coli (strain K12)	279	S	35421590
P76535	Escherichia coli (strain K12)	73	S	35421590
P76536	Escherichia coli (strain K12)	187	S	35421590
P76558	Escherichia coli (strain K12)	436	S	35421590
P76558	Escherichia coli (strain K12)	739	S	35421590
P76658	Escherichia coli (strain K12)	30	S	35421590
P77171	Escherichia coli (strain K12)	237	S	35421590
P77173	Escherichia coli (strain K12)	34	S	35421590
P77173	Escherichia coli (strain K12)	46	S	35421590
P77173	Escherichia coli (strain K12)	87	S	35421590
P77173	Escherichia coli (strain K12)	98	S	35421590
P77488	Escherichia coli (strain K12)	307	S	35421590
P77488	Escherichia coli (strain K12)	308	S	35421590
P77488	Escherichia coli (strain K12)	44	S	35421590
P77499	Escherichia coli (strain K12)	197	S	35421590
P77499	Escherichia coli (strain K12)	41	S	35421590
P77529	Escherichia coli (strain K12)	454	S	35421590
P77581	Escherichia coli (strain K12)	405	S	35421590
P77585	Escherichia coli (strain K12)	4	S	35421590
P77625	Escherichia coli (strain K12)	107	S	35421590
P77695	Escherichia coli (strain K12)	35	S	35421590
P77718	Escherichia coli (strain K12)	121	S	35421590
P77735	Escherichia coli (strain K12)	101	S	35421590
P77736	Escherichia coli (strain K12)	119	S	35421590
P77737	Escherichia coli (strain K12)	321	S	35421590
P77748	Escherichia coli (strain K12)	318	S	35421590
P77781	Escherichia coli (strain K12)	44	S	35421590
P77781	Escherichia coli (strain K12)	109	S	35421590
Q00042	Escherichia coli (strain K12)	599	S	35421590
Q2M7R5	Escherichia coli (strain K12)	22	S	35421590
Q46920	Escherichia coli (strain K12)	2	S	35421590
Q46920	Escherichia coli (strain K12)	3	S	35421590
Q47147	Escherichia coli (strain K12)	116	S	35421590
Q57261	Escherichia coli (strain K12)	192	S	35421590
Q57261	Escherichia coli (strain K12)	196	S	35421590
Q59385	Escherichia coli (strain K12)	561	S	35421590
Q59385	Escherichia coli (strain K12)	64	S	35421590
Q9JMR6	Escherichia coli (strain K12)	167	S	35421590
A3F305	Bacillus subtilis (strain 168)	491	S	35421590
C0SP93	Bacillus subtilis (strain 168)	14	S	35421590
O05256	Bacillus subtilis (strain 168)	11	S	35421590
O05522	Bacillus subtilis (strain 168)	47	S	35421590
O06993	Bacillus subtilis (strain 168)	467	S	35421590
O07516	Bacillus subtilis (strain 168)	69	S	35421590
O31404	Bacillus subtilis (strain 168)	10	S	35421590
O31404	Bacillus subtilis (strain 168)	292	S	35421590
O31644	Bacillus subtilis (strain 168)	558	S	35421590
O31743	Bacillus subtilis (strain 168)	250	S	35421590
O31777	Bacillus subtilis (strain 168)	157	S	35421590
O31939	Bacillus subtilis (strain 168)	313	S	35421590
O31939	Bacillus subtilis (strain 168)	316	S	35421590
O32213	Bacillus subtilis (strain 168)	531	S	35421590
O34962	Bacillus subtilis (strain 168)	216	S	35421590
O35004	Bacillus subtilis (strain 168)	253	S	35421590
P07789	Bacillus subtilis (strain 168)	293	S	35421590
P07789	Bacillus subtilis (strain 168)	296	S	35421590
P07789	Bacillus subtilis (strain 168)	301	S	35421590
P07789	Bacillus subtilis (strain 168)	346	S	35421590
P07789	Bacillus subtilis (strain 168)	350	S	35421590
P07789	Bacillus subtilis (strain 168)	351	S	35421590
P07789	Bacillus subtilis (strain 168)	352	S	35421590
P07789	Bacillus subtilis (strain 168)	343	S	35421590
P07789	Bacillus subtilis (strain 168)	344	S	35421590
P08838	Bacillus subtilis (strain 168)	188	S	35421590
P14193	Bacillus subtilis (strain 168)	317	S	35421590
P16524	Bacillus subtilis (strain 168)	364	S	35421590
P16971	Bacillus subtilis (strain 168)	285	S	35421590
P17631	Bacillus subtilis (strain 168)	29	S	35421590
P17820	Bacillus subtilis (strain 168)	473	S	35421590
P17820	Bacillus subtilis (strain 168)	474	S	35421590
P17820	Bacillus subtilis (strain 168)	475	S	35421590
P17894	Bacillus subtilis (strain 168)	537	S	35421590
P18255	Bacillus subtilis (strain 168)	371	S	35421590
P20166	Bacillus subtilis (strain 168)	684	S	35421590
P20166	Bacillus subtilis (strain 168)	686	S	35421590
P20458	Bacillus subtilis (strain 168)	58	S	35421590
P21465	Bacillus subtilis (strain 168)	128	S	35421590
P21478	Bacillus subtilis (strain 168)	11	S	35421590
P22250	Bacillus subtilis (strain 168)	220	S	35421590
P26936	Bacillus subtilis (strain 168)	31	S	35421590
P27206	Bacillus subtilis (strain 168)	2593	S	35421590
Q04747	Bacillus subtilis (strain 168)	2589	S	35421590
P27876	Bacillus subtilis (strain 168)	21	S	35421590
P28598	Bacillus subtilis (strain 168)	178	S	35421590
A9LHR4	Bacillus subtilis (strain 168)	88	S	35421590
P32436	Bacillus subtilis (strain 168)	47	S	35421590
P34956	Bacillus subtilis (strain 168)	575	S	35421590
P36947	Bacillus subtilis (strain 168)	357	S	35421590
P37105	Bacillus subtilis (strain 168)	434	S	35421590
P37464	Bacillus subtilis (strain 168)	161	S	35421590
P37465	Bacillus subtilis (strain 168)	388	S	35421590
P37470	Bacillus subtilis (strain 168)	149	S	35421590
P37560	Bacillus subtilis (strain 168)	110	S	35421590
P37560	Bacillus subtilis (strain 168)	111	S	35421590
P37571	Bacillus subtilis (strain 168)	186	S	35421590
P37869	Bacillus subtilis (strain 168)	375	S	35421590
P37877	Bacillus subtilis (strain 168)	13	S	35421590
P39120	Bacillus subtilis (strain 168)	299	S	35421590
P39634	Bacillus subtilis (strain 168)	393	S	35421590
P39634	Bacillus subtilis (strain 168)	380	S	35421590
P39793	Bacillus subtilis (strain 168)	2	S	35421590
P40780	Bacillus subtilis (strain 168)	43	S	35421590
P40780	Bacillus subtilis (strain 168)	106	S	35421590
P40780	Bacillus subtilis (strain 168)	107	S	35421590
P42063	Bacillus subtilis (strain 168)	9	S	35421590
P42065	Bacillus subtilis (strain 168)	95	S	35421590
P46321	Bacillus subtilis (strain 168)	122	S	35421590
P46913	Bacillus subtilis (strain 168)	13	S	35421590
P49814	Bacillus subtilis (strain 168)	98	S	35421590
P54418	Bacillus subtilis (strain 168)	442	S	35421590
P54516	Bacillus subtilis (strain 168)	4	S	35421590
P71005	Bacillus subtilis (strain 168)	230	S	35421590
P71012	Bacillus subtilis (strain 168)	210	S	35421590
P71012	Bacillus subtilis (strain 168)	211	S	35421590
P71067	Bacillus subtilis (strain 168)	283	S	35421590
P80698	Bacillus subtilis (strain 168)	40	S	35421590
P80879	Bacillus subtilis (strain 168)	79	S	35421590
P94364	Bacillus subtilis (strain 168)	467	S	35421590
P94391	Bacillus subtilis (strain 168)	346	S	35421590
P94558	Bacillus subtilis (strain 168)	176	S	35421590
P96652	Bacillus subtilis (strain 168)	14	S	35421590
P96686	Bacillus subtilis (strain 168)	106	S	35421590
Q04747	Bacillus subtilis (strain 168)	2312	S	35421590
Q04747	Bacillus subtilis (strain 168)	456	S	35421590
Q04747	Bacillus subtilis (strain 168)	411	S	35421590
Q06795	Bacillus subtilis (strain 168)	12	S	35421590
Q07836	Bacillus subtilis (strain 168)	45	S	35421590
Q07836	Bacillus subtilis (strain 168)	107	S	35421590
Q45493	Bacillus subtilis (strain 168)	366	S	35421590
A0A0H2XHZ3	Staphylococcus aureus (strain USA300)	12	S	35421590
A0A0E1VGC3	Staphylococcus aureus subsp. aureus USA300_TCH959	12	S	35421590
A0A0E1VGD1	Staphylococcus aureus subsp. aureus USA300_TCH959	316	S	35421590
A0A0H2XEK9	Staphylococcus aureus (strain USA300)	316	S	35421590
A0A0E1VGD1	Staphylococcus aureus subsp. aureus USA300_TCH959	317	S	35421590
A0A0H2XEK9	Staphylococcus aureus (strain USA300)	317	S	35421590
A0A0E1VGD1	Staphylococcus aureus subsp. aureus USA300_TCH959	178	S	35421590
A0A0H2XEK9	Staphylococcus aureus (strain USA300)	178	S	35421590
Q2FFX3	Staphylococcus aureus (strain USA300)	86	S	35421590
A8Z4J3	Staphylococcus aureus (strain USA300 / TCH1516)	86	S	35421590
A0A0E1VGE7	Staphylococcus aureus subsp. aureus USA300_TCH959	86	S	35421590
A0A0H2XH21	Staphylococcus aureus (strain USA300)	33	S	35421590
A0A0E1VGK2	Staphylococcus aureus subsp. aureus USA300_TCH959	33	S	35421590
A0A0H2XH21	Staphylococcus aureus (strain USA300)	216	S	35421590
A0A0E1VGK2	Staphylococcus aureus subsp. aureus USA300_TCH959	216	S	35421590
A0A0H2XH21	Staphylococcus aureus (strain USA300)	2	S	35421590
A0A0E1VGK2	Staphylococcus aureus subsp. aureus USA300_TCH959	2	S	35421590
Q2FG31	Staphylococcus aureus (strain USA300)	149	S	35421590
A8Z2M2	Staphylococcus aureus (strain USA300 / TCH1516)	149	S	35421590
A0A0E1VGK7	Staphylococcus aureus subsp. aureus USA300_TCH959	149	S	35421590
Q2FG20	Staphylococcus aureus (strain USA300)	548	S	35421590
A8Z2N4	Staphylococcus aureus (strain USA300 / TCH1516)	548	S	35421590
A0A0E1VGL6	Staphylococcus aureus subsp. aureus USA300_TCH959	548	S	35421590
Q2FG20	Staphylococcus aureus (strain USA300)	465	S	35421590
A8Z2N4	Staphylococcus aureus (strain USA300 / TCH1516)	465	S	35421590
A0A0E1VGL6	Staphylococcus aureus subsp. aureus USA300_TCH959	465	S	35421590
Q2FG20	Staphylococcus aureus (strain USA300)	345	S	35421590
A8Z2N4	Staphylococcus aureus (strain USA300 / TCH1516)	345	S	35421590
A0A0E1VGL6	Staphylococcus aureus subsp. aureus USA300_TCH959	345	S	35421590
Q2FG20	Staphylococcus aureus (strain USA300)	168	S	35421590
A8Z2N4	Staphylococcus aureus (strain USA300 / TCH1516)	168	S	35421590
A0A0E1VGL6	Staphylococcus aureus subsp. aureus USA300_TCH959	168	S	35421590
Q2FG20	Staphylococcus aureus (strain USA300)	517	S	35421590
A8Z2N4	Staphylococcus aureus (strain USA300 / TCH1516)	517	S	35421590
A0A0E1VGL6	Staphylococcus aureus subsp. aureus USA300_TCH959	517	S	35421590
Q2FG20	Staphylococcus aureus (strain USA300)	54	S	35421590
A8Z2N4	Staphylococcus aureus (strain USA300 / TCH1516)	54	S	35421590
A0A0E1VGL6	Staphylococcus aureus subsp. aureus USA300_TCH959	54	S	35421590
Q2FG20	Staphylococcus aureus (strain USA300)	437	S	35421590
A8Z2N4	Staphylococcus aureus (strain USA300 / TCH1516)	437	S	35421590
A0A0E1VGL6	Staphylococcus aureus subsp. aureus USA300_TCH959	437	S	35421590
Q2FG20	Staphylococcus aureus (strain USA300)	441	S	35421590
A8Z2N4	Staphylococcus aureus (strain USA300 / TCH1516)	441	S	35421590
A0A0E1VGL6	Staphylococcus aureus subsp. aureus USA300_TCH959	441	S	35421590
Q2FG20	Staphylococcus aureus (strain USA300)	256	S	35421590
A8Z2N4	Staphylococcus aureus (strain USA300 / TCH1516)	256	S	35421590
A0A0E1VGL6	Staphylococcus aureus subsp. aureus USA300_TCH959	256	S	35421590
Q2FG20	Staphylococcus aureus (strain USA300)	260	S	35421590
A8Z2N4	Staphylococcus aureus (strain USA300 / TCH1516)	260	S	35421590
A0A0E1VGL6	Staphylococcus aureus subsp. aureus USA300_TCH959	260	S	35421590
A0A0H2XHS2	Staphylococcus aureus (strain USA300)	38	S	35421590
A0A0E1VGM3	Staphylococcus aureus subsp. aureus USA300_TCH959	38	S	35421590
A0A0H2XHS2	Staphylococcus aureus (strain USA300)	391	S	35421590
A0A0E1VGM3	Staphylococcus aureus subsp. aureus USA300_TCH959	391	S	35421590
A0A0H2XHS2	Staphylococcus aureus (strain USA300)	103	S	35421590
A0A0E1VGM3	Staphylococcus aureus subsp. aureus USA300_TCH959	103	S	35421590
A0A0H2XHS2	Staphylococcus aureus (strain USA300)	214	S	35421590
A0A0E1VGM3	Staphylococcus aureus subsp. aureus USA300_TCH959	214	S	35421590
A0A0H2XGV4	Staphylococcus aureus (strain USA300)	10	S	35421590
A0A0E1VGM4	Staphylococcus aureus subsp. aureus USA300_TCH959	10	S	35421590
A0A0H2XGV4	Staphylococcus aureus (strain USA300)	15	S	35421590
A0A0E1VGM4	Staphylococcus aureus subsp. aureus USA300_TCH959	15	S	35421590
Q2FG38	Staphylococcus aureus (strain USA300)	262	S	35421590
A8Z2L5	Staphylococcus aureus (strain USA300 / TCH1516)	262	S	35421590
A0A0E1VGM8	Staphylococcus aureus subsp. aureus USA300_TCH959	262	S	35421590
A0A0H2XH26	Staphylococcus aureus (strain USA300)	35	S	35421590
A0A0E1VGM9	Staphylococcus aureus subsp. aureus USA300_TCH959	35	S	35421590
A0A0H2XH26	Staphylococcus aureus (strain USA300)	525	S	35421590
A0A0E1VGM9	Staphylococcus aureus subsp. aureus USA300_TCH959	525	S	35421590
A0A0H2XH26	Staphylococcus aureus (strain USA300)	310	S	35421590
A0A0E1VGM9	Staphylococcus aureus subsp. aureus USA300_TCH959	310	S	35421590
A0A0H2XH26	Staphylococcus aureus (strain USA300)	213	S	35421590
A0A0E1VGM9	Staphylococcus aureus subsp. aureus USA300_TCH959	213	S	35421590
A0A0H2XH26	Staphylococcus aureus (strain USA300)	215	S	35421590
A0A0E1VGM9	Staphylococcus aureus subsp. aureus USA300_TCH959	215	S	35421590
A0A0H2XH26	Staphylococcus aureus (strain USA300)	471	S	35421590
A0A0E1VGM9	Staphylococcus aureus subsp. aureus USA300_TCH959	471	S	35421590
A0A0H2XH26	Staphylococcus aureus (strain USA300)	322	S	35421590
A0A0E1VGM9	Staphylococcus aureus subsp. aureus USA300_TCH959	322	S	35421590
A0A0H2XH26	Staphylococcus aureus (strain USA300)	323	S	35421590
A0A0E1VGM9	Staphylococcus aureus subsp. aureus USA300_TCH959	323	S	35421590
A0A0H2XI85	Staphylococcus aureus (strain USA300)	60	S	35421590
A0A0E1VGN3	Staphylococcus aureus subsp. aureus USA300_TCH959	60	S	35421590
A0A0H2XI85	Staphylococcus aureus (strain USA300)	2	S	35421590
A0A0E1VGN3	Staphylococcus aureus subsp. aureus USA300_TCH959	2	S	35421590
Q2FG28	Staphylococcus aureus (strain USA300)	126	S	35421590
A0A0E1VGN7	Staphylococcus aureus subsp. aureus USA300_TCH959	126	S	35421590
Q2FG28	Staphylococcus aureus (strain USA300)	128	S	35421590
A0A0E1VGN7	Staphylococcus aureus subsp. aureus USA300_TCH959	128	S	35421590
Q2FG28	Staphylococcus aureus (strain USA300)	130	S	35421590
A0A0E1VGN7	Staphylococcus aureus subsp. aureus USA300_TCH959	130	S	35421590
Q2FG28	Staphylococcus aureus (strain USA300)	114	S	35421590
A0A0E1VGN7	Staphylococcus aureus subsp. aureus USA300_TCH959	114	S	35421590
Q2FG28	Staphylococcus aureus (strain USA300)	43	S	35421590
A0A0E1VGN7	Staphylococcus aureus subsp. aureus USA300_TCH959	43	S	35421590
Q2FG28	Staphylococcus aureus (strain USA300)	47	S	35421590
A0A0E1VGN7	Staphylococcus aureus subsp. aureus USA300_TCH959	47	S	35421590
Q2FG28	Staphylococcus aureus (strain USA300)	48	S	35421590
A0A0E1VGN7	Staphylococcus aureus subsp. aureus USA300_TCH959	48	S	35421590
A0A0H2XGM8	Staphylococcus aureus (strain USA300)	77	S	35421590
A0A0E1VGP8	Staphylococcus aureus subsp. aureus USA300_TCH959	77	S	35421590
A0A0H2XGI9	Staphylococcus aureus (strain USA300)	2	S	35421590
A0A0E1VGQ2	Staphylococcus aureus subsp. aureus USA300_TCH959	2	S	35421590
Q2FG54	Staphylococcus aureus (strain USA300)	188	S	35421590
A8Z2J8	Staphylococcus aureus (strain USA300 / TCH1516)	188	S	35421590
A0A0E1VGQ6	Staphylococcus aureus subsp. aureus USA300_TCH959	188	S	35421590
Q2FG54	Staphylococcus aureus (strain USA300)	199	S	35421590
A8Z2J8	Staphylococcus aureus (strain USA300 / TCH1516)	199	S	35421590
A0A0E1VGQ6	Staphylococcus aureus subsp. aureus USA300_TCH959	199	S	35421590
Q2FG54	Staphylococcus aureus (strain USA300)	349	S	35421590
A8Z2J8	Staphylococcus aureus (strain USA300 / TCH1516)	349	S	35421590
A0A0E1VGQ6	Staphylococcus aureus subsp. aureus USA300_TCH959	349	S	35421590
Q2FG54	Staphylococcus aureus (strain USA300)	369	S	35421590
A8Z2J8	Staphylococcus aureus (strain USA300 / TCH1516)	369	S	35421590
A0A0E1VGQ6	Staphylococcus aureus subsp. aureus USA300_TCH959	369	S	35421590
Q2FG54	Staphylococcus aureus (strain USA300)	373	S	35421590
A8Z2J8	Staphylococcus aureus (strain USA300 / TCH1516)	373	S	35421590
A0A0E1VGQ6	Staphylococcus aureus subsp. aureus USA300_TCH959	373	S	35421590
A0A0H2XH43	Staphylococcus aureus (strain USA300)	15	S	35421590
A0A0E1VGR3	Staphylococcus aureus subsp. aureus USA300_TCH959	15	S	35421590
A0A0H2XH43	Staphylococcus aureus (strain USA300)	114	S	35421590
A0A0E1VGR3	Staphylococcus aureus subsp. aureus USA300_TCH959	114	S	35421590
A0A0H2XH43	Staphylococcus aureus (strain USA300)	138	S	35421590
A0A0E1VGR3	Staphylococcus aureus subsp. aureus USA300_TCH959	138	S	35421590
A0A0H2XH43	Staphylococcus aureus (strain USA300)	139	S	35421590
A0A0E1VGR3	Staphylococcus aureus subsp. aureus USA300_TCH959	139	S	35421590
A0A0H2XH43	Staphylococcus aureus (strain USA300)	217	S	35421590
A0A0E1VGR3	Staphylococcus aureus subsp. aureus USA300_TCH959	217	S	35421590
A0A0H2XH43	Staphylococcus aureus (strain USA300)	179	S	35421590
A0A0E1VGR3	Staphylococcus aureus subsp. aureus USA300_TCH959	179	S	35421590
A0A0H2XH43	Staphylococcus aureus (strain USA300)	188	S	35421590
A0A0E1VGR3	Staphylococcus aureus subsp. aureus USA300_TCH959	188	S	35421590
A0A0H2XJ82	Staphylococcus aureus (strain USA300)	130	S	35421590
A0A0E1VGS3	Staphylococcus aureus subsp. aureus USA300_TCH959	130	S	35421590
Q2FG61	Staphylococcus aureus (strain USA300)	318	S	35421590
A8Z2J6	Staphylococcus aureus (strain USA300 / TCH1516)	318	S	35421590
A0A0E1VGT3	Staphylococcus aureus subsp. aureus USA300_TCH959	318	S	35421590
Q2FG61	Staphylococcus aureus (strain USA300)	393	S	35421590
A8Z2J6	Staphylococcus aureus (strain USA300 / TCH1516)	393	S	35421590
A0A0E1VGT3	Staphylococcus aureus subsp. aureus USA300_TCH959	393	S	35421590
A0A0H2XF90	Staphylococcus aureus (strain USA300)	236	S	35421590
A0A0E1VGT6	Staphylococcus aureus subsp. aureus USA300_TCH959	236	S	35421590
Q2FG80	Staphylococcus aureus (strain USA300)	45	S	35421590
A8Z2H5	Staphylococcus aureus (strain USA300 / TCH1516)	45	S	35421590
A0A0E1VGU5	Staphylococcus aureus subsp. aureus USA300_TCH959	45	S	35421590
Q2FGI5	Staphylococcus aureus (strain USA300)	325	S	35421590
A8Z476	Staphylococcus aureus (strain USA300 / TCH1516)	325	S	35421590
A0A0E1VGU8	Staphylococcus aureus subsp. aureus USA300_TCH959	325	S	35421590
Q2FG72	Staphylococcus aureus (strain USA300)	827	S	35421590
A8Z2I4	Staphylococcus aureus (strain USA300 / TCH1516)	827	S	35421590
A0A0E1VGV4	Staphylococcus aureus subsp. aureus USA300_TCH959	827	S	35421590
Q2FG72	Staphylococcus aureus (strain USA300)	551	S	35421590
A8Z2I4	Staphylococcus aureus (strain USA300 / TCH1516)	551	S	35421590
A0A0E1VGV4	Staphylococcus aureus subsp. aureus USA300_TCH959	551	S	35421590
Q2FG72	Staphylococcus aureus (strain USA300)	552	S	35421590
A8Z2I4	Staphylococcus aureus (strain USA300 / TCH1516)	552	S	35421590
A0A0E1VGV4	Staphylococcus aureus subsp. aureus USA300_TCH959	552	S	35421590
A0A0H2XFM4	Staphylococcus aureus (strain USA300)	37	S	35421590
A0A0E1VGV6	Staphylococcus aureus subsp. aureus USA300_TCH959	37	S	35421590
A0A0H2XFM4	Staphylococcus aureus (strain USA300)	39	S	35421590
A0A0E1VGV6	Staphylococcus aureus subsp. aureus USA300_TCH959	39	S	35421590
A0A0H2XHB5	Staphylococcus aureus (strain USA300)	112	S	35421590
A0A0E1VGX3	Staphylococcus aureus subsp. aureus USA300_TCH959	112	S	35421590
A0A0H2XHB5	Staphylococcus aureus (strain USA300)	117	S	35421590
A0A0E1VGX3	Staphylococcus aureus subsp. aureus USA300_TCH959	117	S	35421590
A0A0H2XHB5	Staphylococcus aureus (strain USA300)	109	S	35421590
A0A0E1VGX3	Staphylococcus aureus subsp. aureus USA300_TCH959	109	S	35421590
A0A0H2XHB5	Staphylococcus aureus (strain USA300)	73	S	35421590
A0A0E1VGX3	Staphylococcus aureus subsp. aureus USA300_TCH959	73	S	35421590
A0A0H2XHB5	Staphylococcus aureus (strain USA300)	37	S	35421590
A0A0E1VGX3	Staphylococcus aureus subsp. aureus USA300_TCH959	37	S	35421590
A0A0H2XGA0	Staphylococcus aureus (strain USA300)	60	S	35421590
A0A0E1VGX9	Staphylococcus aureus subsp. aureus USA300_TCH959	60	S	35421590
A0A0H2XGA0	Staphylococcus aureus (strain USA300)	131	S	35421590
A0A0E1VGX9	Staphylococcus aureus subsp. aureus USA300_TCH959	131	S	35421590
A0A0H2XGA0	Staphylococcus aureus (strain USA300)	93	S	35421590
A0A0E1VGX9	Staphylococcus aureus subsp. aureus USA300_TCH959	93	S	35421590
Q2FGE1	Staphylococcus aureus (strain USA300)	67	S	35421590
A8Z4C1	Staphylococcus aureus (strain USA300 / TCH1516)	67	S	35421590
A0A0E1VGY8	Staphylococcus aureus subsp. aureus USA300_TCH959	67	S	35421590
Q2FGE1	Staphylococcus aureus (strain USA300)	61	S	35421590
A8Z4C1	Staphylococcus aureus (strain USA300 / TCH1516)	61	S	35421590
A0A0E1VGY8	Staphylococcus aureus subsp. aureus USA300_TCH959	61	S	35421590
Q2FGE1	Staphylococcus aureus (strain USA300)	62	S	35421590
A8Z4C1	Staphylococcus aureus (strain USA300 / TCH1516)	62	S	35421590
A0A0E1VGY8	Staphylococcus aureus subsp. aureus USA300_TCH959	62	S	35421590
Q2FGF8	Staphylococcus aureus (strain USA300)	379	S	35421590
A8Z4A4	Staphylococcus aureus (strain USA300 / TCH1516)	379	S	35421590
A0A0E1VH01	Staphylococcus aureus subsp. aureus USA300_TCH959	379	S	35421590
Q2FGF8	Staphylococcus aureus (strain USA300)	10	S	35421590
A8Z4A4	Staphylococcus aureus (strain USA300 / TCH1516)	10	S	35421590
A0A0E1VH01	Staphylococcus aureus subsp. aureus USA300_TCH959	10	S	35421590
Q2FGF8	Staphylococcus aureus (strain USA300)	404	S	35421590
A8Z4A4	Staphylococcus aureus (strain USA300 / TCH1516)	404	S	35421590
A0A0E1VH01	Staphylococcus aureus subsp. aureus USA300_TCH959	404	S	35421590
Q2FGF8	Staphylococcus aureus (strain USA300)	406	S	35421590
A8Z4A4	Staphylococcus aureus (strain USA300 / TCH1516)	406	S	35421590
A0A0E1VH01	Staphylococcus aureus subsp. aureus USA300_TCH959	406	S	35421590
Q2FGF8	Staphylococcus aureus (strain USA300)	271	S	35421590
A8Z4A4	Staphylococcus aureus (strain USA300 / TCH1516)	271	S	35421590
A0A0E1VH01	Staphylococcus aureus subsp. aureus USA300_TCH959	271	S	35421590
Q2FGF8	Staphylococcus aureus (strain USA300)	274	S	35421590
A8Z4A4	Staphylococcus aureus (strain USA300 / TCH1516)	274	S	35421590
A0A0E1VH01	Staphylococcus aureus subsp. aureus USA300_TCH959	274	S	35421590
A0A0H2XFA5	Staphylococcus aureus (strain USA300)	64	S	35421590
A0A0E1VH03	Staphylococcus aureus subsp. aureus USA300_TCH959	64	S	35421590
Q2FGE8	Staphylococcus aureus (strain USA300)	42	S	35421590
A8Z4B4	Staphylococcus aureus (strain USA300 / TCH1516)	42	S	35421590
A0A0E1VH11	Staphylococcus aureus subsp. aureus USA300_TCH959	42	S	35421590
Q2FGE8	Staphylococcus aureus (strain USA300)	11	S	35421590
A8Z4B4	Staphylococcus aureus (strain USA300 / TCH1516)	11	S	35421590
A0A0E1VH11	Staphylococcus aureus subsp. aureus USA300_TCH959	11	S	35421590
Q2FGE8	Staphylococcus aureus (strain USA300)	26	S	35421590
A8Z4B4	Staphylococcus aureus (strain USA300 / TCH1516)	26	S	35421590
A0A0E1VH11	Staphylococcus aureus subsp. aureus USA300_TCH959	26	S	35421590
Q2FGE3	Staphylococcus aureus (strain USA300)	223	S	35421590
A8Z4B9	Staphylococcus aureus (strain USA300 / TCH1516)	223	S	35421590
A0A0E1VH17	Staphylococcus aureus subsp. aureus USA300_TCH959	231	S	35421590
Q2FGE3	Staphylococcus aureus (strain USA300)	473	S	35421590
A8Z4B9	Staphylococcus aureus (strain USA300 / TCH1516)	473	S	35421590
A0A0E1VH17	Staphylococcus aureus subsp. aureus USA300_TCH959	481	S	35421590
Q2FGE3	Staphylococcus aureus (strain USA300)	474	S	35421590
A8Z4B9	Staphylococcus aureus (strain USA300 / TCH1516)	474	S	35421590
A0A0E1VH17	Staphylococcus aureus subsp. aureus USA300_TCH959	482	S	35421590
Q2FGE3	Staphylococcus aureus (strain USA300)	475	S	35421590
A8Z4B9	Staphylococcus aureus (strain USA300 / TCH1516)	475	S	35421590
A0A0E1VH17	Staphylococcus aureus subsp. aureus USA300_TCH959	483	S	35421590
Q2FGE3	Staphylococcus aureus (strain USA300)	476	S	35421590
A8Z4B9	Staphylococcus aureus (strain USA300 / TCH1516)	476	S	35421590
A0A0E1VH17	Staphylococcus aureus subsp. aureus USA300_TCH959	484	S	35421590
Q2FGE3	Staphylococcus aureus (strain USA300)	279	S	35421590
A8Z4B9	Staphylococcus aureus (strain USA300 / TCH1516)	279	S	35421590
A0A0E1VH17	Staphylococcus aureus subsp. aureus USA300_TCH959	287	S	35421590
Q2FGE3	Staphylococcus aureus (strain USA300)	281	S	35421590
A8Z4B9	Staphylococcus aureus (strain USA300 / TCH1516)	281	S	35421590
A0A0E1VH17	Staphylococcus aureus subsp. aureus USA300_TCH959	289	S	35421590
Q2FGE3	Staphylococcus aureus (strain USA300)	391	S	35421590
A8Z4B9	Staphylococcus aureus (strain USA300 / TCH1516)	391	S	35421590
A0A0E1VH17	Staphylococcus aureus subsp. aureus USA300_TCH959	399	S	35421590
Q2FGE3	Staphylococcus aureus (strain USA300)	511	S	35421590
A8Z4B9	Staphylococcus aureus (strain USA300 / TCH1516)	511	S	35421590
A0A0E1VH17	Staphylococcus aureus subsp. aureus USA300_TCH959	519	S	35421590
Q2FGE3	Staphylococcus aureus (strain USA300)	103	S	35421590
A8Z4B9	Staphylococcus aureus (strain USA300 / TCH1516)	103	S	35421590
A0A0E1VH17	Staphylococcus aureus subsp. aureus USA300_TCH959	111	S	35421590
Q2FGE3	Staphylococcus aureus (strain USA300)	66	S	35421590
A8Z4B9	Staphylococcus aureus (strain USA300 / TCH1516)	66	S	35421590
A0A0E1VH17	Staphylococcus aureus subsp. aureus USA300_TCH959	74	S	35421590
Q2FGE3	Staphylococcus aureus (strain USA300)	273	S	35421590
A8Z4B9	Staphylococcus aureus (strain USA300 / TCH1516)	273	S	35421590
A0A0E1VH17	Staphylococcus aureus subsp. aureus USA300_TCH959	281	S	35421590
Q2FGE3	Staphylococcus aureus (strain USA300)	393	S	35421590
A8Z4B9	Staphylococcus aureus (strain USA300 / TCH1516)	393	S	35421590
A0A0E1VH17	Staphylococcus aureus subsp. aureus USA300_TCH959	401	S	35421590
Q2FGE3	Staphylococcus aureus (strain USA300)	397	S	35421590
A8Z4B9	Staphylococcus aureus (strain USA300 / TCH1516)	397	S	35421590
A0A0E1VH17	Staphylococcus aureus subsp. aureus USA300_TCH959	405	S	35421590
Q2FGE3	Staphylococcus aureus (strain USA300)	534	S	35421590
A8Z4B9	Staphylococcus aureus (strain USA300 / TCH1516)	534	S	35421590
A0A0E1VH17	Staphylococcus aureus subsp. aureus USA300_TCH959	542	S	35421590
Q2FGE3	Staphylococcus aureus (strain USA300)	38	S	35421590
A8Z4B9	Staphylococcus aureus (strain USA300 / TCH1516)	38	S	35421590
A0A0E1VH17	Staphylococcus aureus subsp. aureus USA300_TCH959	46	S	35421590
Q2FGE3	Staphylococcus aureus (strain USA300)	569	S	35421590
A8Z4B9	Staphylococcus aureus (strain USA300 / TCH1516)	569	S	35421590
A0A0E1VH17	Staphylococcus aureus subsp. aureus USA300_TCH959	577	S	35421590
Q2FGE3	Staphylococcus aureus (strain USA300)	33	S	35421590
A8Z4B9	Staphylococcus aureus (strain USA300 / TCH1516)	33	S	35421590
A0A0E1VH17	Staphylococcus aureus subsp. aureus USA300_TCH959	41	S	35421590
Q2FGE3	Staphylococcus aureus (strain USA300)	594	S	35421590
A8Z4B9	Staphylococcus aureus (strain USA300 / TCH1516)	594	S	35421590
A0A0E1VH17	Staphylococcus aureus subsp. aureus USA300_TCH959	602	S	35421590
Q2FGD9	Staphylococcus aureus (strain USA300)	52	S	35421590
A8Z4C4	Staphylococcus aureus (strain USA300 / TCH1516)	52	S	35421590
A0A0E1VH22	Staphylococcus aureus subsp. aureus USA300_TCH959	52	S	35421590
A0A0H2XF54	Staphylococcus aureus (strain USA300)	119	S	35421590
A0A0E1VH28	Staphylococcus aureus subsp. aureus USA300_TCH959	119	S	35421590
A0A0H2XI06	Staphylococcus aureus (strain USA300)	12	S	35421590
A0A0E1VH30	Staphylococcus aureus subsp. aureus USA300_TCH959	12	S	35421590
A0A0H2XIM6	Staphylococcus aureus (strain USA300)	8	S	35421590
A0A0E1VH41	Staphylococcus aureus subsp. aureus USA300_TCH959	8	S	35421590
Q2FG88	Staphylococcus aureus (strain USA300)	28	S	35421590
A8Z2G7	Staphylococcus aureus (strain USA300 / TCH1516)	28	S	35421590
A0A0E1VH44	Staphylococcus aureus subsp. aureus USA300_TCH959	28	S	35421590
Q2FG83	Staphylococcus aureus (strain USA300)	401	S	35421590
A8Z2H2	Staphylococcus aureus (strain USA300 / TCH1516)	401	S	35421590
A0A0E1VH49	Staphylococcus aureus subsp. aureus USA300_TCH959	401	S	35421590
Q2FG83	Staphylococcus aureus (strain USA300)	172	S	35421590
A8Z2H2	Staphylococcus aureus (strain USA300 / TCH1516)	172	S	35421590
A0A0E1VH49	Staphylococcus aureus subsp. aureus USA300_TCH959	172	S	35421590
Q2FGA8	Staphylococcus aureus (strain USA300)	863	S	35421590
A8Z4F6	Staphylococcus aureus (strain USA300 / TCH1516)	864	S	35421590
A0A0E1VH56	Staphylococcus aureus subsp. aureus USA300_TCH959	864	S	35421590
Q2FGA8	Staphylococcus aureus (strain USA300)	441	S	35421590
A8Z4F6	Staphylococcus aureus (strain USA300 / TCH1516)	442	S	35421590
A0A0E1VH56	Staphylococcus aureus subsp. aureus USA300_TCH959	442	S	35421590
Q2FGA8	Staphylococcus aureus (strain USA300)	446	S	35421590
A8Z4F6	Staphylococcus aureus (strain USA300 / TCH1516)	447	S	35421590
A0A0E1VH56	Staphylococcus aureus subsp. aureus USA300_TCH959	447	S	35421590
A0A0H2XEQ2	Staphylococcus aureus (strain USA300)	281	S	35421590
A0A0E1VH62	Staphylococcus aureus subsp. aureus USA300_TCH959	281	S	35421590
A0A0H2XEQ2	Staphylococcus aureus (strain USA300)	412	S	35421590
A0A0E1VH62	Staphylococcus aureus subsp. aureus USA300_TCH959	412	S	35421590
A0A0H2XEQ2	Staphylococcus aureus (strain USA300)	156	S	35421590
A0A0E1VH62	Staphylococcus aureus subsp. aureus USA300_TCH959	156	S	35421590
A0A0H2XEQ2	Staphylococcus aureus (strain USA300)	160	S	35421590
A0A0E1VH62	Staphylococcus aureus subsp. aureus USA300_TCH959	160	S	35421590
A0A0H2XGG1	Staphylococcus aureus (strain USA300)	210	S	35421590
A0A0E1VH79	Staphylococcus aureus subsp. aureus USA300_TCH959	210	S	35421590
A0A0H2XGG1	Staphylococcus aureus (strain USA300)	34	S	35421590
A0A0E1VH79	Staphylococcus aureus subsp. aureus USA300_TCH959	34	S	35421590
A0A0H2XGG1	Staphylococcus aureus (strain USA300)	35	S	35421590
A0A0E1VH79	Staphylococcus aureus subsp. aureus USA300_TCH959	35	S	35421590
A0A0H2XGG1	Staphylococcus aureus (strain USA300)	23	S	35421590
A0A0E1VH79	Staphylococcus aureus subsp. aureus USA300_TCH959	23	S	35421590
Q2FG85	Staphylococcus aureus (strain USA300)	84	S	35421590
A8Z2H0	Staphylococcus aureus (strain USA300 / TCH1516)	84	S	35421590
A0A0E1VH81	Staphylococcus aureus subsp. aureus USA300_TCH959	84	S	35421590
Q2FGM9	Staphylococcus aureus (strain USA300)	216	S	35421590
A8Z2D7	Staphylococcus aureus (strain USA300 / TCH1516)	216	S	35421590
A0A0E1VH97	Staphylococcus aureus subsp. aureus USA300_TCH959	216	S	35421590
Q2FGY5	Staphylococcus aureus (strain USA300)	689	S	35421590
A0A0E1VHA4	Staphylococcus aureus subsp. aureus USA300_TCH959	689	S	35421590
A0A0H2XKH9	Staphylococcus aureus (strain USA300)	294	S	35421590
A0A0E1VHC3	Staphylococcus aureus subsp. aureus USA300_TCH959	294	S	35421590
A0A0H2XKH9	Staphylococcus aureus (strain USA300)	296	S	35421590
A0A0E1VHC3	Staphylococcus aureus subsp. aureus USA300_TCH959	296	S	35421590
Q2FGW7	Staphylococcus aureus (strain USA300)	29	S	35421590
A8Z454	Staphylococcus aureus (strain USA300 / TCH1516)	29	S	35421590
A0A0E1VHC4	Staphylococcus aureus subsp. aureus USA300_TCH959	29	S	35421590
Q2FGW7	Staphylococcus aureus (strain USA300)	189	S	35421590
A8Z454	Staphylococcus aureus (strain USA300 / TCH1516)	189	S	35421590
A0A0E1VHC4	Staphylococcus aureus subsp. aureus USA300_TCH959	189	S	35421590
Q2FGW7	Staphylococcus aureus (strain USA300)	190	S	35421590
A8Z454	Staphylococcus aureus (strain USA300 / TCH1516)	190	S	35421590
A0A0E1VHC4	Staphylococcus aureus subsp. aureus USA300_TCH959	190	S	35421590
Q2FGW7	Staphylococcus aureus (strain USA300)	204	S	35421590
A8Z454	Staphylococcus aureus (strain USA300 / TCH1516)	204	S	35421590
A0A0E1VHC4	Staphylococcus aureus subsp. aureus USA300_TCH959	204	S	35421590
Q2FGW7	Staphylococcus aureus (strain USA300)	303	S	35421590
A8Z454	Staphylococcus aureus (strain USA300 / TCH1516)	303	S	35421590
A0A0E1VHC4	Staphylococcus aureus subsp. aureus USA300_TCH959	303	S	35421590
A0A0E1VHF2	Staphylococcus aureus subsp. aureus USA300_TCH959	184	S	35421590
A0A0H2XHL1	Staphylococcus aureus (strain USA300)	137	S	35421590
A0A0H2XF50	Staphylococcus aureus (strain USA300)	23	S	35421590
A0A0E1VHG1	Staphylococcus aureus subsp. aureus USA300_TCH959	23	S	35421590
A0A0H2XF50	Staphylococcus aureus (strain USA300)	74	S	35421590
A0A0E1VHG1	Staphylococcus aureus subsp. aureus USA300_TCH959	74	S	35421590
Q2FH23	Staphylococcus aureus (strain USA300)	72	S	35421590
A0A0E1VHH5	Staphylococcus aureus subsp. aureus USA300_TCH959	72	S	35421590
Q2FH32	Staphylococcus aureus (strain USA300)	23	S	35421590
A0A0E1VHJ4	Staphylococcus aureus subsp. aureus USA300_TCH959	23	S	35421590
Q2FH32	Staphylococcus aureus (strain USA300)	10	S	35421590
A0A0E1VHJ4	Staphylococcus aureus subsp. aureus USA300_TCH959	10	S	35421590
Q2FH32	Staphylococcus aureus (strain USA300)	18	S	35421590
A0A0E1VHJ4	Staphylococcus aureus subsp. aureus USA300_TCH959	18	S	35421590
Q2FH32	Staphylococcus aureus (strain USA300)	132	S	35421590
A0A0E1VHJ4	Staphylococcus aureus subsp. aureus USA300_TCH959	132	S	35421590
Q2FH32	Staphylococcus aureus (strain USA300)	67	S	35421590
A0A0E1VHJ4	Staphylococcus aureus subsp. aureus USA300_TCH959	67	S	35421590
Q2FH32	Staphylococcus aureus (strain USA300)	70	S	35421590
A0A0E1VHJ4	Staphylococcus aureus subsp. aureus USA300_TCH959	70	S	35421590
Q2FH32	Staphylococcus aureus (strain USA300)	366	S	35421590
A0A0E1VHJ4	Staphylococcus aureus subsp. aureus USA300_TCH959	366	S	35421590
Q2FH32	Staphylococcus aureus (strain USA300)	121	S	35421590
A0A0E1VHJ4	Staphylococcus aureus subsp. aureus USA300_TCH959	121	S	35421590
Q2FH32	Staphylococcus aureus (strain USA300)	122	S	35421590
A0A0E1VHJ4	Staphylococcus aureus subsp. aureus USA300_TCH959	122	S	35421590
Q2FH32	Staphylococcus aureus (strain USA300)	128	S	35421590
A0A0E1VHJ4	Staphylococcus aureus subsp. aureus USA300_TCH959	128	S	35421590
A0A0H2XI23	Staphylococcus aureus (strain USA300)	138	S	35421590
A0A0E1VHJ6	Staphylococcus aureus subsp. aureus USA300_TCH959	138	S	35421590
A0A0H2XI23	Staphylococcus aureus (strain USA300)	140	S	35421590
A0A0E1VHJ6	Staphylococcus aureus subsp. aureus USA300_TCH959	140	S	35421590
A0A0H2XI23	Staphylococcus aureus (strain USA300)	12	S	35421590
A0A0E1VHJ6	Staphylococcus aureus subsp. aureus USA300_TCH959	12	S	35421590
A0A0H2XI23	Staphylococcus aureus (strain USA300)	15	S	35421590
A0A0E1VHJ6	Staphylococcus aureus subsp. aureus USA300_TCH959	15	S	35421590
A0A0H2XI23	Staphylococcus aureus (strain USA300)	206	S	35421590
A0A0E1VHJ6	Staphylococcus aureus subsp. aureus USA300_TCH959	206	S	35421590
A0A0H2XIM7	Staphylococcus aureus (strain USA300)	28	S	35421590
A0A0E1VHK0	Staphylococcus aureus subsp. aureus USA300_TCH959	28	S	35421590
A0A0H2XIM7	Staphylococcus aureus (strain USA300)	7	S	35421590
A0A0E1VHK0	Staphylococcus aureus subsp. aureus USA300_TCH959	7	S	35421590
A0A0H2XI95	Staphylococcus aureus (strain USA300)	6	S	35421590
A0A0E1VHM7	Staphylococcus aureus subsp. aureus USA300_TCH959	6	S	35421590
Q2FH34	Staphylococcus aureus (strain USA300)	64	S	35421590
A0A0E1VHN1	Staphylococcus aureus subsp. aureus USA300_TCH959	64	S	35421590
Q2FH34	Staphylococcus aureus (strain USA300)	67	S	35421590
A0A0E1VHN1	Staphylococcus aureus subsp. aureus USA300_TCH959	67	S	35421590
Q2FH34	Staphylococcus aureus (strain USA300)	71	S	35421590
A0A0E1VHN1	Staphylococcus aureus subsp. aureus USA300_TCH959	71	S	35421590
A0A0H2XHG6	Staphylococcus aureus (strain USA300)	299	S	35421590
A0A0E1VHQ0	Staphylococcus aureus subsp. aureus USA300_TCH959	299	S	35421590
A0A0H2XHG6	Staphylococcus aureus (strain USA300)	138	S	35421590
A0A0E1VHQ0	Staphylococcus aureus subsp. aureus USA300_TCH959	138	S	35421590
Q2FHJ3	Staphylococcus aureus (strain USA300)	14	S	35421590
A8Z3S5	Staphylococcus aureus (strain USA300 / TCH1516)	14	S	35421590
A0A0E1VHR6	Staphylococcus aureus subsp. aureus USA300_TCH959	14	S	35421590
Q2FHJ3	Staphylococcus aureus (strain USA300)	65	S	35421590
A8Z3S5	Staphylococcus aureus (strain USA300 / TCH1516)	65	S	35421590
A0A0E1VHR6	Staphylococcus aureus subsp. aureus USA300_TCH959	65	S	35421590
Q2FHJ3	Staphylococcus aureus (strain USA300)	67	S	35421590
A8Z3S5	Staphylococcus aureus (strain USA300 / TCH1516)	67	S	35421590
A0A0E1VHR6	Staphylococcus aureus subsp. aureus USA300_TCH959	67	S	35421590
Q2FHI3	Staphylococcus aureus (strain USA300)	180	S	35421590
A8Z3T5	Staphylococcus aureus (strain USA300 / TCH1516)	180	S	35421590
A0A0E1VHS4	Staphylococcus aureus subsp. aureus USA300_TCH959	180	S	35421590
Q2FHI3	Staphylococcus aureus (strain USA300)	182	S	35421590
A8Z3T5	Staphylococcus aureus (strain USA300 / TCH1516)	182	S	35421590
A0A0E1VHS4	Staphylococcus aureus subsp. aureus USA300_TCH959	182	S	35421590
Q2FHI3	Staphylococcus aureus (strain USA300)	73	S	35421590
A8Z3T5	Staphylococcus aureus (strain USA300 / TCH1516)	73	S	35421590
A0A0E1VHS4	Staphylococcus aureus subsp. aureus USA300_TCH959	73	S	35421590
Q2FHI3	Staphylococcus aureus (strain USA300)	226	S	35421590
A8Z3T5	Staphylococcus aureus (strain USA300 / TCH1516)	226	S	35421590
A0A0E1VHS4	Staphylococcus aureus subsp. aureus USA300_TCH959	226	S	35421590
Q2FHI3	Staphylococcus aureus (strain USA300)	215	S	35421590
A8Z3T5	Staphylococcus aureus (strain USA300 / TCH1516)	215	S	35421590
A0A0E1VHS4	Staphylococcus aureus subsp. aureus USA300_TCH959	215	S	35421590
Q2FHG8	Staphylococcus aureus (strain USA300)	76	S	35421590
A8Z3V0	Staphylococcus aureus (strain USA300 / TCH1516)	76	S	35421590
A0A0E1VHT7	Staphylococcus aureus subsp. aureus USA300_TCH959	90	S	35421590
A0A0H2XK72	Staphylococcus aureus (strain USA300)	69	S	35421590
A0A0E1VHU0	Staphylococcus aureus subsp. aureus USA300_TCH959	69	S	35421590
A0A0H2XK72	Staphylococcus aureus (strain USA300)	144	S	35421590
A0A0E1VHU0	Staphylococcus aureus subsp. aureus USA300_TCH959	144	S	35421590
Q2FHG3	Staphylococcus aureus (strain USA300)	368	S	35421590
A0A0E1VHU1	Staphylococcus aureus subsp. aureus USA300_TCH959	385	S	35421590
Q2FHG3	Staphylococcus aureus (strain USA300)	369	S	35421590
A0A0E1VHU1	Staphylococcus aureus subsp. aureus USA300_TCH959	386	S	35421590
Q2FHG3	Staphylococcus aureus (strain USA300)	236	S	35421590
A0A0E1VHU1	Staphylococcus aureus subsp. aureus USA300_TCH959	253	S	35421590
Q2FHG3	Staphylococcus aureus (strain USA300)	526	S	35421590
A0A0E1VHU1	Staphylococcus aureus subsp. aureus USA300_TCH959	543	S	35421590
Q2FHG3	Staphylococcus aureus (strain USA300)	261	S	35421590
A0A0E1VHU1	Staphylococcus aureus subsp. aureus USA300_TCH959	278	S	35421590
Q2FHG3	Staphylococcus aureus (strain USA300)	264	S	35421590
A0A0E1VHU1	Staphylococcus aureus subsp. aureus USA300_TCH959	281	S	35421590
Q2FHI5	Staphylococcus aureus (strain USA300)	150	S	35421590
A8Z3T3	Staphylococcus aureus (strain USA300 / TCH1516)	150	S	35421590
A0A0E1VHU8	Staphylococcus aureus subsp. aureus USA300_TCH959	150	S	35421590
Q2FHI5	Staphylococcus aureus (strain USA300)	77	S	35421590
A8Z3T3	Staphylococcus aureus (strain USA300 / TCH1516)	77	S	35421590
A0A0E1VHU8	Staphylococcus aureus subsp. aureus USA300_TCH959	77	S	35421590
A8Z1V6	Staphylococcus aureus (strain USA300 / TCH1516)	69	S	35421590
A0A0E1VHU9	Staphylococcus aureus subsp. aureus USA300_TCH959	69	S	35421590
A0A0H2XFW9	Staphylococcus aureus (strain USA300)	44	S	35421590
A8Z1V6	Staphylococcus aureus (strain USA300 / TCH1516)	286	S	35421590
A0A0E1VHU9	Staphylococcus aureus subsp. aureus USA300_TCH959	286	S	35421590
A0A0H2XFW9	Staphylococcus aureus (strain USA300)	261	S	35421590
A0A0H2XFW0	Staphylococcus aureus (strain USA300)	133	S	35421590
A0A0E1VHV2	Staphylococcus aureus subsp. aureus USA300_TCH959	133	S	35421590
A0A0H2XFW0	Staphylococcus aureus (strain USA300)	134	S	35421590
A0A0E1VHV2	Staphylococcus aureus subsp. aureus USA300_TCH959	134	S	35421590
Q2FHI0	Staphylococcus aureus (strain USA300)	15	S	35421590
A0A0E1VHV3	Staphylococcus aureus subsp. aureus USA300_TCH959	33	S	35421590
Q2FHG5	Staphylococcus aureus (strain USA300)	72	S	35421590
A8Z3V3	Staphylococcus aureus (strain USA300 / TCH1516)	72	S	35421590
A0A0E1VHW5	Staphylococcus aureus subsp. aureus USA300_TCH959	72	S	35421590
Q2FHD6	Staphylococcus aureus (strain USA300)	211	S	35421590
A8Z1X3	Staphylococcus aureus (strain USA300 / TCH1516)	211	S	35421590
A0A0E1VHZ2	Staphylococcus aureus subsp. aureus USA300_TCH959	211	S	35421590
A0A0H2XKG7	Staphylococcus aureus (strain USA300)	88	S	35421590
A0A0E1VHZ8	Staphylococcus aureus subsp. aureus USA300_TCH959	88	S	35421590
A0A0H2XKG7	Staphylococcus aureus (strain USA300)	9	S	35421590
A0A0E1VHZ8	Staphylococcus aureus subsp. aureus USA300_TCH959	9	S	35421590
A0A0H2XG55	Staphylococcus aureus (strain USA300)	2	S	35421590
A0A0E1VI11	Staphylococcus aureus subsp. aureus USA300_TCH959	2	S	35421590
A0A0H2XG55	Staphylococcus aureus (strain USA300)	4	S	35421590
A0A0E1VI11	Staphylococcus aureus subsp. aureus USA300_TCH959	4	S	35421590
Q2FH88	Staphylococcus aureus (strain USA300)	573	S	35421590
A8Z219	Staphylococcus aureus (strain USA300 / TCH1516)	573	S	35421590
A0A0E1VI16	Staphylococcus aureus subsp. aureus USA300_TCH959	573	S	35421590
A0A0H2XHQ5	Staphylococcus aureus (strain USA300)	47	S	35421590
A0A0E1VI21	Staphylococcus aureus subsp. aureus USA300_TCH959	61	S	35421590
A0A0H2XHQ5	Staphylococcus aureus (strain USA300)	55	S	35421590
A0A0E1VI21	Staphylococcus aureus subsp. aureus USA300_TCH959	69	S	35421590
A0A0H2XHQ5	Staphylococcus aureus (strain USA300)	59	S	35421590
A0A0E1VI21	Staphylococcus aureus subsp. aureus USA300_TCH959	73	S	35421590
A0A0H2XHQ5	Staphylococcus aureus (strain USA300)	60	S	35421590
A0A0E1VI21	Staphylococcus aureus subsp. aureus USA300_TCH959	74	S	35421590
A0A0H2XHQ5	Staphylococcus aureus (strain USA300)	261	S	35421590
A0A0E1VI21	Staphylococcus aureus subsp. aureus USA300_TCH959	275	S	35421590
A0A0H2XHQ5	Staphylococcus aureus (strain USA300)	82	S	35421590
A0A0E1VI21	Staphylococcus aureus subsp. aureus USA300_TCH959	96	S	35421590
A0A0H2XHQ5	Staphylococcus aureus (strain USA300)	150	S	35421590
A0A0E1VI21	Staphylococcus aureus subsp. aureus USA300_TCH959	164	S	35421590
A0A0H2XHQ5	Staphylococcus aureus (strain USA300)	152	S	35421590
A0A0E1VI21	Staphylococcus aureus subsp. aureus USA300_TCH959	166	S	35421590
A0A0H2XHQ5	Staphylococcus aureus (strain USA300)	172	S	35421590
A0A0E1VI21	Staphylococcus aureus subsp. aureus USA300_TCH959	186	S	35421590
A0A0H2XHQ5	Staphylococcus aureus (strain USA300)	173	S	35421590
A0A0E1VI21	Staphylococcus aureus subsp. aureus USA300_TCH959	187	S	35421590
A0A0H2XHQ5	Staphylococcus aureus (strain USA300)	251	S	35421590
A0A0E1VI21	Staphylococcus aureus subsp. aureus USA300_TCH959	265	S	35421590
A0A0H2XHQ5	Staphylococcus aureus (strain USA300)	98	S	35421590
A0A0E1VI21	Staphylococcus aureus subsp. aureus USA300_TCH959	112	S	35421590
A0A0H2XH24	Staphylococcus aureus (strain USA300)	344	S	35421590
A0A0E1VI24	Staphylococcus aureus subsp. aureus USA300_TCH959	344	S	35421590
Q2FH99	Staphylococcus aureus (strain USA300)	241	S	35421590
A0A0E1VI28	Staphylococcus aureus subsp. aureus USA300_TCH959	241	S	35421590
Q2FH99	Staphylococcus aureus (strain USA300)	242	S	35421590
A0A0E1VI28	Staphylococcus aureus subsp. aureus USA300_TCH959	242	S	35421590
Q2FH99	Staphylococcus aureus (strain USA300)	22	S	35421590
A0A0E1VI28	Staphylococcus aureus subsp. aureus USA300_TCH959	22	S	35421590
Q2FH99	Staphylococcus aureus (strain USA300)	399	S	35421590
A0A0E1VI28	Staphylococcus aureus subsp. aureus USA300_TCH959	399	S	35421590
Q2FH99	Staphylococcus aureus (strain USA300)	95	S	35421590
A0A0E1VI28	Staphylococcus aureus subsp. aureus USA300_TCH959	95	S	35421590
Q2FH99	Staphylococcus aureus (strain USA300)	60	S	35421590
A0A0E1VI28	Staphylococcus aureus subsp. aureus USA300_TCH959	60	S	35421590
Q2FH99	Staphylococcus aureus (strain USA300)	371	S	35421590
A0A0E1VI28	Staphylococcus aureus subsp. aureus USA300_TCH959	371	S	35421590
Q2FH99	Staphylococcus aureus (strain USA300)	17	S	35421590
A0A0E1VI28	Staphylococcus aureus subsp. aureus USA300_TCH959	17	S	35421590
Q2FH99	Staphylococcus aureus (strain USA300)	338	S	35421590
A0A0E1VI28	Staphylococcus aureus subsp. aureus USA300_TCH959	338	S	35421590
Q2FH99	Staphylococcus aureus (strain USA300)	144	S	35421590
A0A0E1VI28	Staphylococcus aureus subsp. aureus USA300_TCH959	144	S	35421590
Q2FH94	Staphylococcus aureus (strain USA300)	39	S	35421590
A0A0E1VI34	Staphylococcus aureus subsp. aureus USA300_TCH959	39	S	35421590
Q2FH94	Staphylococcus aureus (strain USA300)	40	S	35421590
A0A0E1VI34	Staphylococcus aureus subsp. aureus USA300_TCH959	40	S	35421590
Q2FH94	Staphylococcus aureus (strain USA300)	41	S	35421590
A0A0E1VI34	Staphylococcus aureus subsp. aureus USA300_TCH959	41	S	35421590
A0A0H2XFT3	Staphylococcus aureus (strain USA300)	412	S	35421590
A0A0E1VI48	Staphylococcus aureus subsp. aureus USA300_TCH959	441	S	35421590
A0A0H2XH01	Staphylococcus aureus (strain USA300)	7	S	35421590
A0A0E1VI59	Staphylococcus aureus subsp. aureus USA300_TCH959	7	S	35421590
A0A0H2XH01	Staphylococcus aureus (strain USA300)	277	S	35421590
A0A0E1VI59	Staphylococcus aureus subsp. aureus USA300_TCH959	277	S	35421590
A0A0H2XH01	Staphylococcus aureus (strain USA300)	397	S	35421590
A0A0E1VI59	Staphylococcus aureus subsp. aureus USA300_TCH959	397	S	35421590
A0A0E1VI80	Staphylococcus aureus subsp. aureus USA300_TCH959	427	S	35421590
A0A0H2XHQ1	Staphylococcus aureus (strain USA300)	427	S	35421590
A0A0E1VI80	Staphylococcus aureus subsp. aureus USA300_TCH959	435	S	35421590
A0A0H2XHQ1	Staphylococcus aureus (strain USA300)	435	S	35421590
A0A0E1VI80	Staphylococcus aureus subsp. aureus USA300_TCH959	337	S	35421590
A0A0H2XHQ1	Staphylococcus aureus (strain USA300)	337	S	35421590
A0A0E1VI80	Staphylococcus aureus subsp. aureus USA300_TCH959	341	S	35421590
A0A0H2XHQ1	Staphylococcus aureus (strain USA300)	341	S	35421590
A0A0E1VI80	Staphylococcus aureus subsp. aureus USA300_TCH959	140	S	35421590
A0A0H2XHQ1	Staphylococcus aureus (strain USA300)	140	S	35421590
A0A0E1VI80	Staphylococcus aureus subsp. aureus USA300_TCH959	39	S	35421590
A0A0H2XHQ1	Staphylococcus aureus (strain USA300)	39	S	35421590
A0A0E1VI80	Staphylococcus aureus subsp. aureus USA300_TCH959	350	S	35421590
A0A0H2XHQ1	Staphylococcus aureus (strain USA300)	350	S	35421590
A0A0E1VI80	Staphylococcus aureus subsp. aureus USA300_TCH959	64	S	35421590
A0A0H2XHQ1	Staphylococcus aureus (strain USA300)	64	S	35421590
A0A0E1VI80	Staphylococcus aureus subsp. aureus USA300_TCH959	163	S	35421590
A0A0H2XHQ1	Staphylococcus aureus (strain USA300)	163	S	35421590
Q2FHL2	Staphylococcus aureus (strain USA300)	358	S	35421590
A0A0E1VI92	Staphylococcus aureus subsp. aureus USA300_TCH959	358	S	35421590
Q2FHL2	Staphylococcus aureus (strain USA300)	366	S	35421590
A0A0E1VI92	Staphylococcus aureus subsp. aureus USA300_TCH959	366	S	35421590
A0A0E1VI94	Staphylococcus aureus subsp. aureus USA300_TCH959	237	S	35421590
Q2FHQ8	Staphylococcus aureus (strain USA300)	244	S	35421590
A8Z3M0	Staphylococcus aureus (strain USA300 / TCH1516)	244	S	35421590
A0A0H2XJC9	Staphylococcus aureus (strain USA300)	4	S	35421590
A0A0E1VI95	Staphylococcus aureus subsp. aureus USA300_TCH959	6	S	35421590
A0A0H2XJC9	Staphylococcus aureus (strain USA300)	11	S	35421590
A0A0E1VI95	Staphylococcus aureus subsp. aureus USA300_TCH959	13	S	35421590
Q2FHQ4	Staphylococcus aureus (strain USA300)	392	S	35421590
A8Z3M4	Staphylococcus aureus (strain USA300 / TCH1516)	392	S	35421590
A0A0E1VIA0	Staphylococcus aureus subsp. aureus USA300_TCH959	392	S	35421590
Q2FHP4	Staphylococcus aureus (strain USA300)	417	S	35421590
A8Z3N1	Staphylococcus aureus (strain USA300 / TCH1516)	417	S	35421590
A0A0E1VIB0	Staphylococcus aureus subsp. aureus USA300_TCH959	417	S	35421590
Q2FHP4	Staphylococcus aureus (strain USA300)	599	S	35421590
A8Z3N1	Staphylococcus aureus (strain USA300 / TCH1516)	599	S	35421590
A0A0E1VIB0	Staphylococcus aureus subsp. aureus USA300_TCH959	599	S	35421590
A0A0H2XI62	Staphylococcus aureus (strain USA300)	136	S	35421590
A0A0E1VIB6	Staphylococcus aureus subsp. aureus USA300_TCH959	136	S	35421590
A0A0H2XHE6	Staphylococcus aureus (strain USA300)	130	S	35421590
A0A0E1VID3	Staphylococcus aureus subsp. aureus USA300_TCH959	130	S	35421590
A0A0H2XHE6	Staphylococcus aureus (strain USA300)	197	S	35421590
A0A0E1VID3	Staphylococcus aureus subsp. aureus USA300_TCH959	197	S	35421590
A0A0H2XHE6	Staphylococcus aureus (strain USA300)	247	S	35421590
A0A0E1VID3	Staphylococcus aureus subsp. aureus USA300_TCH959	247	S	35421590
A0A0H2XHE6	Staphylococcus aureus (strain USA300)	209	S	35421590
A0A0E1VID3	Staphylococcus aureus subsp. aureus USA300_TCH959	209	S	35421590
A0A0H2XHE6	Staphylococcus aureus (strain USA300)	16	S	35421590
A0A0E1VID3	Staphylococcus aureus subsp. aureus USA300_TCH959	16	S	35421590
A0A0H2XHE6	Staphylococcus aureus (strain USA300)	35	S	35421590
A0A0E1VID3	Staphylococcus aureus subsp. aureus USA300_TCH959	35	S	35421590
A0A0H2XHE6	Staphylococcus aureus (strain USA300)	262	S	35421590
A0A0E1VID3	Staphylococcus aureus subsp. aureus USA300_TCH959	262	S	35421590
Q2FHZ0	Staphylococcus aureus (strain USA300)	63	S	35421590
A8Z1M9	Staphylococcus aureus (strain USA300 / TCH1516)	63	S	35421590
A0A0E1VID5	Staphylococcus aureus subsp. aureus USA300_TCH959	63	S	35421590
Q2FHZ0	Staphylococcus aureus (strain USA300)	23	S	35421590
A8Z1M9	Staphylococcus aureus (strain USA300 / TCH1516)	23	S	35421590
A0A0E1VID5	Staphylococcus aureus subsp. aureus USA300_TCH959	23	S	35421590
A0A0H2XFH8	Staphylococcus aureus (strain USA300)	284	S	35421590
A0A0E1VID8	Staphylococcus aureus subsp. aureus USA300_TCH959	284	S	35421590
A0A0H2XFH8	Staphylococcus aureus (strain USA300)	230	S	35421590
A0A0E1VID8	Staphylococcus aureus subsp. aureus USA300_TCH959	230	S	35421590
A0A0H2XFH8	Staphylococcus aureus (strain USA300)	160	S	35421590
A0A0E1VID8	Staphylococcus aureus subsp. aureus USA300_TCH959	160	S	35421590
A0A0H2XFH8	Staphylococcus aureus (strain USA300)	161	S	35421590
A0A0E1VID8	Staphylococcus aureus subsp. aureus USA300_TCH959	161	S	35421590
A0A0H2XHH6	Staphylococcus aureus (strain USA300)	126	S	35421590
A0A0E1VIE6	Staphylococcus aureus subsp. aureus USA300_TCH959	126	S	35421590
A0A0H2XFL9	Staphylococcus aureus (strain USA300)	355	S	35421590
A0A0E1VIE9	Staphylococcus aureus subsp. aureus USA300_TCH959	355	S	35421590
A0A0H2XH52	Staphylococcus aureus (strain USA300)	196	S	35421590
A0A0E1VIF5	Staphylococcus aureus subsp. aureus USA300_TCH959	205	S	35421590
A0A0H2XH52	Staphylococcus aureus (strain USA300)	61	S	35421590
A0A0E1VIF5	Staphylococcus aureus subsp. aureus USA300_TCH959	70	S	35421590
A0A0H2XH52	Staphylococcus aureus (strain USA300)	162	S	35421590
A0A0E1VIF5	Staphylococcus aureus subsp. aureus USA300_TCH959	171	S	35421590
A0A0H2XH52	Staphylococcus aureus (strain USA300)	73	S	35421590
A0A0E1VIF5	Staphylococcus aureus subsp. aureus USA300_TCH959	82	S	35421590
A0A0H2XHI3	Staphylococcus aureus (strain USA300)	32	S	35421590
A0A0E1VIG5	Staphylococcus aureus subsp. aureus USA300_TCH959	38	S	35421590
A0A0H2XHI3	Staphylococcus aureus (strain USA300)	136	S	35421590
A0A0E1VIG5	Staphylococcus aureus subsp. aureus USA300_TCH959	142	S	35421590
A0A0H2XHP8	Staphylococcus aureus (strain USA300)	191	S	35421590
A0A0E1VIG8	Staphylococcus aureus subsp. aureus USA300_TCH959	191	S	35421590
A0A0H2XEX3	Staphylococcus aureus (strain USA300)	18	S	35421590
A0A0E1VII2	Staphylococcus aureus subsp. aureus USA300_TCH959	18	S	35421590
A0A0H2XEX3	Staphylococcus aureus (strain USA300)	107	S	35421590
A0A0E1VII2	Staphylococcus aureus subsp. aureus USA300_TCH959	107	S	35421590
A0A0H2XEX3	Staphylococcus aureus (strain USA300)	9	S	35421590
A0A0E1VII2	Staphylococcus aureus subsp. aureus USA300_TCH959	9	S	35421590
A0A0H2XEX3	Staphylococcus aureus (strain USA300)	96	S	35421590
A0A0E1VII2	Staphylococcus aureus subsp. aureus USA300_TCH959	96	S	35421590
A0A0H2XET4	Staphylococcus aureus (strain USA300)	178	S	35421590
A0A0E1VII3	Staphylococcus aureus subsp. aureus USA300_TCH959	178	S	35421590
A0A0H2XET4	Staphylococcus aureus (strain USA300)	35	S	35421590
A0A0E1VII3	Staphylococcus aureus subsp. aureus USA300_TCH959	35	S	35421590
A0A0H2XHD3	Staphylococcus aureus (strain USA300)	170	S	35421590
A0A0E1VIJ0	Staphylococcus aureus subsp. aureus USA300_TCH959	170	S	35421590
A0A0H2XHD3	Staphylococcus aureus (strain USA300)	260	S	35421590
A0A0E1VIJ0	Staphylococcus aureus subsp. aureus USA300_TCH959	260	S	35421590
A0A0H2XHD3	Staphylococcus aureus (strain USA300)	98	S	35421590
A0A0E1VIJ0	Staphylococcus aureus subsp. aureus USA300_TCH959	98	S	35421590
A0A0H2XHD3	Staphylococcus aureus (strain USA300)	81	S	35421590
A0A0E1VIJ0	Staphylococcus aureus subsp. aureus USA300_TCH959	81	S	35421590
A0A0H2XHD3	Staphylococcus aureus (strain USA300)	53	S	35421590
A0A0E1VIJ0	Staphylococcus aureus subsp. aureus USA300_TCH959	53	S	35421590
A0A0H2XHD3	Staphylococcus aureus (strain USA300)	192	S	35421590
A0A0E1VIJ0	Staphylococcus aureus subsp. aureus USA300_TCH959	192	S	35421590
A0A0H2XHE7	Staphylococcus aureus (strain USA300)	16	S	35421590
A0A0E1VIJ4	Staphylococcus aureus subsp. aureus USA300_TCH959	16	S	35421590
A0A0H2XKJ0	Staphylococcus aureus (strain USA300)	146	S	35421590
A0A0E1VIK8	Staphylococcus aureus subsp. aureus USA300_TCH959	146	S	35421590
A0A0H2XKJ0	Staphylococcus aureus (strain USA300)	157	S	35421590
A0A0E1VIK8	Staphylococcus aureus subsp. aureus USA300_TCH959	157	S	35421590
A0A0H2XKJ0	Staphylococcus aureus (strain USA300)	128	S	35421590
A0A0E1VIK8	Staphylococcus aureus subsp. aureus USA300_TCH959	128	S	35421590
A0A0H2XJL8	Staphylococcus aureus (strain USA300)	234	S	35421590
A0A0E1VIL9	Staphylococcus aureus subsp. aureus USA300_TCH959	234	S	35421590
A0A0H2XGR4	Staphylococcus aureus (strain USA300)	187	S	35421590
A0A0E1VIM2	Staphylococcus aureus subsp. aureus USA300_TCH959	187	S	35421590
A0A0H2XGR4	Staphylococcus aureus (strain USA300)	289	S	35421590
A0A0E1VIM2	Staphylococcus aureus subsp. aureus USA300_TCH959	289	S	35421590
A0A0H2XGR4	Staphylococcus aureus (strain USA300)	291	S	35421590
A0A0E1VIM2	Staphylococcus aureus subsp. aureus USA300_TCH959	291	S	35421590
A0A0H2XGR4	Staphylococcus aureus (strain USA300)	699	S	35421590
A0A0E1VIM2	Staphylococcus aureus subsp. aureus USA300_TCH959	699	S	35421590
Q2FFV5	Staphylococcus aureus (strain USA300)	67	S	35421590
A8Z4L3	Staphylococcus aureus (strain USA300 / TCH1516)	67	S	35421590
A0A0E1VIM4	Staphylococcus aureus subsp. aureus USA300_TCH959	67	S	35421590
Q2FFV5	Staphylococcus aureus (strain USA300)	70	S	35421590
A8Z4L3	Staphylococcus aureus (strain USA300 / TCH1516)	70	S	35421590
A0A0E1VIM4	Staphylococcus aureus subsp. aureus USA300_TCH959	70	S	35421590
Q2FFV5	Staphylococcus aureus (strain USA300)	238	S	35421590
A8Z4L3	Staphylococcus aureus (strain USA300 / TCH1516)	238	S	35421590
A0A0E1VIM4	Staphylococcus aureus subsp. aureus USA300_TCH959	238	S	35421590
Q2FFV5	Staphylococcus aureus (strain USA300)	442	S	35421590
A8Z4L3	Staphylococcus aureus (strain USA300 / TCH1516)	442	S	35421590
A0A0E1VIM4	Staphylococcus aureus subsp. aureus USA300_TCH959	442	S	35421590
Q2FFV5	Staphylococcus aureus (strain USA300)	2	S	35421590
A8Z4L3	Staphylococcus aureus (strain USA300 / TCH1516)	2	S	35421590
A0A0E1VIM4	Staphylococcus aureus subsp. aureus USA300_TCH959	2	S	35421590
Q2FFV5	Staphylococcus aureus (strain USA300)	492	S	35421590
A8Z4L3	Staphylococcus aureus (strain USA300 / TCH1516)	492	S	35421590
A0A0E1VIM4	Staphylococcus aureus subsp. aureus USA300_TCH959	492	S	35421590
A0A0H2XGC0	Staphylococcus aureus (strain USA300)	16	S	35421590
A0A0E1VIM5	Staphylococcus aureus subsp. aureus USA300_TCH959	16	S	35421590
A0A0H2XGL1	Staphylococcus aureus (strain USA300)	189	S	35421590
A0A0E1VIM8	Staphylococcus aureus subsp. aureus USA300_TCH959	189	S	35421590
A0A0H2XGL1	Staphylococcus aureus (strain USA300)	291	S	35421590
A0A0E1VIM8	Staphylococcus aureus subsp. aureus USA300_TCH959	291	S	35421590
A0A0H2XGL1	Staphylococcus aureus (strain USA300)	113	S	35421590
A0A0E1VIM8	Staphylococcus aureus subsp. aureus USA300_TCH959	113	S	35421590
A0A0H2XGX6	Staphylococcus aureus (strain USA300)	220	S	35421590
A0A0E1VIN1	Staphylococcus aureus subsp. aureus USA300_TCH959	220	S	35421590
Q2FG37	Staphylococcus aureus (strain USA300)	139	S	35421590
A8Z2L6	Staphylococcus aureus (strain USA300 / TCH1516)	139	S	35421590
A0A0E1VIN3	Staphylococcus aureus subsp. aureus USA300_TCH959	139	S	35421590
Q2FG37	Staphylococcus aureus (strain USA300)	20	S	35421590
A8Z2L6	Staphylococcus aureus (strain USA300 / TCH1516)	20	S	35421590
A0A0E1VIN3	Staphylococcus aureus subsp. aureus USA300_TCH959	20	S	35421590
Q2FI75	Staphylococcus aureus (strain USA300)	12	S	35421590
A0A0E1VIN6	Staphylococcus aureus subsp. aureus USA300_TCH959	12	S	35421590
A0A0H2XFW2	Staphylococcus aureus (strain USA300)	120	S	35421590
A0A0E1VIN8	Staphylococcus aureus subsp. aureus USA300_TCH959	126	S	35421590
A0A0H2XFW2	Staphylococcus aureus (strain USA300)	122	S	35421590
A0A0E1VIN8	Staphylococcus aureus subsp. aureus USA300_TCH959	128	S	35421590
A0A0H2XFW2	Staphylococcus aureus (strain USA300)	61	S	35421590
A0A0E1VIN8	Staphylococcus aureus subsp. aureus USA300_TCH959	67	S	35421590
A0A0H2XFW2	Staphylococcus aureus (strain USA300)	106	S	35421590
A0A0E1VIN8	Staphylococcus aureus subsp. aureus USA300_TCH959	112	S	35421590
Q2FI70	Staphylococcus aureus (strain USA300)	211	S	35421590
A8Z0B0	Staphylococcus aureus (strain USA300 / TCH1516)	211	S	35421590
A0A0E1VIP1	Staphylococcus aureus subsp. aureus USA300_TCH959	211	S	35421590
Q2FG27	Staphylococcus aureus (strain USA300)	297	S	35421590
A8Z2M7	Staphylococcus aureus (strain USA300 / TCH1516)	297	S	35421590
A0A0E1VIP3	Staphylococcus aureus subsp. aureus USA300_TCH959	297	S	35421590
Q2FG27	Staphylococcus aureus (strain USA300)	292	S	35421590
A8Z2M7	Staphylococcus aureus (strain USA300 / TCH1516)	292	S	35421590
A0A0E1VIP3	Staphylococcus aureus subsp. aureus USA300_TCH959	292	S	35421590
Q2FG27	Staphylococcus aureus (strain USA300)	277	S	35421590
A8Z2M7	Staphylococcus aureus (strain USA300 / TCH1516)	277	S	35421590
A0A0E1VIP3	Staphylococcus aureus subsp. aureus USA300_TCH959	277	S	35421590
Q2FG27	Staphylococcus aureus (strain USA300)	280	S	35421590
A8Z2M7	Staphylococcus aureus (strain USA300 / TCH1516)	280	S	35421590
A0A0E1VIP3	Staphylococcus aureus subsp. aureus USA300_TCH959	280	S	35421590
Q2FG27	Staphylococcus aureus (strain USA300)	281	S	35421590
A8Z2M7	Staphylococcus aureus (strain USA300 / TCH1516)	281	S	35421590
A0A0E1VIP3	Staphylococcus aureus subsp. aureus USA300_TCH959	281	S	35421590
Q2FG27	Staphylococcus aureus (strain USA300)	101	S	35421590
A8Z2M7	Staphylococcus aureus (strain USA300 / TCH1516)	101	S	35421590
A0A0E1VIP3	Staphylococcus aureus subsp. aureus USA300_TCH959	101	S	35421590
Q2FG27	Staphylococcus aureus (strain USA300)	12	S	35421590
A8Z2M7	Staphylococcus aureus (strain USA300 / TCH1516)	12	S	35421590
A0A0E1VIP3	Staphylococcus aureus subsp. aureus USA300_TCH959	12	S	35421590
Q2FG27	Staphylococcus aureus (strain USA300)	13	S	35421590
A8Z2M7	Staphylococcus aureus (strain USA300 / TCH1516)	13	S	35421590
A0A0E1VIP3	Staphylococcus aureus subsp. aureus USA300_TCH959	13	S	35421590
Q2FG27	Staphylococcus aureus (strain USA300)	14	S	35421590
A8Z2M7	Staphylococcus aureus (strain USA300 / TCH1516)	14	S	35421590
A0A0E1VIP3	Staphylococcus aureus subsp. aureus USA300_TCH959	14	S	35421590
Q2FG27	Staphylococcus aureus (strain USA300)	387	S	35421590
A8Z2M7	Staphylococcus aureus (strain USA300 / TCH1516)	387	S	35421590
A0A0E1VIP3	Staphylococcus aureus subsp. aureus USA300_TCH959	387	S	35421590
A0A0H2XI92	Staphylococcus aureus (strain USA300)	92	S	35421590
A0A0E1VIQ9	Staphylococcus aureus subsp. aureus USA300_TCH959	92	S	35421590
Q2FG40	Staphylococcus aureus (strain USA300)	381	S	35421590
A0A0E1VIR3	Staphylococcus aureus subsp. aureus USA300_TCH959	381	S	35421590
Q2FG40	Staphylococcus aureus (strain USA300)	383	S	35421590
A0A0E1VIR3	Staphylococcus aureus subsp. aureus USA300_TCH959	383	S	35421590
Q2FG40	Staphylococcus aureus (strain USA300)	149	S	35421590
A0A0E1VIR3	Staphylococcus aureus subsp. aureus USA300_TCH959	149	S	35421590
Q2FG40	Staphylococcus aureus (strain USA300)	486	S	35421590
A0A0E1VIR3	Staphylococcus aureus subsp. aureus USA300_TCH959	486	S	35421590
Q2FG40	Staphylococcus aureus (strain USA300)	14	S	35421590
A0A0E1VIR3	Staphylococcus aureus subsp. aureus USA300_TCH959	14	S	35421590
Q2FG40	Staphylococcus aureus (strain USA300)	16	S	35421590
A0A0E1VIR3	Staphylococcus aureus subsp. aureus USA300_TCH959	16	S	35421590
Q2FG40	Staphylococcus aureus (strain USA300)	36	S	35421590
A0A0E1VIR3	Staphylococcus aureus subsp. aureus USA300_TCH959	36	S	35421590
Q2FG40	Staphylococcus aureus (strain USA300)	39	S	35421590
A0A0E1VIR3	Staphylococcus aureus subsp. aureus USA300_TCH959	39	S	35421590
Q2FG40	Staphylococcus aureus (strain USA300)	333	S	35421590
A0A0E1VIR3	Staphylococcus aureus subsp. aureus USA300_TCH959	333	S	35421590
Q2FG40	Staphylococcus aureus (strain USA300)	563	S	35421590
A0A0E1VIR3	Staphylococcus aureus subsp. aureus USA300_TCH959	563	S	35421590
Q2FG40	Staphylococcus aureus (strain USA300)	282	S	35421590
A0A0E1VIR3	Staphylococcus aureus subsp. aureus USA300_TCH959	282	S	35421590
Q2FG40	Staphylococcus aureus (strain USA300)	411	S	35421590
A0A0E1VIR3	Staphylococcus aureus subsp. aureus USA300_TCH959	411	S	35421590
Q2FG40	Staphylococcus aureus (strain USA300)	198	S	35421590
A0A0E1VIR3	Staphylococcus aureus subsp. aureus USA300_TCH959	198	S	35421590
Q2FG40	Staphylococcus aureus (strain USA300)	395	S	35421590
A0A0E1VIR3	Staphylococcus aureus subsp. aureus USA300_TCH959	395	S	35421590
Q2FG40	Staphylococcus aureus (strain USA300)	403	S	35421590
A0A0E1VIR3	Staphylococcus aureus subsp. aureus USA300_TCH959	403	S	35421590
Q2FI34	Staphylococcus aureus (strain USA300)	33	S	35421590
A8Z0D7	Staphylococcus aureus (strain USA300 / TCH1516)	33	S	35421590
A0A0E1VIR5	Staphylococcus aureus subsp. aureus USA300_TCH959	33	S	35421590
A0A0H2XHU6	Staphylococcus aureus (strain USA300)	14	S	35421590
A0A0E1VIT5	Staphylococcus aureus subsp. aureus USA300_TCH959	14	S	35421590
Q2FI12	Staphylococcus aureus (strain USA300)	95	S	35421590
A8Z1K8	Staphylococcus aureus (strain USA300 / TCH1516)	95	S	35421590
A0A0E1VIT9	Staphylococcus aureus subsp. aureus USA300_TCH959	95	S	35421590
Q2FI12	Staphylococcus aureus (strain USA300)	97	S	35421590
A8Z1K8	Staphylococcus aureus (strain USA300 / TCH1516)	97	S	35421590
A0A0E1VIT9	Staphylococcus aureus subsp. aureus USA300_TCH959	97	S	35421590
Q2FI07	Staphylococcus aureus (strain USA300)	8	S	35421590
A8Z1L3	Staphylococcus aureus (strain USA300 / TCH1516)	8	S	35421590
P00350	Escherichia coli (strain K12)	66	T	35421590
P00350	Escherichia coli (strain K12)	28	T	35421590
P00370	Escherichia coli (strain K12)	260	T	35421590
P00370	Escherichia coli (strain K12)	267	T	35421590
P00448	Escherichia coli (strain K12)	70	T	35421590
P00452	Escherichia coli (strain K12)	624	T	35421590
P00509	Escherichia coli (strain K12)	61	T	35421590
P00509	Escherichia coli (strain K12)	312	T	35421590
P00509	Escherichia coli (strain K12)	43	T	35421590
P00550	Escherichia coli (strain K12)	542	T	35421590
P00550	Escherichia coli (strain K12)	472	T	35421590
P00550	Escherichia coli (strain K12)	566	T	35421590
P00550	Escherichia coli (strain K12)	349	T	35421590
P00561	Escherichia coli (strain K12)	227	T	35421590
P00561	Escherichia coli (strain K12)	9	T	35421590
P00561	Escherichia coli (strain K12)	44	T	35421590
P00561	Escherichia coli (strain K12)	35	T	35421590
P00582	Escherichia coli (strain K12)	583	T	35421590
P00582	Escherichia coli (strain K12)	68	T	35421590
P00864	Escherichia coli (strain K12)	706	T	35421590
P00887	Escherichia coli (strain K12)	4	T	35421590
P00887	Escherichia coli (strain K12)	165	T	35421590
P00888	Escherichia coli (strain K12)	190	T	35421590
P00888	Escherichia coli (strain K12)	101	T	35421590
P0AB91	Escherichia coli (strain K12)	100	T	35421590
P00888	Escherichia coli (strain K12)	102	T	35421590
P0AB91	Escherichia coli (strain K12)	101	T	35421590
P00895	Escherichia coli (strain K12)	512	T	35421590
P00895	Escherichia coli (strain K12)	519	T	35421590
P00895	Escherichia coli (strain K12)	378	T	35421590
P00895	Escherichia coli (strain K12)	354	T	35421590
P00895	Escherichia coli (strain K12)	3	T	35421590
P00904	Escherichia coli (strain K12)	124	T	35421590
P00904	Escherichia coli (strain K12)	510	T	35421590
P00904	Escherichia coli (strain K12)	212	T	35421590
P00909	Escherichia coli (strain K12)	449	T	35421590
P00909	Escherichia coli (strain K12)	4	T	35421590
P00956	Escherichia coli (strain K12)	7	T	35421590
P00957	Escherichia coli (strain K12)	580	T	35421590
P00959	Escherichia coli (strain K12)	124	T	35421590
P00959	Escherichia coli (strain K12)	182	T	35421590
P02358	Escherichia coli (strain K12)	97	T	35421590
P02413	Escherichia coli (strain K12)	67	T	35421590
P02413	Escherichia coli (strain K12)	118	T	35421590
P03023	Escherichia coli (strain K12)	334	T	35421590
P03023	Escherichia coli (strain K12)	336	T	35421590
P03835	Escherichia coli (strain K12)	387	T	35421590
P04079	Escherichia coli (strain K12)	185	T	35421590
P04825	Escherichia coli (strain K12)	280	T	35421590
P04951	Escherichia coli (strain K12)	14	T	35421590
[truncated: 2,493 more rows]

## Sheet: Table S3B
Table S2B. The timestamp-based negative testing dataset.
UniProt ID	Species	Position	Code	Source
P23388	Rhodobacter capsulatus (Rhodopseudomonas capsulata)	408	H	1304914
P0A2D9	Salmonella typhimurium (strain LT2 / SGSC1412 / ATCC 700720)	124	H	1321122
P0A2D9	Salmonella typhimurium (strain LT2 / SGSC1412 / ATCC 700720)	233	H	1321122
P0A0D6	Staphylococcus aureus	54	H	1881873
P08400	Escherichia coli (strain K12)	46	H	2657652
P0C061	Aneurinibacillus migulanus (Bacillus migulanus)	615	S	7718566
P0C061	Aneurinibacillus migulanus (Bacillus migulanus)	999	S	7718566
P0C061	Aneurinibacillus migulanus (Bacillus migulanus)	1009	S	7718566
P0C061	Aneurinibacillus migulanus (Bacillus migulanus)	1077	S	7718566
P26777	Bacillus licheniformis	84	S	7958923
P05431	Neisseria meningitidis serogroup B (strain MC58)	77	S	8645220
P15401	Bacillus subtilis (strain 168)	69	H	9202047
P19993	Mycobacterium leprae (strain TN)	165	T	9748655
P02974	Neisseria gonorrhoeae	123	S	10048019
Q9RQQ9	Caulobacter vibrioides (strain ATCC 19089 / CB15) (Caulobacter crescentus)	352	Y	10557274
A7MRY4	Vibrio campbellii (strain ATCC BAA-1116)	68	H	10632884
A7MRY4	Vibrio campbellii (strain ATCC BAA-1116)	158	H	10632884
A7N3Z3	Vibrio campbellii (strain ATCC BAA-1116)	530	H	10632884
A7N6S2	Vibrio campbellii (strain ATCC BAA-1116)	243	H	10632884
A7N6S2	Vibrio campbellii (strain ATCC BAA-1116)	323	H	10632884
O30409	Brevibacillus parabrevis	98	S	10801488
O30409	Brevibacillus parabrevis	1596	S	10801488
O30409	Brevibacillus parabrevis	2296	S	10801488
O30409	Brevibacillus parabrevis	2723	S	10801488
O30409	Brevibacillus parabrevis	2728	S	10801488
O30409	Brevibacillus parabrevis	2737	S	10801488
O30409	Brevibacillus parabrevis	3553	S	10801488
O30409	Brevibacillus parabrevis	4169	S	10801488
O30409	Brevibacillus parabrevis	4222	S	10801488
O30409	Brevibacillus parabrevis	4806	S	10801488
O30409	Brevibacillus parabrevis	4868	S	10801488
O30409	Brevibacillus parabrevis	4924	S	10801488
O30409	Brevibacillus parabrevis	5909	S	10801488
O30409	Brevibacillus parabrevis	6280	S	10801488
Q9RPT5	Amycolatopsis mediterranei (Nocardia mediterranei)	331	T	10848993
O33618	Staphylococcus carnosus (strain TM300)	239	H	10974121
P09835	Escherichia coli (strain K12)	185	H	11053370
Q56587	Vibrio alginolyticus	111	T	11163785
B7SCE5	Chlamydia trachomatis	13	S	11260479
B7SCE5	Chlamydia trachomatis	143	S	11260479
P39838	Escherichia coli (strain K12)	387	H	11309126
P9WN39	Mycobacterium tuberculosis (strain ATCC 25618 / H37Rv)	186	Y	12146952
P00550	Escherichia coli (strain K12)	256	H	12202490
P9WI81	Mycobacterium tuberculosis (strain ATCC 25618 / H37Rv)	457	S	12548283
P9WI81	Mycobacterium tuberculosis (strain ATCC 25618 / H37Rv)	352	T	12548283
Q980A0	Saccharolobus solfataricus (strain ATCC 35092 / DSM 1617 / JCM 11322 / P2) (Sulfolobus solfataricus)	185	S	12644480
P25924	Salmonella typhimurium (strain LT2 / SGSC1412 / ATCC 700720)	72	S	14595395
O58655	Pyrococcus horikoshii (strain ATCC 700860 / DSM 12428 / JCM 9974 / NBRC 100139 / OT-3)	81	S	15115772
Q79PF4	Synechococcus elongatus (strain ATCC 33912 / PCC 7942 / FACHB-805) (Anacystis nidulans R2)	255	T	15304218
Q79PF4	Synechococcus elongatus (strain ATCC 33912 / PCC 7942 / FACHB-805) (Anacystis nidulans R2)	124	S	15347809
Q79PF4	Synechococcus elongatus (strain ATCC 33912 / PCC 7942 / FACHB-805) (Anacystis nidulans R2)	157	S	15347809
Q79PF4	Synechococcus elongatus (strain ATCC 33912 / PCC 7942 / FACHB-805) (Anacystis nidulans R2)	258	S	15347809
Q79PF4	Synechococcus elongatus (strain ATCC 33912 / PCC 7942 / FACHB-805) (Anacystis nidulans R2)	503	S	15347809
O69250	Priestia megaterium (Bacillus megaterium)	12	S	15369672
Q01473	Microchaete diplosiphon (Fremyella diplosiphon)	332	H	15720559
P76014	Escherichia coli (strain K12)	189	H	15753087
O30245	Archaeoglobus fulgidus (strain ATCC 49558 / DSM 4304 / JCM 9628 / NBRC 100126 / VC-16)	239	S	15943813
P9WI77	Mycobacterium tuberculosis (strain ATCC 25618 / H37Rv)	162	S	15967413
P9WI75	Mycobacterium tuberculosis (strain ATCC 25618 / H37Rv)	20	S	15967413
P9WI75	Mycobacterium tuberculosis (strain ATCC 25618 / H37Rv)	429	S	15967413
P9WI76	Mycobacterium tuberculosis (strain CDC 1551 / Oshkosh)	48	S	15967413
P9WI76	Mycobacterium tuberculosis (strain CDC 1551 / Oshkosh)	304	S	15967413
P9WI79	Mycobacterium tuberculosis (strain ATCC 25618 / H37Rv)	544	T	15967413
P9WI79	Mycobacterium tuberculosis (strain ATCC 25618 / H37Rv)	591	T	15967413
P9WI79	Mycobacterium tuberculosis (strain ATCC 25618 / H37Rv)	648	T	15967413
P9WI75	Mycobacterium tuberculosis (strain ATCC 25618 / H37Rv)	246	T	15967413
P9WI75	Mycobacterium tuberculosis (strain ATCC 25618 / H37Rv)	426	T	15967413
P9WI75	Mycobacterium tuberculosis (strain ATCC 25618 / H37Rv)	435	T	15967413
P9WJA9	Mycobacterium tuberculosis (strain ATCC 25618 / H37Rv)	148	T	15978616
P9WJA9	Mycobacterium tuberculosis (strain ATCC 25618 / H37Rv)	159	T	15978616
P9WMU0	Mycobacterium tuberculosis (strain CDC 1551 / Oshkosh)	40	T	15985609
Q8GP19	Serratia marcescens	325	H	16077114
P9WKD0	Mycobacterium tuberculosis (strain CDC 1551 / Oshkosh)	240	T	16436437
P13128	Listeria monocytogenes serovar 1/2a (strain ATCC BAA-679 / EGD-e)	28	S	16441444
P13128	Listeria monocytogenes serovar 1/2a (strain ATCC BAA-679 / EGD-e)	240	S	16441444
P13128	Listeria monocytogenes serovar 1/2a (strain ATCC BAA-679 / EGD-e)	341	S	16441444
O31782	Bacillus subtilis (strain 168)	142	S	16460000
O31782	Bacillus subtilis (strain 168)	526	S	16460000
O31782	Bacillus subtilis (strain 168)	1245	S	16460000
O31782	Bacillus subtilis (strain 168)	2356	S	16460000
O31782	Bacillus subtilis (strain 168)	2731	S	16460000
O31782	Bacillus subtilis (strain 168)	2740	S	16460000
O31782	Bacillus subtilis (strain 168)	3191	S	16460000
O31782	Bacillus subtilis (strain 168)	4185	S	16460000
O31782	Bacillus subtilis (strain 168)	4722	S	16460000
O31782	Bacillus subtilis (strain 168)	5361	S	16460000
P40806	Bacillus subtilis (strain 168)	214	S	16460000
P40806	Bacillus subtilis (strain 168)	423	S	16460000
P40806	Bacillus subtilis (strain 168)	807	S	16460000
P40806	Bacillus subtilis (strain 168)	830	S	16460000
P40806	Bacillus subtilis (strain 168)	1055	S	16460000
P40806	Bacillus subtilis (strain 168)	1250	S	16460000
P40806	Bacillus subtilis (strain 168)	1407	S	16460000
P40806	Bacillus subtilis (strain 168)	1462	S	16460000
P40806	Bacillus subtilis (strain 168)	1524	S	16460000
P40806	Bacillus subtilis (strain 168)	1597	S	16460000
P40806	Bacillus subtilis (strain 168)	1716	S	16460000
P40806	Bacillus subtilis (strain 168)	2040	S	16460000
P40806	Bacillus subtilis (strain 168)	2148	S	16460000
P40806	Bacillus subtilis (strain 168)	2745	S	16460000
P40806	Bacillus subtilis (strain 168)	3230	S	16460000
P40806	Bacillus subtilis (strain 168)	4586	S	16460000
P40806	Bacillus subtilis (strain 168)	4906	S	16460000
P54741	Streptomyces coelicolor (strain ATCC BAA-471 / A3(2) / M145)	396	S	16629414
P54741	Streptomyces coelicolor (strain ATCC BAA-471 / A3(2) / M145)	586	S	16629414
P54741	Streptomyces coelicolor (strain ATCC BAA-471 / A3(2) / M145)	307	T	16629414
P54741	Streptomyces coelicolor (strain ATCC BAA-471 / A3(2) / M145)	440	T	16629414
P9WI79	Mycobacterium tuberculosis (strain ATCC 25618 / H37Rv)	412	S	16739134
P9WI83	Mycobacterium tuberculosis (strain ATCC 25618 / H37Rv)	284	S	16739134
P9WI83	Mycobacterium tuberculosis (strain ATCC 25618 / H37Rv)	367	S	16739134
P9WI83	Mycobacterium tuberculosis (strain ATCC 25618 / H37Rv)	385	S	16739134
P9WI71	Mycobacterium tuberculosis (strain ATCC 25618 / H37Rv)	443	S	16739134
P9WI83	Mycobacterium tuberculosis (strain ATCC 25618 / H37Rv)	377	T	16739134
D4GYZ1	Haloferax volcanii (strain ATCC 29605 / DSM 3757 / JCM 8879 / NBRC 14742 / NCIMB 2012 / VKM B-1768 / DS2) (Halobacterium volcanii)	99	S	16950923
Q9F2B9	Thauera aromatica	90	H	16980461
Q5W264	Serratia sp. (strain ATCC 39006)	195	S	17002325
Q5W264	Serratia sp. (strain ATCC 39006)	399	S	17002325
Q5W264	Serratia sp. (strain ATCC 39006)	601	S	17002325
Q6RKB1	Nocardia iowensis	78	S	17102130
Q6RKB1	Nocardia iowensis	168	S	17102130
Q6RKB1	Nocardia iowensis	1157	S	17102130
Q93KQ6	Yersinia enterocolitica	293	S	17121817
Q93KQ6	Yersinia enterocolitica	524	S	17121817
P39645	Bacillus subtilis (strain 168)	195	S	17218307
P42974	Bacillus subtilis (strain 168)	63	S	17218307
P42974	Bacillus subtilis (strain 168)	414	S	17218307
P40924	Bacillus subtilis (strain 168)	104	S	17218307
O31567	Bacillus subtilis (strain 168)	279	S	17218307
O34760	Bacillus subtilis (strain 168)	93	S	17218307
O34760	Bacillus subtilis (strain 168)	192	S	17218307
O34968	Bacillus subtilis (strain 168)	134	S	17218307
O34968	Bacillus subtilis (strain 168)	165	S	17218307
P21882	Bacillus subtilis (strain 168)	61	S	17218307
P31103	Bacillus subtilis (strain 168)	68	S	17218307
P37967	Bacillus subtilis (strain 168)	323	S	17218307
P39123	Bacillus subtilis (strain 168)	45	S	17218307
P39123	Bacillus subtilis (strain 168)	130	S	17218307
P39123	Bacillus subtilis (strain 168)	193	S	17218307
P39123	Bacillus subtilis (strain 168)	483	S	17218307
P39123	Bacillus subtilis (strain 168)	563	S	17218307
P39123	Bacillus subtilis (strain 168)	591	S	17218307
P39914	Bacillus subtilis (strain 168)	108	S	17218307
P42409	Bacillus subtilis (strain 168)	271	S	17218307
P45744	Bacillus subtilis (strain 168)	190	S	17218307
P45745	Bacillus subtilis (strain 168)	635	S	17218307
P45745	Bacillus subtilis (strain 168)	1054	S	17218307
P45745	Bacillus subtilis (strain 168)	1070	S	17218307
P45745	Bacillus subtilis (strain 168)	1829	S	17218307
P45745	Bacillus subtilis (strain 168)	2300	S	17218307
P45931	Bacillus subtilis (strain 168)	210	S	17218307
P45931	Bacillus subtilis (strain 168)	282	S	17218307
P45931	Bacillus subtilis (strain 168)	455	S	17218307
P45931	Bacillus subtilis (strain 168)	912	S	17218307
P45931	Bacillus subtilis (strain 168)	951	S	17218307
P45931	Bacillus subtilis (strain 168)	966	S	17218307
P45931	Bacillus subtilis (strain 168)	1076	S	17218307
P45931	Bacillus subtilis (strain 168)	1094	S	17218307
P45931	Bacillus subtilis (strain 168)	1228	S	17218307
P46354	Bacillus subtilis (strain 168)	72	S	17218307
P96718	Bacillus subtilis (strain 168)	120	S	17218307
P96718	Bacillus subtilis (strain 168)	216	S	17218307
Q45582	Bacillus subtilis (strain 168)	62	S	17218307
Q797B3	Bacillus subtilis (strain 168)	253	S	17218307
P80868	Bacillus subtilis (strain 168)	282	T	17218307
P40924	Bacillus subtilis (strain 168)	35	T	17218307
O31567	Bacillus subtilis (strain 168)	208	T	17218307
O34909	Bacillus subtilis (strain 168)	98	T	17218307
O34909	Bacillus subtilis (strain 168)	373	T	17218307
O34909	Bacillus subtilis (strain 168)	467	T	17218307
O34909	Bacillus subtilis (strain 168)	534	T	17218307
P24141	Bacillus subtilis (strain 168)	397	T	17218307
P39123	Bacillus subtilis (strain 168)	340	T	17218307
P39123	Bacillus subtilis (strain 168)	654	T	17218307
P54504	Bacillus subtilis (strain 168)	247	T	17218307
P80859	Bacillus subtilis (strain 168)	66	T	17218307
Q797B3	Bacillus subtilis (strain 168)	197	T	17218307
Q797B3	Bacillus subtilis (strain 168)	390	T	17218307
O31903	Bacillus subtilis (strain 168)	290	Y	17218307
P13714	Bacillus subtilis (strain 168)	130	Y	17218307
O34909	Bacillus subtilis (strain 168)	290	Y	17218307
P39773	Bacillus subtilis (strain 168)	368	Y	17218307
P39789	Bacillus subtilis (strain 168)	55	Y	17218307
P39789	Bacillus subtilis (strain 168)	159	Y	17218307
P42974	Bacillus subtilis (strain 168)	485	Y	17218307
P96718	Bacillus subtilis (strain 168)	160	Y	17218307
P96718	Bacillus subtilis (strain 168)	426	Y	17218307
Q9I751	Pseudomonas aeruginosa (strain ATCC 15692 / DSM 22644 / CIP 104116 / JCM 14847 / LMG 12228 / 1C / PRS 101 / PAO1)	287	S	17558395
Q9I751	Pseudomonas aeruginosa (strain ATCC 15692 / DSM 22644 / CIP 104116 / JCM 14847 / LMG 12228 / 1C / PRS 101 / PAO1)	262	T	17558395
Q9RIM1	Streptomyces reticuli	43	H	17617222
A6QJK4	Staphylococcus aureus (strain Newman)	325	H	17635909
Q9ZGI2	Streptomyces venezuelae	26	S	17719493
Q9ZGI2	Streptomyces venezuelae	263	S	17719493
Q9ZGI2	Streptomyces venezuelae	1138	S	17719493
P80885	Bacillus subtilis (strain 168)	486	S	17726680
P80885	Bacillus subtilis (strain 168)	514	S	17726680
P0C8J6	Escherichia coli (strain K12)	96	S	17938405
P0C8J6	Escherichia coli (strain K12)	171	S	17938405
P39410	Escherichia coli (strain K12)	262	S	17938405
P30870	Escherichia coli (strain K12)	397	S	17938405
P30870	Escherichia coli (strain K12)	441	S	17938405
P30870	Escherichia coli (strain K12)	449	S	17938405
P0A6K6	Escherichia coli (strain K12)	227	T	17938405
P0C8J8	Escherichia coli (strain K12)	285	T	17938405
P32670	Escherichia coli (strain K12)	122	T	17938405
P38051	Escherichia coli (strain K12)	180	T	17938405
P77650	Escherichia coli (strain K12)	154	T	17938405
Q0P8J4	Campylobacter jejuni subsp. jejuni serotype O:2 (strain ATCC 700819 / NCTC 11168)	112	S	17973292
Q0P8J4	Campylobacter jejuni subsp. jejuni serotype O:2 (strain ATCC 700819 / NCTC 11168)	213	S	17973292
Q0PAW2	Campylobacter jejuni subsp. jejuni serotype O:2 (strain ATCC 700819 / NCTC 11168)	168	S	17973292
Q0PBW7	Campylobacter jejuni subsp. jejuni serotype O:2 (strain ATCC 700819 / NCTC 11168)	13	S	17973292
O69289	Campylobacter jejuni subsp. jejuni serotype O:2 (strain ATCC 700819 / NCTC 11168)	88	T	17973292
O69289	Campylobacter jejuni subsp. jejuni serotype O:2 (strain ATCC 700819 / NCTC 11168)	92	T	17973292
O69289	Campylobacter jejuni subsp. jejuni serotype O:2 (strain ATCC 700819 / NCTC 11168)	307	T	17973292
Q0P8U6	Campylobacter jejuni subsp. jejuni serotype O:2 (strain ATCC 700819 / NCTC 11168)	136	T	17973292
Q0PA50	Campylobacter jejuni subsp. jejuni serotype O:2 (strain ATCC 700819 / NCTC 11168)	36	T	17973292
Q0PAF4	Campylobacter jejuni subsp. jejuni serotype O:2 (strain ATCC 700819 / NCTC 11168)	72	T	17973292
Q0PAG4	Campylobacter jejuni subsp. jejuni serotype O:2 (strain ATCC 700819 / NCTC 11168)	96	T	17973292
Q0PBH5	Campylobacter jejuni subsp. jejuni serotype O:2 (strain ATCC 700819 / NCTC 11168)	134	T	17973292
Q0PBN6	Campylobacter jejuni subsp. jejuni serotype O:2 (strain ATCC 700819 / NCTC 11168)	20	T	17973292
P9WI63	Mycobacterium tuberculosis (strain ATCC 25618 / H37Rv)	30	T	18175374
Q8NU97	Corynebacterium glutamicum (strain ATCC 13032 / DSM 20300 / BCRC 11384 / JCM 1318 / LMG 3730 / NCIMB 10025)	229	S	18442973
A0A160PV21	Corynebacterium suranareeae	363	T	18442973
Q8NU97	Corynebacterium glutamicum (strain ATCC 13032 / DSM 20300 / BCRC 11384 / JCM 1318 / LMG 3730 / NCIMB 10025)	83	T	18442973
Q8NU97	Corynebacterium glutamicum (strain ATCC 13032 / DSM 20300 / BCRC 11384 / JCM 1318 / LMG 3730 / NCIMB 10025)	246	T	18442973
Q8NU97	Corynebacterium glutamicum (strain ATCC 13032 / DSM 20300 / BCRC 11384 / JCM 1318 / LMG 3730 / NCIMB 10025)	362	T	18442973
Q8NU98	Corynebacterium glutamicum (strain ATCC 13032 / DSM 20300 / BCRC 11384 / JCM 1318 / LMG 3730 / NCIMB 10025)	244	T	18442973
Q06067	Escherichia coli (strain K12)	423	H	18534200
D2BKZ2	Lactococcus lactis subsp. lactis (strain KF147)	88	S	18668697
D2BKZ2	Lactococcus lactis subsp. lactis (strain KF147)	112	S	18668697
D2BP55	Lactococcus lactis subsp. lactis (strain KF147)	27	S	18668697
D2BQ68	Lactococcus lactis subsp. lactis (strain KF147)	359	S	18668697
P46469	Lactococcus lactis subsp. lactis (strain IL1403) (Streptococcus lactis)	94	S	18668697
P46469	Lactococcus lactis subsp. lactis (strain IL1403) (Streptococcus lactis)	96	S	18668697
P81181	Lactococcus lactis subsp. lactis (strain IL1403) (Streptococcus lactis)	209	S	18668697
Q9CDG1	Lactococcus lactis subsp. lactis (strain IL1403) (Streptococcus lactis)	95	S	18668697
Q9CDG1	Lactococcus lactis subsp. lactis (strain IL1403) (Streptococcus lactis)	359	S	18668697
Q9CDR5	Lactococcus lactis subsp. lactis (strain IL1403) (Streptococcus lactis)	218	S	18668697
Q9CDW4	Lactococcus lactis subsp. lactis (strain IL1403) (Streptococcus lactis)	62	S	18668697
Q9CEF5	Lactococcus lactis subsp. lactis (strain IL1403) (Streptococcus lactis)	335	S	18668697
Q9CEF5	Lactococcus lactis subsp. lactis (strain IL1403) (Streptococcus lactis)	573	S	18668697
Q9CEH0	Lactococcus lactis subsp. lactis (strain IL1403) (Streptococcus lactis)	67	S	18668697
Q9CER9	Lactococcus lactis subsp. lactis (strain IL1403) (Streptococcus lactis)	85	S	18668697
Q9CEX6	Lactococcus lactis subsp. lactis (strain IL1403) (Streptococcus lactis)	166	S	18668697
Q9CEZ8	Lactococcus lactis subsp. lactis (strain IL1403) (Streptococcus lactis)	343	S	18668697
Q9CEZ8	Lactococcus lactis subsp. lactis (strain IL1403) (Streptococcus lactis)	406	S	18668697
Q9CGH2	Lactococcus lactis subsp. lactis (strain IL1403) (Streptococcus lactis)	53	S	18668697
Q9CGY3	Lactococcus lactis subsp. lactis (strain IL1403) (Streptococcus lactis)	278	S	18668697
Q9CHC7	Lactococcus lactis subsp. lactis (strain IL1403) (Streptococcus lactis)	199	S	18668697
Q9CHC7	Lactococcus lactis subsp. lactis (strain IL1403) (Streptococcus lactis)	301	S	18668697
Q9CHC7	Lactococcus lactis subsp. lactis (strain IL1403) (Streptococcus lactis)	306	S	18668697
Q9CHN6	Lactococcus lactis subsp. lactis (strain IL1403) (Streptococcus lactis)	26	S	18668697
Q9CHU7	Lactococcus lactis subsp. lactis (strain IL1403) (Streptococcus lactis)	86	S	18668697
Q9CHU7	Lactococcus lactis subsp. lactis (strain IL1403) (Streptococcus lactis)	126	S	18668697
Q9CIW1	Lactococcus lactis subsp. lactis (strain IL1403) (Streptococcus lactis)	73	S	18668697
Q9CIW1	Lactococcus lactis subsp. lactis (strain IL1403) (Streptococcus lactis)	82	S	18668697
Q9CIW1	Lactococcus lactis subsp. lactis (strain IL1403) (Streptococcus lactis)	129	S	18668697
D2BMX4	Lactococcus lactis subsp. lactis (strain KF147)	82	T	18668697
D2BRC3	Lactococcus lactis subsp. lactis (strain KF147)	103	T	18668697
P58121	Lactococcus lactis subsp. lactis (strain IL1403) (Streptococcus lactis)	23	T	18668697
P58121	Lactococcus lactis subsp. lactis (strain IL1403) (Streptococcus lactis)	90	T	18668697
Q48662	Lactococcus lactis subsp. lactis (strain IL1403) (Streptococcus lactis)	97	T	18668697
Q48662	Lactococcus lactis subsp. lactis (strain IL1403) (Streptococcus lactis)	337	T	18668697
Q9CE78	Lactococcus lactis subsp. lactis (strain IL1403) (Streptococcus lactis)	345	T	18668697
Q9CEF5	Lactococcus lactis subsp. lactis (strain IL1403) (Streptococcus lactis)	588	T	18668697
Q9CEH7	Lactococcus lactis subsp. lactis (strain IL1403) (Streptococcus lactis)	239	T	18668697
Q9CEI5	Lactococcus lactis subsp. lactis (strain IL1403) (Streptococcus lactis)	84	T	18668697
Q9CEI5	Lactococcus lactis subsp. lactis (strain IL1403) (Streptococcus lactis)	115	T	18668697
Q9CEI5	Lactococcus lactis subsp. lactis (strain IL1403) (Streptococcus lactis)	165	T	18668697
Q9CEV7	Lactococcus lactis subsp. lactis (strain IL1403) (Streptococcus lactis)	84	T	18668697
Q9CEV7	Lactococcus lactis subsp. lactis (strain IL1403) (Streptococcus lactis)	367	T	18668697
Q9CEV7	Lactococcus lactis subsp. lactis (strain IL1403) (Streptococcus lactis)	398	T	18668697
Q9CGA7	Lactococcus lactis subsp. lactis (strain IL1403) (Streptococcus lactis)	248	T	18668697
Q9CGD4	Lactococcus lactis subsp. lactis (strain IL1403) (Streptococcus lactis)	20	T	18668697
Q9CGD4	Lactococcus lactis subsp. lactis (strain IL1403) (Streptococcus lactis)	60	T	18668697
Q9CGD4	Lactococcus lactis subsp. lactis (strain IL1403) (Streptococcus lactis)	190	T	18668697
Q9CH12	Lactococcus lactis subsp. lactis (strain IL1403) (Streptococcus lactis)	357	T	18668697
Q9CHC7	Lactococcus lactis subsp. lactis (strain IL1403) (Streptococcus lactis)	169	T	18668697
Q9CHC7	Lactococcus lactis subsp. lactis (strain IL1403) (Streptococcus lactis)	345	T	18668697
Q9CHC7	Lactococcus lactis subsp. lactis (strain IL1403) (Streptococcus lactis)	597	T	18668697
Q9CHT3	Lactococcus lactis subsp. lactis (strain IL1403) (Streptococcus lactis)	159	T	18668697
Q9CHT3	Lactococcus lactis subsp. lactis (strain IL1403) (Streptococcus lactis)	523	T	18668697
P66808	Mycobacterium bovis (strain ATCC BAA-935 / AF2122/97)	179	T	18728196
Q2G0B1	Staphylococcus aureus (strain NCTC 8325 / PS 47)	144	T	18805983
P94335	Corynebacterium glutamicum (strain ATCC 13032 / DSM 20300 / BCRC 11384 / JCM 1318 / LMG 3730 / NCIMB 10025)	79	T	18974047
P94335	Corynebacterium glutamicum (strain ATCC 13032 / DSM 20300 / BCRC 11384 / JCM 1318 / LMG 3730 / NCIMB 10025)	395	T	18974047
P9WPE8	Mycobacterium tuberculosis (strain CDC 1551 / Oshkosh)	268	T	19201798
B0R347	Halobacterium salinarum (strain ATCC 29341 / DSM 671 / R1)	89	S	19274099
B0R347	Halobacterium salinarum (strain ATCC 29341 / DSM 671 / R1)	150	S	19274099
B0R347	Halobacterium salinarum (strain ATCC 29341 / DSM 671 / R1)	477	S	19274099
B0R351	Halobacterium salinarum (strain ATCC 29341 / DSM 671 / R1)	99	S	19274099
B0R351	Halobacterium salinarum (strain ATCC 29341 / DSM 671 / R1)	681	S	19274099
B0R3H4	Halobacterium salinarum (strain ATCC 29341 / DSM 671 / R1)	24	S	19274099
B0R3H4	Halobacterium salinarum (strain ATCC 29341 / DSM 671 / R1)	154	S	19274099
B0R3H4	Halobacterium salinarum (strain ATCC 29341 / DSM 671 / R1)	248	S	19274099
B0R4A4	Halobacterium salinarum (strain ATCC 29341 / DSM 671 / R1)	109	S	19274099
B0R4A4	Halobacterium salinarum (strain ATCC 29341 / DSM 671 / R1)	430	S	19274099
B0R4C8	Halobacterium salinarum (strain ATCC 29341 / DSM 671 / R1)	41	S	19274099
B0R4C8	Halobacterium salinarum (strain ATCC 29341 / DSM 671 / R1)	169	S	19274099
B0R4M9	Halobacterium salinarum (strain ATCC 29341 / DSM 671 / R1)	332	S	19274099
B0R5B6	Halobacterium salinarum (strain ATCC 29341 / DSM 671 / R1)	207	S	19274099
B0R6E4	Halobacterium salinarum (strain ATCC 29341 / DSM 671 / R1)	163	S	19274099
B0R6U9	Halobacterium salinarum (strain ATCC 29341 / DSM 671 / R1)	454	S	19274099
B0R716	Halobacterium salinarum (strain ATCC 29341 / DSM 671 / R1)	93	S	19274099
B0R718	Halobacterium salinarum (strain ATCC 29341 / DSM 671 / R1)	352	S	19274099
B0R718	Halobacterium salinarum (strain ATCC 29341 / DSM 671 / R1)	445	S	19274099
B0R758	Halobacterium salinarum (strain ATCC 29341 / DSM 671 / R1)	65	S	19274099
B0R7B7	Halobacterium salinarum (strain ATCC 29341 / DSM 671 / R1)	31	S	19274099
B0R7D2	Halobacterium salinarum (strain ATCC 29341 / DSM 671 / R1)	21	S	19274099
B0R7D2	Halobacterium salinarum (strain ATCC 29341 / DSM 671 / R1)	105	S	19274099
B0R7F9	Halobacterium salinarum (strain ATCC 29341 / DSM 671 / R1)	219	S	19274099
B0R7F9	Halobacterium salinarum (strain ATCC 29341 / DSM 671 / R1)	280	S	19274099
B0R7J8	Halobacterium salinarum (strain ATCC 29341 / DSM 671 / R1)	351	S	19274099
B0R7N5	Halobacterium salinarum (strain ATCC 29341 / DSM 671 / R1)	16	S	19274099
B0R7N9	Halobacterium salinarum (strain ATCC 29341 / DSM 671 / R1)	378	S	19274099
B0R827	Halobacterium salinarum (strain ATCC 29341 / DSM 671 / R1)	87	S	19274099
B0R894	Halobacterium salinarum (strain ATCC 29341 / DSM 671 / R1)	532	S	19274099
B0R895	Halobacterium salinarum (strain ATCC 29341 / DSM 671 / R1)	239	S	19274099
B0R895	Halobacterium salinarum (strain ATCC 29341 / DSM 671 / R1)	299	S	19274099
B0R8C3	Halobacterium salinarum (strain ATCC 29341 / DSM 671 / R1)	20	S	19274099
B0R8C3	Halobacterium salinarum (strain ATCC 29341 / DSM 671 / R1)	328	S	19274099
B0R8C8	Halobacterium salinarum (strain ATCC 29341 / DSM 671 / R1)	49	S	19274099
B0R351	Halobacterium salinarum (strain ATCC 29341 / DSM 671 / R1)	117	T	19274099
B0R351	Halobacterium salinarum (strain ATCC 29341 / DSM 671 / R1)	264	T	19274099
B0R3H4	Halobacterium salinarum (strain ATCC 29341 / DSM 671 / R1)	151	T	19274099
B0R3H4	Halobacterium salinarum (strain ATCC 29341 / DSM 671 / R1)	166	T	19274099
B0R3H4	Halobacterium salinarum (strain ATCC 29341 / DSM 671 / R1)	253	T	19274099
B0R3L0	Halobacterium salinarum (strain ATCC 29341 / DSM 671 / R1)	123	T	19274099
B0R3L0	Halobacterium salinarum (strain ATCC 29341 / DSM 671 / R1)	181	T	19274099
B0R4E6	Halobacterium salinarum (strain ATCC 29341 / DSM 671 / R1)	202	T	19274099
B0R4M9	Halobacterium salinarum (strain ATCC 29341 / DSM 671 / R1)	44	T	19274099
B0R5T1	Halobacterium salinarum (strain ATCC 29341 / DSM 671 / R1)	374	T	19274099
B0R669	Halobacterium salinarum (strain ATCC 29341 / DSM 671 / R1)	73	T	19274099
B0R6N9	Halobacterium salinarum (strain ATCC 29341 / DSM 671 / R1)	207	T	19274099
B0R730	Halobacterium salinarum (strain ATCC 29341 / DSM 671 / R1)	347	T	19274099
B0R740	Halobacterium salinarum (strain ATCC 29341 / DSM 671 / R1)	148	T	19274099
B0R740	Halobacterium salinarum (strain ATCC 29341 / DSM 671 / R1)	227	T	19274099
B0R7B7	Halobacterium salinarum (strain ATCC 29341 / DSM 671 / R1)	47	T	19274099
B0R7H4	Halobacterium salinarum (strain ATCC 29341 / DSM 671 / R1)	350	T	19274099
B0R7H4	Halobacterium salinarum (strain ATCC 29341 / DSM 671 / R1)	426	T	19274099
B0R7N9	Halobacterium salinarum (strain ATCC 29341 / DSM 671 / R1)	317	T	19274099
B0R894	Halobacterium salinarum (strain ATCC 29341 / DSM 671 / R1)	307	T	19274099
B0R894	Halobacterium salinarum (strain ATCC 29341 / DSM 671 / R1)	609	T	19274099
B0R8C8	Halobacterium salinarum (strain ATCC 29341 / DSM 671 / R1)	80	T	19274099
B0R8C8	Halobacterium salinarum (strain ATCC 29341 / DSM 671 / R1)	106	T	19274099
B0R8C8	Halobacterium salinarum (strain ATCC 29341 / DSM 671 / R1)	270	T	19274099
B0R8C8	Halobacterium salinarum (strain ATCC 29341 / DSM 671 / R1)	446	T	19274099
B0R7G0	Halobacterium salinarum (strain ATCC 29341 / DSM 671 / R1)	28	Y	19274099
B0R7G0	Halobacterium salinarum (strain ATCC 29341 / DSM 671 / R1)	128	Y	19274099
B0R7H4	Halobacterium salinarum (strain ATCC 29341 / DSM 671 / R1)	325	Y	19274099
Q8E6N7	Streptococcus agalactiae serotype III (strain NEM316)	325	S	19309132
Q8E3U4	Streptococcus agalactiae serotype III (strain NEM316)	300	T	19309132
Q8E6N7	Streptococcus agalactiae serotype III (strain NEM316)	314	T	19309132
Q8E6N7	Streptococcus agalactiae serotype III (strain NEM316)	343	T	19309132
Q8VQA0	Streptococcus agalactiae	491	T	19309132
A0A0H1NRE3	Streptococcus agalactiae	615	T	19309132
Q3JYN3	Streptococcus agalactiae serotype Ia (strain ATCC 27591 / A909 / CDC SS700)	25	T	19309132
Q3K2N8	Streptococcus agalactiae serotype Ia (strain ATCC 27591 / A909 / CDC SS700)	172	T	19309132
Q9I758	Pseudomonas aeruginosa (strain ATCC 15692 / DSM 22644 / CIP 104116 / JCM 14847 / LMG 12228 / 1C / PRS 101 / PAO1)	529	T	19400797
P57698	Pseudomonas aeruginosa (strain ATCC 15692 / DSM 22644 / CIP 104116 / JCM 14847 / LMG 12228 / 1C / PRS 101 / PAO1)	135	S	19405024
P72151	Pseudomonas aeruginosa (strain ATCC 15692 / DSM 22644 / CIP 104116 / JCM 14847 / LMG 12228 / 1C / PRS 101 / PAO1)	176	S	19405024
Q3K447	Pseudomonas fluorescens (strain Pf0-1)	530	S	19405024
Q3K5V0	Pseudomonas fluorescens (strain Pf0-1)	98	S	19405024
Q3K5V0	Pseudomonas fluorescens (strain Pf0-1)	318	S	19405024
Q3K5V0	Pseudomonas fluorescens (strain Pf0-1)	422	S	19405024
Q3K6G2	Pseudomonas fluorescens (strain Pf0-1)	329	S	19405024
Q3K6G2	Pseudomonas fluorescens (strain Pf0-1)	346	S	19405024
Q3K6G2	Pseudomonas fluorescens (strain Pf0-1)	564	S	19405024
Q3K6L5	Pseudomonas fluorescens (strain Pf0-1)	204	S	19405024
Q3K6L5	Pseudomonas fluorescens (strain Pf0-1)	205	S	19405024
Q3K6L5	Pseudomonas fluorescens (strain Pf0-1)	551	S	19405024
Q3K6V9	Pseudomonas fluorescens (strain Pf0-1)	327	S	19405024
Q3K6V9	Pseudomonas fluorescens (strain Pf0-1)	428	S	19405024
Q3K6V9	Pseudomonas fluorescens (strain Pf0-1)	566	S	19405024
Q3K6V9	Pseudomonas fluorescens (strain Pf0-1)	614	S	19405024
Q3K7C0	Pseudomonas fluorescens (strain Pf0-1)	61	S	19405024
Q3K8C9	Pseudomonas fluorescens (strain Pf0-1)	357	S	19405024
Q3K8U5	Pseudomonas fluorescens (strain Pf0-1)	87	S	19405024
Q3KA73	Pseudomonas fluorescens (strain Pf0-1)	331	S	19405024
Q3KBI3	Pseudomonas fluorescens (strain Pf0-1)	127	S	19405024
Q3KBI3	Pseudomonas fluorescens (strain Pf0-1)	200	S	19405024
Q3KBY4	Pseudomonas fluorescens (strain Pf0-1)	208	S	19405024
Q3KD22	Pseudomonas fluorescens (strain Pf0-1)	386	S	19405024
Q3KD42	Pseudomonas fluorescens (strain Pf0-1)	106	S	19405024
Q3KFH7	Pseudomonas fluorescens (strain Pf0-1)	29	S	19405024
Q3KG22	Pseudomonas fluorescens (strain Pf0-1)	99	S	19405024
Q3KGC5	Pseudomonas fluorescens (strain Pf0-1)	108	S	19405024
Q3KGS5	Pseudomonas fluorescens (strain Pf0-1)	304	S	19405024
Q3KH39	Pseudomonas fluorescens (strain Pf0-1)	66	S	19405024
Q3KH39	Pseudomonas fluorescens (strain Pf0-1)	112	S	19405024
Q3KHL4	Pseudomonas fluorescens (strain Pf0-1)	648	S	19405024
Q3KHL4	Pseudomonas fluorescens (strain Pf0-1)	684	S	19405024
Q3KHL4	Pseudomonas fluorescens (strain Pf0-1)	1076	S	19405024
Q3KHL4	Pseudomonas fluorescens (strain Pf0-1)	1252	S	19405024
Q3KJ48	Pseudomonas fluorescens (strain Pf0-1)	20	S	19405024
Q3KJ48	Pseudomonas fluorescens (strain Pf0-1)	168	S	19405024
Q3KJ48	Pseudomonas fluorescens (strain Pf0-1)	430	S	19405024
Q3KJ48	Pseudomonas fluorescens (strain Pf0-1)	583	S	19405024
Q3KJ48	Pseudomonas fluorescens (strain Pf0-1)	767	S	19405024
Q3KJ67	Pseudomonas fluorescens (strain Pf0-1)	159	S	19405024
Q3KJ67	Pseudomonas fluorescens (strain Pf0-1)	479	S	19405024
Q9HTY5	Pseudomonas aeruginosa (strain ATCC 15692 / DSM 22644 / CIP 104116 / JCM 14847 / LMG 12228 / 1C / PRS 101 / PAO1)	63	S	19405024
Q9HUF4	Pseudomonas aeruginosa (strain ATCC 15692 / DSM 22644 / CIP 104116 / JCM 14847 / LMG 12228 / 1C / PRS 101 / PAO1)	140	S	19405024
Q9HUF4	Pseudomonas aeruginosa (strain ATCC 15692 / DSM 22644 / CIP 104116 / JCM 14847 / LMG 12228 / 1C / PRS 101 / PAO1)	252	S	19405024
Q9HUF4	Pseudomonas aeruginosa (strain ATCC 15692 / DSM 22644 / CIP 104116 / JCM 14847 / LMG 12228 / 1C / PRS 101 / PAO1)	471	S	19405024
Q9HUK1	Pseudomonas aeruginosa (strain ATCC 15692 / DSM 22644 / CIP 104116 / JCM 14847 / LMG 12228 / 1C / PRS 101 / PAO1)	136	S	19405024
Q9HWW1	Pseudomonas aeruginosa (strain ATCC 15692 / DSM 22644 / CIP 104116 / JCM 14847 / LMG 12228 / 1C / PRS 101 / PAO1)	131	S	19405024
Q9HYF8	Pseudomonas aeruginosa (strain ATCC 15692 / DSM 22644 / CIP 104116 / JCM 14847 / LMG 12228 / 1C / PRS 101 / PAO1)	256	S	19405024
Q9HZ71	Pseudomonas aeruginosa (strain ATCC 15692 / DSM 22644 / CIP 104116 / JCM 14847 / LMG 12228 / 1C / PRS 101 / PAO1)	507	S	19405024
Q9HZA6	Pseudomonas aeruginosa (strain ATCC 15692 / DSM 22644 / CIP 104116 / JCM 14847 / LMG 12228 / 1C / PRS 101 / PAO1)	676	S	19405024
Q9HZA6	Pseudomonas aeruginosa (strain ATCC 15692 / DSM 22644 / CIP 104116 / JCM 14847 / LMG 12228 / 1C / PRS 101 / PAO1)	816	S	19405024
Q9I0Y2	Pseudomonas aeruginosa (strain ATCC 15692 / DSM 22644 / CIP 104116 / JCM 14847 / LMG 12228 / 1C / PRS 101 / PAO1)	236	S	19405024
Q9I0Y2	Pseudomonas aeruginosa (strain ATCC 15692 / DSM 22644 / CIP 104116 / JCM 14847 / LMG 12228 / 1C / PRS 101 / PAO1)	327	S	19405024
Q9I0Y2	Pseudomonas aeruginosa (strain ATCC 15692 / DSM 22644 / CIP 104116 / JCM 14847 / LMG 12228 / 1C / PRS 101 / PAO1)	397	S	19405024
Q9I157	Pseudomonas aeruginosa (strain ATCC 15692 / DSM 22644 / CIP 104116 / JCM 14847 / LMG 12228 / 1C / PRS 101 / PAO1)	321	S	19405024
Q9I157	Pseudomonas aeruginosa (strain ATCC 15692 / DSM 22644 / CIP 104116 / JCM 14847 / LMG 12228 / 1C / PRS 101 / PAO1)	1321	S	19405024
Q9I157	Pseudomonas aeruginosa (strain ATCC 15692 / DSM 22644 / CIP 104116 / JCM 14847 / LMG 12228 / 1C / PRS 101 / PAO1)	2128	S	19405024
Q9I157	Pseudomonas aeruginosa (strain ATCC 15692 / DSM 22644 / CIP 104116 / JCM 14847 / LMG 12228 / 1C / PRS 101 / PAO1)	2342	S	19405024
Q9I157	Pseudomonas aeruginosa (strain ATCC 15692 / DSM 22644 / CIP 104116 / JCM 14847 / LMG 12228 / 1C / PRS 101 / PAO1)	2965	S	19405024
Q9I157	Pseudomonas aeruginosa (strain ATCC 15692 / DSM 22644 / CIP 104116 / JCM 14847 / LMG 12228 / 1C / PRS 101 / PAO1)	3410	S	19405024
Q9I157	Pseudomonas aeruginosa (strain ATCC 15692 / DSM 22644 / CIP 104116 / JCM 14847 / LMG 12228 / 1C / PRS 101 / PAO1)	3514	S	19405024
Q9I157	Pseudomonas aeruginosa (strain ATCC 15692 / DSM 22644 / CIP 104116 / JCM 14847 / LMG 12228 / 1C / PRS 101 / PAO1)	3545	S	19405024
Q9I157	Pseudomonas aeruginosa (strain ATCC 15692 / DSM 22644 / CIP 104116 / JCM 14847 / LMG 12228 / 1C / PRS 101 / PAO1)	3809	S	19405024
Q9I157	Pseudomonas aeruginosa (strain ATCC 15692 / DSM 22644 / CIP 104116 / JCM 14847 / LMG 12228 / 1C / PRS 101 / PAO1)	3917	S	19405024
Q9I157	Pseudomonas aeruginosa (strain ATCC 15692 / DSM 22644 / CIP 104116 / JCM 14847 / LMG 12228 / 1C / PRS 101 / PAO1)	4337	S	19405024
Q9I360	Pseudomonas aeruginosa (strain ATCC 15692 / DSM 22644 / CIP 104116 / JCM 14847 / LMG 12228 / 1C / PRS 101 / PAO1)	48	S	19405024
Q9I360	Pseudomonas aeruginosa (strain ATCC 15692 / DSM 22644 / CIP 104116 / JCM 14847 / LMG 12228 / 1C / PRS 101 / PAO1)	249	S	19405024
Q9I3D3	Pseudomonas aeruginosa (strain ATCC 15692 / DSM 22644 / CIP 104116 / JCM 14847 / LMG 12228 / 1C / PRS 101 / PAO1)	16	S	19405024
Q9I3D3	Pseudomonas aeruginosa (strain ATCC 15692 / DSM 22644 / CIP 104116 / JCM 14847 / LMG 12228 / 1C / PRS 101 / PAO1)	194	S	19405024
Q9I5T3	Pseudomonas aeruginosa (strain ATCC 15692 / DSM 22644 / CIP 104116 / JCM 14847 / LMG 12228 / 1C / PRS 101 / PAO1)	80	S	19405024
Q9I5U9	Pseudomonas aeruginosa (strain ATCC 15692 / DSM 22644 / CIP 104116 / JCM 14847 / LMG 12228 / 1C / PRS 101 / PAO1)	188	S	19405024
Q9I5U9	Pseudomonas aeruginosa (strain ATCC 15692 / DSM 22644 / CIP 104116 / JCM 14847 / LMG 12228 / 1C / PRS 101 / PAO1)	379	S	19405024
Q9I6W2	Pseudomonas aeruginosa (strain ATCC 15692 / DSM 22644 / CIP 104116 / JCM 14847 / LMG 12228 / 1C / PRS 101 / PAO1)	25	S	19405024
Q9I758	Pseudomonas aeruginosa (strain ATCC 15692 / DSM 22644 / CIP 104116 / JCM 14847 / LMG 12228 / 1C / PRS 101 / PAO1)	316	S	19405024
Q9I758	Pseudomonas aeruginosa (strain ATCC 15692 / DSM 22644 / CIP 104116 / JCM 14847 / LMG 12228 / 1C / PRS 101 / PAO1)	465	S	19405024
Q9I758	Pseudomonas aeruginosa (strain ATCC 15692 / DSM 22644 / CIP 104116 / JCM 14847 / LMG 12228 / 1C / PRS 101 / PAO1)	847	S	19405024
Q9I758	Pseudomonas aeruginosa (strain ATCC 15692 / DSM 22644 / CIP 104116 / JCM 14847 / LMG 12228 / 1C / PRS 101 / PAO1)	924	S	19405024
P26276	Pseudomonas aeruginosa (strain ATCC 15692 / DSM 22644 / CIP 104116 / JCM 14847 / LMG 12228 / 1C / PRS 101 / PAO1)	446	T	19405024
P72151	Pseudomonas aeruginosa (strain ATCC 15692 / DSM 22644 / CIP 104116 / JCM 14847 / LMG 12228 / 1C / PRS 101 / PAO1)	241	T	19405024
P72151	Pseudomonas aeruginosa (strain ATCC 15692 / DSM 22644 / CIP 104116 / JCM 14847 / LMG 12228 / 1C / PRS 101 / PAO1)	450	T	19405024
Q3K447	Pseudomonas fluorescens (strain Pf0-1)	161	T	19405024
Q3K4I6	Pseudomonas fluorescens (strain Pf0-1)	111	T	19405024
Q3K8I3	Pseudomonas fluorescens (strain Pf0-1)	386	T	19405024
Q3K9G9	Pseudomonas fluorescens (strain Pf0-1)	14	T	19405024
Q3K9G9	Pseudomonas fluorescens (strain Pf0-1)	40	T	19405024
Q3KEA9	Pseudomonas fluorescens (strain Pf0-1)	171	T	19405024
Q3KFE3	Pseudomonas fluorescens (strain Pf0-1)	101	T	19405024
Q3KFT2	Pseudomonas fluorescens (strain Pf0-1)	228	T	19405024
Q3KG56	Pseudomonas fluorescens (strain Pf0-1)	161	T	19405024
Q3KH02	Pseudomonas fluorescens (strain Pf0-1)	420	T	19405024
Q3KJY5	Pseudomonas fluorescens (strain Pf0-1)	777	T	19405024
Q9HW85	Pseudomonas aeruginosa (strain ATCC 15692 / DSM 22644 / CIP 104116 / JCM 14847 / LMG 12228 / 1C / PRS 101 / PAO1)	278	T	19405024
Q9HYT4	Pseudomonas aeruginosa (strain ATCC 15692 / DSM 22644 / CIP 104116 / JCM 14847 / LMG 12228 / 1C / PRS 101 / PAO1)	178	T	19405024
Q9I015	Pseudomonas aeruginosa (strain ATCC 15692 / DSM 22644 / CIP 104116 / JCM 14847 / LMG 12228 / 1C / PRS 101 / PAO1)	287	T	19405024
Q3K7M4	Pseudomonas fluorescens (strain Pf0-1)	667	Y	19405024
Q3KC40	Pseudomonas fluorescens (strain Pf0-1)	174	Y	19405024
Q3KC40	Pseudomonas fluorescens (strain Pf0-1)	492	Y	19405024
Q3KE50	Pseudomonas fluorescens (strain Pf0-1)	3037	Y	19405024
Q3KE50	Pseudomonas fluorescens (strain Pf0-1)	4521	Y	19405024
Q3KGE3	Pseudomonas fluorescens (strain Pf0-1)	849	Y	19405024
Q3KGE3	Pseudomonas fluorescens (strain Pf0-1)	1043	Y	19405024
Q3KJY5	Pseudomonas fluorescens (strain Pf0-1)	770	Y	19405024
Q9HW85	Pseudomonas aeruginosa (strain ATCC 15692 / DSM 22644 / CIP 104116 / JCM 14847 / LMG 12228 / 1C / PRS 101 / PAO1)	277	Y	19405024
Q9HZ02	Pseudomonas aeruginosa (strain ATCC 15692 / DSM 22644 / CIP 104116 / JCM 14847 / LMG 12228 / 1C / PRS 101 / PAO1)	340	Y	19405024
Q9I157	Pseudomonas aeruginosa (strain ATCC 15692 / DSM 22644 / CIP 104116 / JCM 14847 / LMG 12228 / 1C / PRS 101 / PAO1)	2584	Y	19405024
Q9I157	Pseudomonas aeruginosa (strain ATCC 15692 / DSM 22644 / CIP 104116 / JCM 14847 / LMG 12228 / 1C / PRS 101 / PAO1)	3866	Y	19405024
Q9I537	Pseudomonas aeruginosa (strain ATCC 15692 / DSM 22644 / CIP 104116 / JCM 14847 / LMG 12228 / 1C / PRS 101 / PAO1)	481	Y	19405024
P0A7S3	Escherichia coli (strain K12)	78	S	19469554
P0A7R9	Escherichia coli (strain K12)	111	T	19469554
C3W947	Geobacillus stearothermophilus (Bacillus stearothermophilus)	141	R	19498169
P9WI73	Mycobacterium tuberculosis (strain ATCC 25618 / H37Rv)	413	T	19638631
P9WI73	Mycobacterium tuberculosis (strain ATCC 25618 / H37Rv)	421	T	19638631
P9WI73	Mycobacterium tuberculosis (strain ATCC 25618 / H37Rv)	598	T	19638631
P9WI73	Mycobacterium tuberculosis (strain ATCC 25618 / H37Rv)	646	T	19638631
A0A0P0YPV3	Klebsiella pneumoniae subsp. pneumoniae NTUH-K2044	241	S	19696081
P09152	Escherichia coli (strain K12)	59	S	19696081
P09152	Escherichia coli (strain K12)	202	S	19696081
P09152	Escherichia coli (strain K12)	687	S	19696081
P09152	Escherichia coli (strain K12)	1079	S	19696081
A0A081LXU2	Klebsiella pneumoniae	631	S	19696081
A0A0C7KCY5	Klebsiella pneumoniae	107	S	19696081
A0A0C7KCY5	Klebsiella pneumoniae	131	S	19696081
A0A1Y0PRK9	Klebsiella pneumoniae subsp. pneumoniae	137	S	19696081
A0A1Y0PSP7	Klebsiella pneumoniae subsp. pneumoniae	258	S	19696081
A0A1Y0PSP7	Klebsiella pneumoniae subsp. pneumoniae	385	S	19696081
A0A1Y0PSP7	Klebsiella pneumoniae subsp. pneumoniae	424	S	19696081
A0A1Y0PYX9	Klebsiella pneumoniae subsp. pneumoniae	327	S	19696081
A0A1Y0PYX9	Klebsiella pneumoniae subsp. pneumoniae	512	S	19696081
A0A1Y0Q1Y2	Klebsiella pneumoniae subsp. pneumoniae	57	S	19696081
A0A1Y0Q5A7	Klebsiella pneumoniae subsp. pneumoniae	84	S	19696081
A0A1Y0Q5A7	Klebsiella pneumoniae subsp. pneumoniae	150	S	19696081
A0A2W0U5L8	Klebsiella pneumoniae subsp. pneumoniae	22	S	19696081
A0A2W0U5L8	Klebsiella pneumoniae subsp. pneumoniae	179	S	19696081
A0A2W0U5L8	Klebsiella pneumoniae subsp. pneumoniae	397	S	19696081
A1JS57	Yersinia enterocolitica serotype O:8 / biotype 1B (strain NCTC 13174 / 8081)	113	S	19696081
Q6U5Y3	Klebsiella pneumoniae CG43	121	S	19696081
W9BP09	Klebsiella pneumoniae	223	S	19696081
A0A060GPS0	Klebsiella pneumoniae	26	T	19696081
A0A060GPS0	Klebsiella pneumoniae	54	T	19696081
A0A0J4N9D7	Klebsiella quasipneumoniae	459	T	19696081
A0A0P0YPV3	Klebsiella pneumoniae subsp. pneumoniae NTUH-K2044	191	T	19696081
A0A0P0YPV3	Klebsiella pneumoniae subsp. pneumoniae NTUH-K2044	577	T	19696081
A0A1Y0PX46	Klebsiella pneumoniae subsp. pneumoniae	173	T	19696081
A0A2W0IWE8	Klebsiella pneumoniae subsp. pneumoniae	223	T	19696081
A6TEX7	Klebsiella pneumoniae subsp. pneumoniae (strain ATCC 700721 / MGH 78578)	341	T	19696081
A7ZSL4	Escherichia coli O139:H28 (strain E24377A / ETEC)	72	T	19696081
B0LF85	Klebsiella pneumoniae	416	T	19696081
B7UR12	Escherichia coli O127:H6 (strain E2348/69 / EPEC)	209	T	19696081
P0ABH8	Escherichia coli O6:H1 (strain CFT073 / ATCC 700928 / UPEC)	236	T	19696081
P0ABH8	Escherichia coli O6:H1 (strain CFT073 / ATCC 700928 / UPEC)	389	T	19696081
A0A0C4L5N0	Klebsiella pneumoniae subsp. pneumoniae NTUH-K2044	322	Y	19696081
A0A0P0YPV3	Klebsiella pneumoniae subsp. pneumoniae NTUH-K2044	285	Y	19696081
A0A0W8AWL7	Klebsiella pneumoniae	59	Y	19696081
A0A1Y0Q7E7	Klebsiella pneumoniae subsp. pneumoniae	183	Y	19696081
B1LJZ7	Escherichia coli (strain SMS-3-5 / SECEC)	369	Y	19696081
B1LJZ7	Escherichia coli (strain SMS-3-5 / SECEC)	606	Y	19696081
B7LRJ8	Escherichia fergusonii (strain ATCC 35469 / DSM 13698 / CCUG 18766 / IAM 14443 / JCM 21226 / LMG 7866 / NBRC 102419 / NCTC 12128 / CDC 0568-73)	64	Y	19696081
W9BP09	Klebsiella pneumoniae	79	Y	19696081
W9BP09	Klebsiella pneumoniae	342	Y	19696081
A6TEX7	Klebsiella pneumoniae subsp. pneumoniae (strain ATCC 700721 / MGH 78578)	12	H	19696081
A6TEX7	Klebsiella pneumoniae subsp. pneumoniae (strain ATCC 700721 / MGH 78578)	23	H	19696081
P9WPE9	Mycobacterium tuberculosis (strain ATCC 25618 / H37Rv)	227	S	19717599
O05877	Mycobacterium tuberculosis (strain ATCC 25618 / H37Rv)	23	H	19843229
A0A0H2ZLE0	Streptococcus pneumoniae serotype 2 (strain D39 / NCTC 7466)	32	S	19894762
A0A0H2ZLE0	Streptococcus pneumoniae serotype 2 (strain D39 / NCTC 7466)	158	S	19894762
A0A0H2ZLE0	Streptococcus pneumoniae serotype 2 (strain D39 / NCTC 7466)	183	S	19894762
A0A0H2ZLE0	Streptococcus pneumoniae serotype 2 (strain D39 / NCTC 7466)	203	S	19894762
A0A0H2ZLE0	Streptococcus pneumoniae serotype 2 (strain D39 / NCTC 7466)	258	S	19894762
A0A0H2ZLE0	Streptococcus pneumoniae serotype 2 (strain D39 / NCTC 7466)	353	S	19894762
A0A0H2ZLE0	Streptococcus pneumoniae serotype 2 (strain D39 / NCTC 7466)	579	S	19894762
A0A0H2ZLH0	Streptococcus pneumoniae serotype 2 (strain D39 / NCTC 7466)	19	S	19894762
A0A0H2ZM91	Streptococcus pneumoniae serotype 2 (strain D39 / NCTC 7466)	58	S	19894762
A0A0H2ZMK9	Streptococcus pneumoniae serotype 2 (strain D39 / NCTC 7466)	24	S	19894762
A0A0H2ZMK9	Streptococcus pneumoniae serotype 2 (strain D39 / NCTC 7466)	147	S	19894762
A0A0H2ZMS9	Streptococcus pneumoniae serotype 2 (strain D39 / NCTC 7466)	463	S	19894762
A0A0H2ZMS9	Streptococcus pneumoniae serotype 2 (strain D39 / NCTC 7466)	498	S	19894762
A0A0H2ZN13	Streptococcus pneumoniae serotype 2 (strain D39 / NCTC 7466)	183	S	19894762
A0A0H2ZN13	Streptococcus pneumoniae serotype 2 (strain D39 / NCTC 7466)	494	S	19894762
A0A0H2ZNG8	Streptococcus pneumoniae serotype 2 (strain D39 / NCTC 7466)	585	S	19894762
A0A0H2ZNN6	Streptococcus pneumoniae serotype 2 (strain D39 / NCTC 7466)	174	S	19894762
A0A0H2ZNN6	Streptococcus pneumoniae serotype 2 (strain D39 / NCTC 7466)	849	S	19894762
A0A0H2ZNN6	Streptococcus pneumoniae serotype 2 (strain D39 / NCTC 7466)	938	S	19894762
A0A0H2ZNN6	Streptococcus pneumoniae serotype 2 (strain D39 / NCTC 7466)	1028	S	19894762
A0A0H2ZP62	Streptococcus pneumoniae serotype 2 (strain D39 / NCTC 7466)	279	S	19894762
A0A0H2ZP84	Streptococcus pneumoniae serotype 2 (strain D39 / NCTC 7466)	83	S	19894762
A0A0H2ZPG7	Streptococcus pneumoniae serotype 2 (strain D39 / NCTC 7466)	47	S	19894762
A0A0H2ZPI5	Streptococcus pneumoniae serotype 2 (strain D39 / NCTC 7466)	291	S	19894762
A0A0H2ZPI5	Streptococcus pneumoniae serotype 2 (strain D39 / NCTC 7466)	564	S	19894762
A0A0H2ZPI5	Streptococcus pneumoniae serotype 2 (strain D39 / NCTC 7466)	606	S	19894762
A0A0H2ZPI5	Streptococcus pneumoniae serotype 2 (strain D39 / NCTC 7466)	732	S	19894762
A0A0H2ZPI5	Streptococcus pneumoniae serotype 2 (strain D39 / NCTC 7466)	1083	S	19894762
A0A0H2ZPI5	Streptococcus pneumoniae serotype 2 (strain D39 / NCTC 7466)	1956	S	19894762
A0A0H2ZPQ1	Streptococcus pneumoniae serotype 2 (strain D39 / NCTC 7466)	300	S	19894762
A0A0H2ZPQ1	Streptococcus pneumoniae serotype 2 (strain D39 / NCTC 7466)	434	S	19894762
A0A0H2ZPT5	Streptococcus pneumoniae serotype 2 (strain D39 / NCTC 7466)	74	S	19894762
A0A0H2ZPT5	Streptococcus pneumoniae serotype 2 (strain D39 / NCTC 7466)	453	S	19894762
A0A0H2ZQ65	Streptococcus pneumoniae serotype 2 (strain D39 / NCTC 7466)	215	S	19894762
A0A0H2ZQF3	Streptococcus pneumoniae serotype 2 (strain D39 / NCTC 7466)	191	S	19894762
A0A0H2ZQF3	Streptococcus pneumoniae serotype 2 (strain D39 / NCTC 7466)	486	S	19894762
A0A0H2ZQF3	Streptococcus pneumoniae serotype 2 (strain D39 / NCTC 7466)	564	S	19894762
A0A0H2ZR12	Streptococcus pneumoniae serotype 2 (strain D39 / NCTC 7466)	101	S	19894762
A0A0H2ZR12	Streptococcus pneumoniae serotype 2 (strain D39 / NCTC 7466)	527	S	19894762
A0A0H2ZR12	Streptococcus pneumoniae serotype 2 (strain D39 / NCTC 7466)	726	S	19894762
A0A0H2ZR12	Streptococcus pneumoniae serotype 2 (strain D39 / NCTC 7466)	1112	S	19894762
A0A0H2ZR12	Streptococcus pneumoniae serotype 2 (strain D39 / NCTC 7466)	1174	S	19894762
A0A0H2ZR50	Streptococcus pneumoniae serotype 2 (strain D39 / NCTC 7466)	47	S	19894762
A0A0H2ZR50	Streptococcus pneumoniae serotype 2 (strain D39 / NCTC 7466)	87	S	19894762
A0A0H2ZRA8	Streptococcus pneumoniae serotype 2 (strain D39 / NCTC 7466)	66	S	19894762
A0A0H2ZRA8	Streptococcus pneumoniae serotype 2 (strain D39 / NCTC 7466)	374	S	19894762
A0A0H2ZRA8	Streptococcus pneumoniae serotype 2 (strain D39 / NCTC 7466)	412	S	19894762
A0A0H2ZRA8	Streptococcus pneumoniae serotype 2 (strain D39 / NCTC 7466)	415	S	19894762
A0A0H2ZRA8	Streptococcus pneumoniae serotype 2 (strain D39 / NCTC 7466)	837	S	19894762
A0A0H2ZRA8	Streptococcus pneumoniae serotype 2 (strain D39 / NCTC 7466)	1029	S	19894762
A0A0H2ZRA8	Streptococcus pneumoniae serotype 2 (strain D39 / NCTC 7466)	1100	S	19894762
A0A0H2ZRA8	Streptococcus pneumoniae serotype 2 (strain D39 / NCTC 7466)	1324	S	19894762
A0A0H2ZRA8	Streptococcus pneumoniae serotype 2 (strain D39 / NCTC 7466)	1455	S	19894762
A0A0H2ZRA8	Streptococcus pneumoniae serotype 2 (strain D39 / NCTC 7466)	1891	S	19894762
A0A0H2ZRF0	Streptococcus pneumoniae serotype 2 (strain D39 / NCTC 7466)	306	S	19894762
Q04I74	Streptococcus pneumoniae serotype 2 (strain D39 / NCTC 7466)	246	S	19894762
Q04IK6	Streptococcus pneumoniae serotype 2 (strain D39 / NCTC 7466)	256	S	19894762
Q04IK6	Streptococcus pneumoniae serotype 2 (strain D39 / NCTC 7466)	872	S	19894762
Q04IK6	Streptococcus pneumoniae serotype 2 (strain D39 / NCTC 7466)	899	S	19894762
Q04JW5	Streptococcus pneumoniae serotype 2 (strain D39 / NCTC 7466)	27	S	19894762
Q04KL8	Streptococcus pneumoniae serotype 2 (strain D39 / NCTC 7466)	483	S	19894762
Q04LE0	Streptococcus pneumoniae serotype 2 (strain D39 / NCTC 7466)	226	S	19894762
Q04LU1	Streptococcus pneumoniae serotype 2 (strain D39 / NCTC 7466)	264	S	19894762
Q04LW0	Streptococcus pneumoniae serotype 2 (strain D39 / NCTC 7466)	17	S	19894762
Q04LW0	Streptococcus pneumoniae serotype 2 (strain D39 / NCTC 7466)	187	S	19894762
Q04LW0	Streptococcus pneumoniae serotype 2 (strain D39 / NCTC 7466)	215	S	19894762
Q9ZII0	Streptococcus pneumoniae serotype 2 (strain D39 / NCTC 7466)	12	S	19894762
A0A0H2ZMK9	Streptococcus pneumoniae serotype 2 (strain D39 / NCTC 7466)	334	T	19894762
A0A0H2ZMK9	Streptococcus pneumoniae serotype 2 (strain D39 / NCTC 7466)	419	T	19894762
A0A0H2ZNG8	Streptococcus pneumoniae serotype 2 (strain D39 / NCTC 7466)	365	T	19894762
A0A0H2ZNI4	Streptococcus pneumoniae serotype 2 (strain D39 / NCTC 7466)	274	T	19894762
A0A0H2ZNN6	Streptococcus pneumoniae serotype 2 (strain D39 / NCTC 7466)	881	T	19894762
A0A0H2ZNN6	Streptococcus pneumoniae serotype 2 (strain D39 / NCTC 7466)	1096	T	19894762
A0A0H2ZNN6	Streptococcus pneumoniae serotype 2 (strain D39 / NCTC 7466)	1103	T	19894762
A0A0H2ZNX1	Streptococcus pneumoniae serotype 2 (strain D39 / NCTC 7466)	99	T	19894762
A0A0H2ZNX3	Streptococcus pneumoniae serotype 2 (strain D39 / NCTC 7466)	202	T	19894762
A0A0H2ZPA7	Streptococcus pneumoniae serotype 2 (strain D39 / NCTC 7466)	173	T	19894762
A0A0H2ZPA7	Streptococcus pneumoniae serotype 2 (strain D39 / NCTC 7466)	316	T	19894762
A0A0H2ZPI5	Streptococcus pneumoniae serotype 2 (strain D39 / NCTC 7466)	80	T	19894762
A0A0H2ZPI5	Streptococcus pneumoniae serotype 2 (strain D39 / NCTC 7466)	1371	T	19894762
A0A0H2ZPI5	Streptococcus pneumoniae serotype 2 (strain D39 / NCTC 7466)	1433	T	19894762
A0A0H2ZPI5	Streptococcus pneumoniae serotype 2 (strain D39 / NCTC 7466)	1504	T	19894762
A0A0H2ZPI5	Streptococcus pneumoniae serotype 2 (strain D39 / NCTC 7466)	1549	T	19894762
A0A0H2ZPN9	Streptococcus pneumoniae serotype 2 (strain D39 / NCTC 7466)	707	T	19894762
A0A0H2ZPT1	Streptococcus pneumoniae serotype 2 (strain D39 / NCTC 7466)	140	T	19894762
A0A0H2ZPT5	Streptococcus pneumoniae serotype 2 (strain D39 / NCTC 7466)	89	T	19894762
A0A0H2ZPT5	Streptococcus pneumoniae serotype 2 (strain D39 / NCTC 7466)	99	T	19894762
A0A0H2ZPT5	Streptococcus pneumoniae serotype 2 (strain D39 / NCTC 7466)	103	T	19894762
A0A0H2ZQE4	Streptococcus pneumoniae serotype 2 (strain D39 / NCTC 7466)	329	T	19894762
A0A0H2ZQI4	Streptococcus pneumoniae serotype 2 (strain D39 / NCTC 7466)	80	T	19894762
A0A0H2ZR12	Streptococcus pneumoniae serotype 2 (strain D39 / NCTC 7466)	540	T	19894762
A0A0H2ZR12	Streptococcus pneumoniae serotype 2 (strain D39 / NCTC 7466)	804	T	19894762
A0A0H2ZRA8	Streptococcus pneumoniae serotype 2 (strain D39 / NCTC 7466)	409	T	19894762
A0A0H2ZRA8	Streptococcus pneumoniae serotype 2 (strain D39 / NCTC 7466)	427	T	19894762
A0A0H2ZRA8	Streptococcus pneumoniae serotype 2 (strain D39 / NCTC 7466)	521	T	19894762
A0A0H2ZRA8	Streptococcus pneumoniae serotype 2 (strain D39 / NCTC 7466)	813	T	19894762
A0A0H2ZRA8	Streptococcus pneumoniae serotype 2 (strain D39 / NCTC 7466)	1921	T	19894762
Q04I74	Streptococcus pneumoniae serotype 2 (strain D39 / NCTC 7466)	165	T	19894762
Q04IK7	Streptococcus pneumoniae serotype 2 (strain D39 / NCTC 7466)	636	T	19894762
Q04IK7	Streptococcus pneumoniae serotype 2 (strain D39 / NCTC 7466)	820	T	19894762
Q04K81	Streptococcus pneumoniae serotype 2 (strain D39 / NCTC 7466)	604	T	19894762
Q04KU2	Streptococcus pneumoniae serotype 2 (strain D39 / NCTC 7466)	96	T	19894762
Q04LI2	Streptococcus pneumoniae serotype 2 (strain D39 / NCTC 7466)	481	T	19894762
Q04LW0	Streptococcus pneumoniae serotype 2 (strain D39 / NCTC 7466)	347	T	19894762
Q04LW0	Streptococcus pneumoniae serotype 2 (strain D39 / NCTC 7466)	356	T	19894762
Q04LW0	Streptococcus pneumoniae serotype 2 (strain D39 / NCTC 7466)	488	T	19894762
Q04LW0	Streptococcus pneumoniae serotype 2 (strain D39 / NCTC 7466)	653	T	19894762
Q04LY0	Streptococcus pneumoniae serotype 2 (strain D39 / NCTC 7466)	191	T	19894762
Q04M41	Streptococcus pneumoniae serotype 2 (strain D39 / NCTC 7466)	217	T	19894762
A0A0H2ZLD8	Streptococcus pneumoniae serotype 2 (strain D39 / NCTC 7466)	230	Y	19894762
A0A0H2ZLD8	Streptococcus pneumoniae serotype 2 (strain D39 / NCTC 7466)	312	Y	19894762
A0A0H2ZQE4	Streptococcus pneumoniae serotype 2 (strain D39 / NCTC 7466)	459	Y	19894762
A0A0H2ZQE4	Streptococcus pneumoniae serotype 2 (strain D39 / NCTC 7466)	492	Y	19894762
A0A0H2ZQE4	Streptococcus pneumoniae serotype 2 (strain D39 / NCTC 7466)	506	Y	19894762
Q8F1E5	Leptospira interrogans serogroup Icterohaemorrhagiae serovar Lai (strain 56601)	527	S	19918266
Q8F1N6	Leptospira interrogans serogroup Icterohaemorrhagiae serovar Lai (strain 56601)	64	S	19918266
Q8F1N6	Leptospira interrogans serogroup Icterohaemorrhagiae serovar Lai (strain 56601)	104	S	19918266
Q8F1R0	Leptospira interrogans serogroup Icterohaemorrhagiae serovar Lai (strain 56601)	344	S	19918266
Q8F1R0	Leptospira interrogans serogroup Icterohaemorrhagiae serovar Lai (strain 56601)	517	S	19918266
Q8F1R0	Leptospira interrogans serogroup Icterohaemorrhagiae serovar Lai (strain 56601)	898	S	19918266
Q8F425	Leptospira interrogans serogroup Icterohaemorrhagiae serovar Lai (strain 56601)	113	S	19918266
Q8F425	Leptospira interrogans serogroup Icterohaemorrhagiae serovar Lai (strain 56601)	255	S	19918266
Q8F425	Leptospira interrogans serogroup Icterohaemorrhagiae serovar Lai (strain 56601)	294	S	19918266
Q8F491	Leptospira interrogans serogroup Icterohaemorrhagiae serovar Lai (strain 56601)	181	S	19918266
Q8F491	Leptospira interrogans serogroup Icterohaemorrhagiae serovar Lai (strain 56601)	457	S	19918266
Q8F491	Leptospira interrogans serogroup Icterohaemorrhagiae serovar Lai (strain 56601)	538	S	19918266
Q8F563	Leptospira interrogans serogroup Icterohaemorrhagiae serovar Lai (strain 56601)	243	S	19918266
Q8F689	Leptospira interrogans serogroup Icterohaemorrhagiae serovar Lai (strain 56601)	12	S	19918266
Q8F689	Leptospira interrogans serogroup Icterohaemorrhagiae serovar Lai (strain 56601)	30	S	19918266
Q8F6U4	Leptospira interrogans serogroup Icterohaemorrhagiae serovar Lai (strain 56601)	14	S	19918266
Q8F6U4	Leptospira interrogans serogroup Icterohaemorrhagiae serovar Lai (strain 56601)	85	S	19918266
Q8F850	Leptospira interrogans serogroup Icterohaemorrhagiae serovar Lai (strain 56601)	19	S	19918266
Q8F850	Leptospira interrogans serogroup Icterohaemorrhagiae serovar Lai (strain 56601)	26	S	19918266
Q8F850	Leptospira interrogans serogroup Icterohaemorrhagiae serovar Lai (strain 56601)	108	S	19918266
Q8F850	Leptospira interrogans serogroup Icterohaemorrhagiae serovar Lai (strain 56601)	496	S	19918266
Q8F850	Leptospira interrogans serogroup Icterohaemorrhagiae serovar Lai (strain 56601)	843	S	19918266
Q8F850	Leptospira interrogans serogroup Icterohaemorrhagiae serovar Lai (strain 56601)	1686	S	19918266
Q8F850	Leptospira interrogans serogroup Icterohaemorrhagiae serovar Lai (strain 56601)	2081	S	19918266
Q8F850	Leptospira interrogans serogroup Icterohaemorrhagiae serovar Lai (strain 56601)	2095	S	19918266
Q8F850	Leptospira interrogans serogroup Icterohaemorrhagiae serovar Lai (strain 56601)	2146	S	19918266
Q8F850	Leptospira interrogans serogroup Icterohaemorrhagiae serovar Lai (strain 56601)	2148	S	19918266
Q8F850	Leptospira interrogans serogroup Icterohaemorrhagiae serovar Lai (strain 56601)	2598	S	19918266
Q8F850	Leptospira interrogans serogroup Icterohaemorrhagiae serovar Lai (strain 56601)	2786	S	19918266
Q8F6K1	Leptospira interrogans serogroup Icterohaemorrhagiae serovar Lai (strain 56601)	44	T	19918266
Q8F6K1	Leptospira interrogans serogroup Icterohaemorrhagiae serovar Lai (strain 56601)	281	T	19918266
Q8F850	Leptospira interrogans serogroup Icterohaemorrhagiae serovar Lai (strain 56601)	506	T	19918266
Q8F850	Leptospira interrogans serogroup Icterohaemorrhagiae serovar Lai (strain 56601)	682	T	19918266
Q8F850	Leptospira interrogans serogroup Icterohaemorrhagiae serovar Lai (strain 56601)	1064	T	19918266
Q8F850	Leptospira interrogans serogroup Icterohaemorrhagiae serovar Lai (strain 56601)	1636	T	19918266
Q8F850	Leptospira interrogans serogroup Icterohaemorrhagiae serovar Lai (strain 56601)	2133	T	19918266
Q8F850	Leptospira interrogans serogroup Icterohaemorrhagiae serovar Lai (strain 56601)	2986	T	19918266
O34094	Leptospira interrogans serogroup Icterohaemorrhagiae serovar Lai (strain 56601)	178	Y	19918266
Q8EXH1	Leptospira interrogans serogroup Icterohaemorrhagiae serovar Lai (strain 56601)	237	Y	19918266
Q8EXH1	Leptospira interrogans serogroup Icterohaemorrhagiae serovar Lai (strain 56601)	364	Y	19918266
Q8EXH1	Leptospira interrogans serogroup Icterohaemorrhagiae serovar Lai (strain 56601)	622	Y	19918266
Q8F6Y5	Leptospira interrogans serogroup Icterohaemorrhagiae serovar Lai (strain 56601)	1641	Y	19918266
P9WN95	Mycobacterium tuberculosis (strain ATCC 25618 / H37Rv)	200	T	20066037
P75050	Mycoplasma pneumoniae (strain ATCC 29342 / M129 / Subtype 1) (Mycoplasmoides pneumoniae)	323	S	20097688
P75050	Mycoplasma pneumoniae (strain ATCC 29342 / M129 / Subtype 1) (Mycoplasmoides pneumoniae)	404	S	20097688
P75358	Mycoplasma pneumoniae (strain ATCC 29342 / M129 / Subtype 1) (Mycoplasmoides pneumoniae)	284	S	20097688
P78027	Mycoplasma pneumoniae (strain ATCC 29342 / M129 / Subtype 1) (Mycoplasmoides pneumoniae)	383	S	20097688
P78027	Mycoplasma pneumoniae (strain ATCC 29342 / M129 / Subtype 1) (Mycoplasmoides pneumoniae)	393	S	20097688
P78027	Mycoplasma pneumoniae (strain ATCC 29342 / M129 / Subtype 1) (Mycoplasmoides pneumoniae)	448	S	20097688
P78027	Mycoplasma pneumoniae (strain ATCC 29342 / M129 / Subtype 1) (Mycoplasmoides pneumoniae)	692	S	20097688
P78032	Mycoplasma pneumoniae (strain ATCC 29342 / M129 / Subtype 1) (Mycoplasmoides pneumoniae)	711	S	20097688
P23568	Mycoplasma pneumoniae (strain ATCC 29342 / M129 / Subtype 1) (Mycoplasmoides pneumoniae)	220	T	20097688
P23568	Mycoplasma pneumoniae (strain ATCC 29342 / M129 / Subtype 1) (Mycoplasmoides pneumoniae)	336	T	20097688
P75206	Mycoplasma pneumoniae (strain ATCC 29342 / M129 / Subtype 1) (Mycoplasmoides pneumoniae)	270	T	20097688
P75310	Mycoplasma pneumoniae (strain ATCC 29342 / M129 / Subtype 1) (Mycoplasmoides pneumoniae)	242	T	20097688
P75310	Mycoplasma pneumoniae (strain ATCC 29342 / M129 / Subtype 1) (Mycoplasmoides pneumoniae)	661	T	20097688
P75313	Mycoplasma pneumoniae (strain ATCC 29342 / M129 / Subtype 1) (Mycoplasmoides pneumoniae)	216	T	20097688
P75470	Mycoplasma pneumoniae (strain ATCC 29342 / M129 / Subtype 1) (Mycoplasmoides pneumoniae)	291	T	20097688
P9WI67	Mycobacterium tuberculosis (strain ATCC 25618 / H37Rv)	211	T	20185505
I6WZI4	Mycobacterium tuberculosis (strain ATCC 25618 / H37Rv)	341	S	20368441
I6WZI4	Mycobacterium tuberculosis (strain ATCC 25618 / H37Rv)	426	S	20368441
I6WZI4	Mycobacterium tuberculosis (strain ATCC 25618 / H37Rv)	659	S	20368441
P9WLQ3	Mycobacterium tuberculosis (strain ATCC 25618 / H37Rv)	103	S	20368441
O06278	Mycobacterium tuberculosis (strain ATCC 25618 / H37Rv)	325	S	20368441
O06396	Mycobacterium tuberculosis (strain ATCC 25618 / H37Rv)	121	S	20368441
O06396	Mycobacterium tuberculosis (strain ATCC 25618 / H37Rv)	239	S	20368441
O06396	Mycobacterium tuberculosis (strain ATCC 25618 / H37Rv)	279	S	20368441
O65934	Mycobacterium tuberculosis (strain ATCC 25618 / H37Rv)	125	S	20368441
O65934	Mycobacterium tuberculosis (strain ATCC 25618 / H37Rv)	849	S	20368441
P9WHT3	Mycobacterium tuberculosis (strain ATCC 25618 / H37Rv)	17	S	20368441
P9WJV5	Mycobacterium tuberculosis (strain ATCC 25618 / H37Rv)	638	S	20368441
P9WJV5	Mycobacterium tuberculosis (strain ATCC 25618 / H37Rv)	658	S	20368441
P9WJV5	Mycobacterium tuberculosis (strain ATCC 25618 / H37Rv)	795	S	20368441
P9WNP9	Mycobacterium tuberculosis (strain ATCC 25618 / H37Rv)	17	S	20368441
P9WNP9	Mycobacterium tuberculosis (strain ATCC 25618 / H37Rv)	44	S	20368441
P9WNP9	Mycobacterium tuberculosis (strain ATCC 25618 / H37Rv)	300	S	20368441
P9WPD1	Mycobacterium tuberculosis (strain ATCC 25618 / H37Rv)	195	S	20368441
P9WPD1	Mycobacterium tuberculosis (strain ATCC 25618 / H37Rv)	727	S	20368441
I6XW38	Mycobacterium tuberculosis (strain ATCC 25618 / H37Rv)	109	S	20368441
I6Y231	Mycobacterium tuberculosis (strain ATCC 25618 / H37Rv)	1079	S	20368441
I6Y231	Mycobacterium tuberculosis (strain ATCC 25618 / H37Rv)	1177	S	20368441
I6Y231	Mycobacterium tuberculosis (strain ATCC 25618 / H37Rv)	1380	S	20368441
L7N675	Mycobacterium tuberculosis (strain ATCC 25618 / H37Rv)	239	S	20368441
P95029	Mycobacterium tuberculosis (strain ATCC 25618 / H37Rv)	691	S	20368441
P95029	Mycobacterium tuberculosis (strain ATCC 25618 / H37Rv)	859	S	20368441
P95029	Mycobacterium tuberculosis (strain ATCC 25618 / H37Rv)	1390	S	20368441
P95029	Mycobacterium tuberculosis (strain ATCC 25618 / H37Rv)	1691	S	20368441
P95029	Mycobacterium tuberculosis (strain ATCC 25618 / H37Rv)	1762	S	20368441
P95029	Mycobacterium tuberculosis (strain ATCC 25618 / H37Rv)	1840	S	20368441
P95029	Mycobacterium tuberculosis (strain ATCC 25618 / H37Rv)	2230	S	20368441
P95029	Mycobacterium tuberculosis (strain ATCC 25618 / H37Rv)	2255	S	20368441
P95029	Mycobacterium tuberculosis (strain ATCC 25618 / H37Rv)	2468	S	20368441
P95186	Mycobacterium tuberculosis (strain ATCC 25618 / H37Rv)	65	S	20368441
P9WH43	Mycobacterium tuberculosis (strain ATCC 25618 / H37Rv)	466	S	20368441
P9WH43	Mycobacterium tuberculosis (strain ATCC 25618 / H37Rv)	480	S	20368441
P9WJB9	Mycobacterium tuberculosis (strain ATCC 25618 / H37Rv)	104	S	20368441
P9WPE5	Mycobacterium tuberculosis (strain ATCC 25618 / H37Rv)	72	S	20368441
P9WQA3	Mycobacterium tuberculosis (strain ATCC 25618 / H37Rv)	31	S	20368441
P9WQA3	Mycobacterium tuberculosis (strain ATCC 25618 / H37Rv)	325	S	20368441
I6Y3S9	Mycobacterium tuberculosis (strain ATCC 25618 / H37Rv)	143	S	20368441
I6Y7V6	Mycobacterium tuberculosis (strain ATCC 25618 / H37Rv)	354	S	20368441
O05442	Mycobacterium tuberculosis (strain ATCC 25618 / H37Rv)	498	S	20368441
O05442	Mycobacterium tuberculosis (strain ATCC 25618 / H37Rv)	725	S	20368441
O05442	Mycobacterium tuberculosis (strain ATCC 25618 / H37Rv)	808	S	20368441
O05450	Mycobacterium tuberculosis (strain ATCC 25618 / H37Rv)	231	S	20368441
O05450	Mycobacterium tuberculosis (strain ATCC 25618 / H37Rv)	235	S	20368441
O05450	Mycobacterium tuberculosis (strain ATCC 25618 / H37Rv)	316	S	20368441
O05450	Mycobacterium tuberculosis (strain ATCC 25618 / H37Rv)	809	S	20368441
O06159	Mycobacterium tuberculosis (strain ATCC 25618 / H37Rv)	116	S	20368441
O06263	Mycobacterium tuberculosis (strain ATCC 25618 / H37Rv)	104	S	20368441
O06311	Mycobacterium tuberculosis (strain ATCC 25618 / H37Rv)	16	S	20368441
O06802	Mycobacterium tuberculosis (strain ATCC 25618 / H37Rv)	283	S	20368441
O07416	Mycobacterium tuberculosis (strain ATCC 25618 / H37Rv)	74	S	20368441
O07419	Mycobacterium tuberculosis (strain ATCC 25618 / H37Rv)	133	S	20368441
O07809	Mycobacterium tuberculosis (strain ATCC 25618 / H37Rv)	46	S	20368441
O07809	Mycobacterium tuberculosis (strain ATCC 25618 / H37Rv)	121	S	20368441
O53148	Mycobacterium tuberculosis (strain ATCC 25618 / H37Rv)	54	S	20368441
O53203	Mycobacterium tuberculosis (strain ATCC 25618 / H37Rv)	713	S	20368441
O53203	Mycobacterium tuberculosis (strain ATCC 25618 / H37Rv)	1333	S	20368441
O53203	Mycobacterium tuberculosis (strain ATCC 25618 / H37Rv)	1481	S	20368441
O53213	Mycobacterium tuberculosis (strain ATCC 25618 / H37Rv)	1028	S	20368441
O53360	Mycobacterium tuberculosis (strain ATCC 25618 / H37Rv)	529	S	20368441
O53469	Mycobacterium tuberculosis (strain ATCC 25618 / H37Rv)	81	S	20368441
O53469	Mycobacterium tuberculosis (strain ATCC 25618 / H37Rv)	85	S	20368441
O53469	Mycobacterium tuberculosis (strain ATCC 25618 / H37Rv)	99	S	20368441
O53564	Mycobacterium tuberculosis (strain ATCC 25618 / H37Rv)	210	S	20368441
O53611	Mycobacterium tuberculosis (strain ATCC 25618 / H37Rv)	527	S	20368441
O53901	Mycobacterium tuberculosis (strain ATCC 25618 / H37Rv)	622	S	20368441
O53901	Mycobacterium tuberculosis (strain ATCC 25618 / H37Rv)	1715	S	20368441
O53901	Mycobacterium tuberculosis (strain ATCC 25618 / H37Rv)	2004	S	20368441
O53977	Mycobacterium tuberculosis (strain ATCC 25618 / H37Rv)	128	S	20368441
P71668	Mycobacterium tuberculosis (strain ATCC 25618 / H37Rv)	204	S	20368441
P94996	Mycobacterium tuberculosis (strain ATCC 25618 / H37Rv)	209	S	20368441
P94996	Mycobacterium tuberculosis (strain ATCC 25618 / H37Rv)	513	S	20368441
P94996	Mycobacterium tuberculosis (strain ATCC 25618 / H37Rv)	1199	S	20368441
P94996	Mycobacterium tuberculosis (strain ATCC 25618 / H37Rv)	2083	S	20368441
P95217	Mycobacterium tuberculosis (strain ATCC 25618 / H37Rv)	258	S	20368441
P95225	Mycobacterium tuberculosis (strain ATCC 25618 / H37Rv)	100	S	20368441
P96218	Mycobacterium tuberculosis (strain ATCC 25618 / H37Rv)	31	S	20368441
P96218	Mycobacterium tuberculosis (strain ATCC 25618 / H37Rv)	537	S	20368441
P96218	Mycobacterium tuberculosis (strain ATCC 25618 / H37Rv)	857	S	20368441
P96218	Mycobacterium tuberculosis (strain ATCC 25618 / H37Rv)	1308	S	20368441
P96267	Mycobacterium tuberculosis (strain ATCC 25618 / H37Rv)	71	S	20368441
P96267	Mycobacterium tuberculosis (strain ATCC 25618 / H37Rv)	204	S	20368441
P96285	Mycobacterium tuberculosis (strain ATCC 25618 / H37Rv)	141	S	20368441
P96285	Mycobacterium tuberculosis (strain ATCC 25618 / H37Rv)	729	S	20368441
P96285	Mycobacterium tuberculosis (strain ATCC 25618 / H37Rv)	1433	S	20368441
P96285	Mycobacterium tuberculosis (strain ATCC 25618 / H37Rv)	1498	S	20368441
P96396	Mycobacterium tuberculosis (strain ATCC 25618 / H37Rv)	234	S	20368441
P96396	Mycobacterium tuberculosis (strain ATCC 25618 / H37Rv)	304	S	20368441
P96396	Mycobacterium tuberculosis (strain ATCC 25618 / H37Rv)	536	S	20368441
P96824	Mycobacterium tuberculosis (strain ATCC 25618 / H37Rv)	306	S	20368441
P96824	Mycobacterium tuberculosis (strain ATCC 25618 / H37Rv)	412	S	20368441
P9WFI4	Mycobacterium tuberculosis (strain CDC 1551 / Oshkosh)	13	S	20368441
P9WFL3	Mycobacterium tuberculosis (strain ATCC 25618 / H37Rv)	498	S	20368441
P9WFN1	Mycobacterium tuberculosis (strain ATCC 25618 / H37Rv)	53	S	20368441
P9WFS2	Mycobacterium tuberculosis (strain CDC 1551 / Oshkosh)	99	S	20368441
P9WFX5	Mycobacterium tuberculosis (strain ATCC 25618 / H37Rv)	239	S	20368441
P9WG39	Mycobacterium tuberculosis (strain ATCC 25618 / H37Rv)	33	S	20368441
P9WG39	Mycobacterium tuberculosis (strain ATCC 25618 / H37Rv)	100	S	20368441
P9WG39	Mycobacterium tuberculosis (strain ATCC 25618 / H37Rv)	157	S	20368441
P9WG39	Mycobacterium tuberculosis (strain ATCC 25618 / H37Rv)	259	S	20368441
P9WG49	Mycobacterium tuberculosis (strain ATCC 25618 / H37Rv)	34	S	20368441
P9WG49	Mycobacterium tuberculosis (strain ATCC 25618 / H37Rv)	230	S	20368441
P9WG49	Mycobacterium tuberculosis (strain ATCC 25618 / H37Rv)	848	S	20368441
P9WG49	Mycobacterium tuberculosis (strain ATCC 25618 / H37Rv)	895	S	20368441
P9WGF2	Mycobacterium tuberculosis (strain CDC 1551 / Oshkosh)	308	S	20368441
P9WGF2	Mycobacterium tuberculosis (strain CDC 1551 / Oshkosh)	786	S	20368441
P9WGF2	Mycobacterium tuberculosis (strain CDC 1551 / Oshkosh)	1019	S	20368441
P9WGF2	Mycobacterium tuberculosis (strain CDC 1551 / Oshkosh)	1156	S	20368441
P9WGG5	Mycobacterium tuberculosis (strain ATCC 25618 / H37Rv)	143	S	20368441
P9WGJ4	Mycobacterium tuberculosis (strain CDC 1551 / Oshkosh)	55	S	20368441
P9WGK8	Mycobacterium tuberculosis (strain CDC 1551 / Oshkosh)	24	S	20368441
P9WGK8	Mycobacterium tuberculosis (strain CDC 1551 / Oshkosh)	465	S	20368441
P9WGT9	Mycobacterium tuberculosis (strain ATCC 25618 / H37Rv)	173	S	20368441
P9WGT9	Mycobacterium tuberculosis (strain ATCC 25618 / H37Rv)	183	S	20368441
P9WGT9	Mycobacterium tuberculosis (strain ATCC 25618 / H37Rv)	226	S	20368441
P9WGT9	Mycobacterium tuberculosis (strain ATCC 25618 / H37Rv)	351	S	20368441
P9WGZ1	Mycobacterium tuberculosis (strain ATCC 25618 / H37Rv)	82	S	20368441
P9WGZ1	Mycobacterium tuberculosis (strain ATCC 25618 / H37Rv)	311	S	20368441
P9WGZ1	Mycobacterium tuberculosis (strain ATCC 25618 / H37Rv)	314	S	20368441
P9WH82	Mycobacterium tuberculosis (strain CDC 1551 / Oshkosh)	17	S	20368441
P9WHF3	Mycobacterium tuberculosis (strain ATCC 25618 / H37Rv)	12	S	20368441
P9WHF3	Mycobacterium tuberculosis (strain ATCC 25618 / H37Rv)	134	S	20368441
P9WHK5	Mycobacterium tuberculosis (strain ATCC 25618 / H37Rv)	226	S	20368441
P9WI47	Mycobacterium tuberculosis (strain ATCC 25618 / H37Rv)	19	S	20368441
P9WI47	Mycobacterium tuberculosis (strain ATCC 25618 / H37Rv)	83	S	20368441
P9WI47	Mycobacterium tuberculosis (strain ATCC 25618 / H37Rv)	380	S	20368441
P9WI47	Mycobacterium tuberculosis (strain ATCC 25618 / H37Rv)	434	S	20368441
P9WI48	Mycobacterium tuberculosis (strain CDC 1551 / Oshkosh)	96	S	20368441
P9WI48	Mycobacterium tuberculosis (strain CDC 1551 / Oshkosh)	432	S	20368441
P9WI78	Mycobacterium tuberculosis (strain CDC 1551 / Oshkosh)	308	S	20368441
P9WIF8	Mycobacterium tuberculosis (strain CDC 1551 / Oshkosh)	23	S	20368441
P9WIF8	Mycobacterium tuberculosis (strain CDC 1551 / Oshkosh)	48	S	20368441
P9WIG1	Mycobacterium tuberculosis (strain ATCC 25618 / H37Rv)	678	S	20368441
P9WIG1	Mycobacterium tuberculosis (strain ATCC 25618 / H37Rv)	705	S	20368441
P9WIG4	Mycobacterium tuberculosis (strain CDC 1551 / Oshkosh)	66	S	20368441
P9WIG4	Mycobacterium tuberculosis (strain CDC 1551 / Oshkosh)	713	S	20368441
P9WIH2	Mycobacterium tuberculosis (strain CDC 1551 / Oshkosh)	110	S	20368441
P9WIM9	Mycobacterium tuberculosis (strain ATCC 25618 / H37Rv)	64	S	20368441
P9WJ96	Mycobacterium tuberculosis (strain CDC 1551 / Oshkosh)	256	S	20368441
P9WJK3	Mycobacterium tuberculosis (strain ATCC 25618 / H37Rv)	281	S	20368441
P9WJK3	Mycobacterium tuberculosis (strain ATCC 25618 / H37Rv)	318	S	20368441
P9WJK3	Mycobacterium tuberculosis (strain ATCC 25618 / H37Rv)	334	S	20368441
P9WJK3	Mycobacterium tuberculosis (strain ATCC 25618 / H37Rv)	840	S	20368441
P9WJK3	Mycobacterium tuberculosis (strain ATCC 25618 / H37Rv)	886	S	20368441
P9WJK3	Mycobacterium tuberculosis (strain ATCC 25618 / H37Rv)	920	S	20368441
P9WK24	Mycobacterium tuberculosis (strain CDC 1551 / Oshkosh)	367	S	20368441
P9WK55	Mycobacterium tuberculosis (strain ATCC 25618 / H37Rv)	160	S	20368441
P9WK55	Mycobacterium tuberculosis (strain ATCC 25618 / H37Rv)	179	S	20368441
P9WKA4	Mycobacterium tuberculosis (strain CDC 1551 / Oshkosh)	132	S	20368441
P9WKA4	Mycobacterium tuberculosis (strain CDC 1551 / Oshkosh)	409	S	20368441
P9WKQ4	Mycobacterium tuberculosis (strain CDC 1551 / Oshkosh)	102	S	20368441
P9WKW5	Mycobacterium tuberculosis (strain ATCC 25618 / H37Rv)	271	S	20368441
P9WLN6	Mycobacterium tuberculosis (strain CDC 1551 / Oshkosh)	46	S	20368441
P9WLN6	Mycobacterium tuberculosis (strain CDC 1551 / Oshkosh)	341	S	20368441
P9WLT1	Mycobacterium tuberculosis (strain ATCC 25618 / H37Rv)	16	S	20368441
P9WLZ6	Mycobacterium tuberculosis (strain CDC 1551 / Oshkosh)	86	S	20368441
P9WLZ6	Mycobacterium tuberculosis (strain CDC 1551 / Oshkosh)	157	S	20368441
P9WLZ6	Mycobacterium tuberculosis (strain CDC 1551 / Oshkosh)	635	S	20368441
P9WM02	Mycobacterium tuberculosis (strain CDC 1551 / Oshkosh)	275	S	20368441
P9WM30	Mycobacterium tuberculosis (strain CDC 1551 / Oshkosh)	66	S	20368441
P9WM30	Mycobacterium tuberculosis (strain CDC 1551 / Oshkosh)	85	S	20368441
P9WM30	Mycobacterium tuberculosis (strain CDC 1551 / Oshkosh)	159	S	20368441
P9WMJ7	Mycobacterium tuberculosis (strain ATCC 25618 / H37Rv)	195	S	20368441
P9WML8	Mycobacterium tuberculosis (strain CDC 1551 / Oshkosh)	156	S	20368441
P9WN26	Mycobacterium tuberculosis (strain CDC 1551 / Oshkosh)	752	S	20368441
P9WN26	Mycobacterium tuberculosis (strain CDC 1551 / Oshkosh)	902	S	20368441
P9WN95	Mycobacterium tuberculosis (strain ATCC 25618 / H37Rv)	244	S	20368441
P9WNN7	Mycobacterium tuberculosis (strain ATCC 25618 / H37Rv)	59	S	20368441
P9WNN9	Mycobacterium tuberculosis (strain ATCC 25618 / H37Rv)	38	S	20368441
P9WNR1	Mycobacterium tuberculosis (strain ATCC 25618 / H37Rv)	188	S	20368441
P9WNR1	Mycobacterium tuberculosis (strain ATCC 25618 / H37Rv)	225	S	20368441
P9WNR1	Mycobacterium tuberculosis (strain ATCC 25618 / H37Rv)	248	S	20368441
P9WPI2	Mycobacterium tuberculosis (strain CDC 1551 / Oshkosh)	27	S	20368441
P9WPS4	Mycobacterium tuberculosis (strain CDC 1551 / Oshkosh)	40	S	20368441
P9WPS4	Mycobacterium tuberculosis (strain CDC 1551 / Oshkosh)	167	S	20368441
P9WPS4	Mycobacterium tuberculosis (strain CDC 1551 / Oshkosh)	357	S	20368441
P9WPS4	Mycobacterium tuberculosis (strain CDC 1551 / Oshkosh)	1554	S	20368441
P9WPS4	Mycobacterium tuberculosis (strain CDC 1551 / Oshkosh)	1595	S	20368441
P9WPU5	Mycobacterium tuberculosis (strain ATCC 25618 / H37Rv)	77	S	20368441
P9WPU5	Mycobacterium tuberculosis (strain ATCC 25618 / H37Rv)	315	S	20368441
P9WQ61	Mycobacterium tuberculosis (strain ATCC 25618 / H37Rv)	205	S	20368441
P9WQ61	Mycobacterium tuberculosis (strain ATCC 25618 / H37Rv)	215	S	20368441
P9WQ61	Mycobacterium tuberculosis (strain ATCC 25618 / H37Rv)	607	S	20368441
P9WQ97	Mycobacterium tuberculosis (strain ATCC 25618 / H37Rv)	200	S	20368441
P9WQ99	Mycobacterium tuberculosis (strain ATCC 25618 / H37Rv)	65	S	20368441
P9WQ99	Mycobacterium tuberculosis (strain ATCC 25618 / H37Rv)	167	S	20368441
P9WQF7	Mycobacterium tuberculosis (strain ATCC 25618 / H37Rv)	222	S	20368441
P9WQF7	Mycobacterium tuberculosis (strain ATCC 25618 / H37Rv)	424	S	20368441
P9WQK7	Mycobacterium tuberculosis (strain ATCC 25618 / H37Rv)	375	S	20368441
P9WQK7	Mycobacterium tuberculosis (strain ATCC 25618 / H37Rv)	607	S	20368441
P9WQK7	Mycobacterium tuberculosis (strain ATCC 25618 / H37Rv)	745	S	20368441
P9WQK7	Mycobacterium tuberculosis (strain ATCC 25618 / H37Rv)	911	S	20368441
P9WQN9	Mycobacterium tuberculosis (strain ATCC 25618 / H37Rv)	120	S	20368441
Q6MWW7	Mycobacterium tuberculosis (strain ATCC 25618 / H37Rv)	238	S	20368441
Q6MWW7	Mycobacterium tuberculosis (strain ATCC 25618 / H37Rv)	321	S	20368441
Q6MWW7	Mycobacterium tuberculosis (strain ATCC 25618 / H37Rv)	465	S	20368441
Q6MWW7	Mycobacterium tuberculosis (strain ATCC 25618 / H37Rv)	707	S	20368441
Q6MWW7	Mycobacterium tuberculosis (strain ATCC 25618 / H37Rv)	1076	S	20368441
Q6MX28	Mycobacterium tuberculosis (strain ATCC 25618 / H37Rv)	515	S	20368441
Q6MX28	Mycobacterium tuberculosis (strain ATCC 25618 / H37Rv)	944	S	20368441
Q6MX28	Mycobacterium tuberculosis (strain ATCC 25618 / H37Rv)	1172	S	20368441
Q79FP2	Mycobacterium tuberculosis (strain ATCC 25618 / H37Rv)	1042	S	20368441
Q79FV7	Mycobacterium tuberculosis (strain ATCC 25618 / H37Rv)	241	S	20368441
Q79FV7	Mycobacterium tuberculosis (strain ATCC 25618 / H37Rv)	312	S	20368441
P9WNN1	Mycobacterium tuberculosis (strain ATCC 25618 / H37Rv)	253	T	20368441
P9WNN1	Mycobacterium tuberculosis (strain ATCC 25618 / H37Rv)	302	T	20368441
P9WGN9	Mycobacterium tuberculosis (strain ATCC 25618 / H37Rv)	299	T	20368441
P9WHF3	Mycobacterium tuberculosis (strain ATCC 25618 / H37Rv)	164	T	20368441
P9WHF3	Mycobacterium tuberculosis (strain ATCC 25618 / H37Rv)	329	T	20368441
P9WJV5	Mycobacterium tuberculosis (strain ATCC 25618 / H37Rv)	922	T	20368441
P9WPR9	Mycobacterium tuberculosis (strain ATCC 25618 / H37Rv)	360	T	20368441
I6Y2G3	Mycobacterium tuberculosis (strain ATCC 25618 / H37Rv)	486	T	20368441
I6Y2G3	Mycobacterium tuberculosis (strain ATCC 25618 / H37Rv)	514	T	20368441
O06278	Mycobacterium tuberculosis (strain ATCC 25618 / H37Rv)	23	T	20368441
O06278	Mycobacterium tuberculosis (strain ATCC 25618 / H37Rv)	39	T	20368441
O06396	Mycobacterium tuberculosis (strain ATCC 25618 / H37Rv)	98	T	20368441
O53360	Mycobacterium tuberculosis (strain ATCC 25618 / H37Rv)	272	T	20368441
O53360	Mycobacterium tuberculosis (strain ATCC 25618 / H37Rv)	388	T	20368441
P9WGD9	Mycobacterium tuberculosis (strain ATCC 25618 / H37Rv)	61	T	20368441
P9WGD9	Mycobacterium tuberculosis (strain ATCC 25618 / H37Rv)	161	T	20368441
P9WGD9	Mycobacterium tuberculosis (strain ATCC 25618 / H37Rv)	319	T	20368441
P9WGN7	Mycobacterium tuberculosis (strain ATCC 25618 / H37Rv)	131	T	20368441
P9WHT3	Mycobacterium tuberculosis (strain ATCC 25618 / H37Rv)	189	T	20368441
P9WHT3	Mycobacterium tuberculosis (strain ATCC 25618 / H37Rv)	394	T	20368441
P9WII9	Mycobacterium tuberculosis (strain ATCC 25618 / H37Rv)	113	T	20368441
P9WJK3	Mycobacterium tuberculosis (strain ATCC 25618 / H37Rv)	134	T	20368441
P9WJK3	Mycobacterium tuberculosis (strain ATCC 25618 / H37Rv)	169	T	20368441
P9WJK3	Mycobacterium tuberculosis (strain ATCC 25618 / H37Rv)	1076	T	20368441
P9WPD1	Mycobacterium tuberculosis (strain ATCC 25618 / H37Rv)	282	T	20368441
O33329	Mycobacterium tuberculosis (strain ATCC 25618 / H37Rv)	239	T	20368441
O33329	Mycobacterium tuberculosis (strain ATCC 25618 / H37Rv)	433	T	20368441
P9WQF7	Mycobacterium tuberculosis (strain ATCC 25618 / H37Rv)	70	T	20368441
I6WZS4	Mycobacterium tuberculosis (strain ATCC 25618 / H37Rv)	150	T	20368441
I6Y231	Mycobacterium tuberculosis (strain ATCC 25618 / H37Rv)	136	T	20368441
I6Y231	Mycobacterium tuberculosis (strain ATCC 25618 / H37Rv)	1147	T	20368441
I6Y231	Mycobacterium tuberculosis (strain ATCC 25618 / H37Rv)	1387	T	20368441
I6Y231	Mycobacterium tuberculosis (strain ATCC 25618 / H37Rv)	1541	T	20368441
I6Y231	Mycobacterium tuberculosis (strain ATCC 25618 / H37Rv)	1864	T	20368441
I6Y231	Mycobacterium tuberculosis (strain ATCC 25618 / H37Rv)	2046	T	20368441
I6Y7V6	Mycobacterium tuberculosis (strain ATCC 25618 / H37Rv)	420	T	20368441
I6Y9K2	Mycobacterium tuberculosis (strain ATCC 25618 / H37Rv)	190	T	20368441
L0TFC2	Mycobacterium tuberculosis (strain ATCC 25618 / H37Rv)	67	T	20368441
L0TFC2	Mycobacterium tuberculosis (strain ATCC 25618 / H37Rv)	307	T	20368441
L0TFC2	Mycobacterium tuberculosis (strain ATCC 25618 / H37Rv)	425	T	20368441
L7N663	Mycobacterium tuberculosis (strain ATCC 25618 / H37Rv)	325	T	20368441
O05436	Mycobacterium tuberculosis (strain ATCC 25618 / H37Rv)	227	T	20368441
O05450	Mycobacterium tuberculosis (strain ATCC 25618 / H37Rv)	543	T	20368441
O05450	Mycobacterium tuberculosis (strain ATCC 25618 / H37Rv)	894	T	20368441
O05582	Mycobacterium tuberculosis (strain ATCC 25618 / H37Rv)	183	T	20368441
O06538	Mycobacterium tuberculosis (strain ATCC 25618 / H37Rv)	261	T	20368441
O06614	Mycobacterium tuberculosis (strain ATCC 25618 / H37Rv)	116	T	20368441
O07255	Mycobacterium tuberculosis (strain ATCC 25618 / H37Rv)	342	T	20368441
O07416	Mycobacterium tuberculosis (strain ATCC 25618 / H37Rv)	444	T	20368441
O07416	Mycobacterium tuberculosis (strain ATCC 25618 / H37Rv)	514	T	20368441
O07720	Mycobacterium tuberculosis (strain ATCC 25618 / H37Rv)	31	T	20368441
O33298	Mycobacterium tuberculosis (strain ATCC 25618 / H37Rv)	238	T	20368441
O53148	Mycobacterium tuberculosis (strain ATCC 25618 / H37Rv)	214	T	20368441
O53213	Mycobacterium tuberculosis (strain ATCC 25618 / H37Rv)	160	T	20368441
O53213	Mycobacterium tuberculosis (strain ATCC 25618 / H37Rv)	265	T	20368441
O53213	Mycobacterium tuberculosis (strain ATCC 25618 / H37Rv)	397	T	20368441
O53213	Mycobacterium tuberculosis (strain ATCC 25618 / H37Rv)	1071	T	20368441
O53493	Mycobacterium tuberculosis (strain ATCC 25618 / H37Rv)	20	T	20368441
O53493	Mycobacterium tuberculosis (strain ATCC 25618 / H37Rv)	64	T	20368441
O53512	Mycobacterium tuberculosis (strain ATCC 25618 / H37Rv)	39	T	20368441
O53512	Mycobacterium tuberculosis (strain ATCC 25618 / H37Rv)	187	T	20368441
O53580	Mycobacterium tuberculosis (strain ATCC 25618 / H37Rv)	536	T	20368441
O53611	Mycobacterium tuberculosis (strain ATCC 25618 / H37Rv)	583	T	20368441
O53611	Mycobacterium tuberculosis (strain ATCC 25618 / H37Rv)	727	T	20368441
O53611	Mycobacterium tuberculosis (strain ATCC 25618 / H37Rv)	735	T	20368441
O53641	Mycobacterium tuberculosis (strain ATCC 25618 / H37Rv)	115	T	20368441
O53901	Mycobacterium tuberculosis (strain ATCC 25618 / H37Rv)	121	T	20368441
O53901	Mycobacterium tuberculosis (strain ATCC 25618 / H37Rv)	1545	T	20368441
O69695	Mycobacterium tuberculosis (strain ATCC 25618 / H37Rv)	430	T	20368441
P71737	Mycobacterium tuberculosis (strain ATCC 25618 / H37Rv)	22	T	20368441
P71737	Mycobacterium tuberculosis (strain ATCC 25618 / H37Rv)	61	T	20368441
P71737	Mycobacterium tuberculosis (strain ATCC 25618 / H37Rv)	96	T	20368441
P71890	Mycobacterium tuberculosis (strain ATCC 25618 / H37Rv)	75	T	20368441
P94996	Mycobacterium tuberculosis (strain ATCC 25618 / H37Rv)	34	T	20368441
P95087	Mycobacterium tuberculosis (strain ATCC 25618 / H37Rv)	99	T	20368441
P95087	Mycobacterium tuberculosis (strain ATCC 25618 / H37Rv)	129	T	20368441
P95257	Mycobacterium tuberculosis (strain ATCC 25618 / H37Rv)	63	T	20368441
P96218	Mycobacterium tuberculosis (strain ATCC 25618 / H37Rv)	398	T	20368441
P96218	Mycobacterium tuberculosis (strain ATCC 25618 / H37Rv)	772	T	20368441
P96218	Mycobacterium tuberculosis (strain ATCC 25618 / H37Rv)	1270	T	20368441
P96218	Mycobacterium tuberculosis (strain ATCC 25618 / H37Rv)	1281	T	20368441
P96271	Mycobacterium tuberculosis (strain ATCC 25618 / H37Rv)	34	T	20368441
P96271	Mycobacterium tuberculosis (strain ATCC 25618 / H37Rv)	838	T	20368441
P96824	Mycobacterium tuberculosis (strain ATCC 25618 / H37Rv)	64	T	20368441
P96872	Mycobacterium tuberculosis (strain ATCC 25618 / H37Rv)	19	T	20368441
P9WFH5	Mycobacterium tuberculosis (strain ATCC 25618 / H37Rv)	18	T	20368441
P9WFL3	Mycobacterium tuberculosis (strain ATCC 25618 / H37Rv)	585	T	20368441
P9WFL3	Mycobacterium tuberculosis (strain ATCC 25618 / H37Rv)	660	T	20368441
P9WFL3	Mycobacterium tuberculosis (strain ATCC 25618 / H37Rv)	811	T	20368441
P9WFL3	Mycobacterium tuberculosis (strain ATCC 25618 / H37Rv)	812	T	20368441
P9WG47	Mycobacterium tuberculosis (strain ATCC 25618 / H37Rv)	130	T	20368441
P9WG47	Mycobacterium tuberculosis (strain ATCC 25618 / H37Rv)	246	T	20368441
P9WG47	Mycobacterium tuberculosis (strain ATCC 25618 / H37Rv)	618	T	20368441
P9WG49	Mycobacterium tuberculosis (strain ATCC 25618 / H37Rv)	253	T	20368441
P9WG49	Mycobacterium tuberculosis (strain ATCC 25618 / H37Rv)	776	T	20368441
P9WG49	Mycobacterium tuberculosis (strain ATCC 25618 / H37Rv)	879	T	20368441
P9WGK8	Mycobacterium tuberculosis (strain CDC 1551 / Oshkosh)	110	T	20368441
P9WGK8	Mycobacterium tuberculosis (strain CDC 1551 / Oshkosh)	115	T	20368441
P9WGK8	Mycobacterium tuberculosis (strain CDC 1551 / Oshkosh)	312	T	20368441
P9WGP5	Mycobacterium tuberculosis (strain ATCC 25618 / H37Rv)	731	T	20368441
P9WGP5	Mycobacterium tuberculosis (strain ATCC 25618 / H37Rv)	834	T	20368441
P9WGT9	Mycobacterium tuberculosis (strain ATCC 25618 / H37Rv)	96	T	20368441
P9WGT9	Mycobacterium tuberculosis (strain ATCC 25618 / H37Rv)	175	T	20368441
P9WGT9	Mycobacterium tuberculosis (strain ATCC 25618 / H37Rv)	326	T	20368441
P9WGZ1	Mycobacterium tuberculosis (strain ATCC 25618 / H37Rv)	117	T	20368441
P9WH05	Mycobacterium tuberculosis (strain ATCC 25618 / H37Rv)	259	T	20368441
P9WH42	Mycobacterium tuberculosis (strain CDC 1551 / Oshkosh)	59	T	20368441
P9WH42	Mycobacterium tuberculosis (strain CDC 1551 / Oshkosh)	459	T	20368441
P9WHK5	Mycobacterium tuberculosis (strain ATCC 25618 / H37Rv)	167	T	20368441
P9WHK5	Mycobacterium tuberculosis (strain ATCC 25618 / H37Rv)	223	T	20368441
P9WHV0	Mycobacterium tuberculosis (strain CDC 1551 / Oshkosh)	34	T	20368441
P9WHV0	Mycobacterium tuberculosis (strain CDC 1551 / Oshkosh)	335	T	20368441
P9WI47	Mycobacterium tuberculosis (strain ATCC 25618 / H37Rv)	206	T	20368441
P9WIG1	Mycobacterium tuberculosis (strain ATCC 25618 / H37Rv)	41	T	20368441
P9WIG1	Mycobacterium tuberculosis (strain ATCC 25618 / H37Rv)	125	T	20368441
P9WIG1	Mycobacterium tuberculosis (strain ATCC 25618 / H37Rv)	251	T	20368441
P9WIM9	Mycobacterium tuberculosis (strain ATCC 25618 / H37Rv)	99	T	20368441
P9WIS5	Mycobacterium tuberculosis (strain ATCC 25618 / H37Rv)	231	T	20368441
P9WIS5	Mycobacterium tuberculosis (strain ATCC 25618 / H37Rv)	309	T	20368441
P9WIS5	Mycobacterium tuberculosis (strain ATCC 25618 / H37Rv)	413	T	20368441
P9WIS5	Mycobacterium tuberculosis (strain ATCC 25618 / H37Rv)	943	T	20368441
P9WIT2	Mycobacterium tuberculosis (strain CDC 1551 / Oshkosh)	221	T	20368441
P9WIU9	Mycobacterium tuberculosis (strain ATCC 25618 / H37Rv)	17	T	20368441
P9WJ94	Mycobacterium tuberculosis (strain CDC 1551 / Oshkosh)	52	T	20368441
P9WJ94	Mycobacterium tuberculosis (strain CDC 1551 / Oshkosh)	59	T	20368441
P9WJT8	Mycobacterium tuberculosis (strain CDC 1551 / Oshkosh)	408	T	20368441
P9WJT8	Mycobacterium tuberculosis (strain CDC 1551 / Oshkosh)	616	T	20368441
P9WJT8	Mycobacterium tuberculosis (strain CDC 1551 / Oshkosh)	891	T	20368441
P9WJU0	Mycobacterium tuberculosis (strain CDC 1551 / Oshkosh)	62	T	20368441
P9WK55	Mycobacterium tuberculosis (strain ATCC 25618 / H37Rv)	13	T	20368441
P9WK89	Mycobacterium tuberculosis (strain ATCC 25618 / H37Rv)	415	T	20368441
P9WLK5	Mycobacterium tuberculosis (strain ATCC 25618 / H37Rv)	23	T	20368441
P9WM02	Mycobacterium tuberculosis (strain CDC 1551 / Oshkosh)	252	T	20368441
P9WMQ6	Mycobacterium tuberculosis (strain CDC 1551 / Oshkosh)	181	T	20368441
P9WMQ9	Mycobacterium tuberculosis (strain ATCC 25618 / H37Rv)	285	T	20368441
P9WMR1	Mycobacterium tuberculosis (strain ATCC 25618 / H37Rv)	66	T	20368441
P9WMR1	Mycobacterium tuberculosis (strain ATCC 25618 / H37Rv)	165	T	20368441
P9WMR1	Mycobacterium tuberculosis (strain ATCC 25618 / H37Rv)	560	T	20368441
P9WMW1	Mycobacterium tuberculosis (strain ATCC 25618 / H37Rv)	779	T	20368441
P9WNF5	Mycobacterium tuberculosis (strain ATCC 25618 / H37Rv)	71	T	20368441
P9WNG9	Mycobacterium tuberculosis (strain ATCC 25618 / H37Rv)	182	T	20368441
P9WNK9	Mycobacterium tuberculosis (strain ATCC 25618 / H37Rv)	187	T	20368441
P9WNM5	Mycobacterium tuberculosis (strain ATCC 25618 / H37Rv)	194	T	20368441
P9WNM5	Mycobacterium tuberculosis (strain ATCC 25618 / H37Rv)	268	T	20368441
P9WNQ1	Mycobacterium tuberculosis (strain ATCC 25618 / H37Rv)	341	T	20368441
P9WNQ1	Mycobacterium tuberculosis (strain ATCC 25618 / H37Rv)	449	T	20368441
P9WNV8	Mycobacterium tuberculosis (strain CDC 1551 / Oshkosh)	321	T	20368441
P9WPD0	Mycobacterium tuberculosis (strain CDC 1551 / Oshkosh)	127	T	20368441
P9WPI9	Mycobacterium tuberculosis (strain ATCC 25618 / H37Rv)	33	T	20368441
P9WPI9	Mycobacterium tuberculosis (strain ATCC 25618 / H37Rv)	89	T	20368441
P9WPI9	Mycobacterium tuberculosis (strain ATCC 25618 / H37Rv)	188	T	20368441
P9WPR8	Mycobacterium tuberculosis (strain CDC 1551 / Oshkosh)	348	T	20368441
P9WPS2	Mycobacterium tuberculosis (strain CDC 1551 / Oshkosh)	464	T	20368441
Q6MWW6	Mycobacterium tuberculosis (strain ATCC 25618 / H37Rv)	673	T	20368441
Q6MWW6	Mycobacterium tuberculosis (strain ATCC 25618 / H37Rv)	970	T	20368441
Q6MWW7	Mycobacterium tuberculosis (strain ATCC 25618 / H37Rv)	241	T	20368441
Q6MWW7	Mycobacterium tuberculosis (strain ATCC 25618 / H37Rv)	331	T	20368441
Q6MWW7	Mycobacterium tuberculosis (strain ATCC 25618 / H37Rv)	781	T	20368441
Q6MWW7	Mycobacterium tuberculosis (strain ATCC 25618 / H37Rv)	895	T	20368441
Q6MWW7	Mycobacterium tuberculosis (strain ATCC 25618 / H37Rv)	1026	T	20368441
Q6MX28	Mycobacterium tuberculosis (strain ATCC 25618 / H37Rv)	125	T	20368441
Q6MX28	Mycobacterium tuberculosis (strain ATCC 25618 / H37Rv)	822	T	20368441
Q6MX28	Mycobacterium tuberculosis (strain ATCC 25618 / H37Rv)	1131	T	20368441
Q79FL8	Mycobacterium tuberculosis (strain ATCC 25618 / H37Rv)	868	T	20368441
Q79FL8	Mycobacterium tuberculosis (strain ATCC 25618 / H37Rv)	1003	T	20368441
Q79FP2	Mycobacterium tuberculosis (strain ATCC 25618 / H37Rv)	240	T	20368441
Q79FP2	Mycobacterium tuberculosis (strain ATCC 25618 / H37Rv)	345	T	20368441
Q79FP2	Mycobacterium tuberculosis (strain ATCC 25618 / H37Rv)	375	T	20368441
Q79FP2	Mycobacterium tuberculosis (strain ATCC 25618 / H37Rv)	1176	T	20368441
Q79FP2	Mycobacterium tuberculosis (strain ATCC 25618 / H37Rv)	1219	T	20368441
Q79FP2	Mycobacterium tuberculosis (strain ATCC 25618 / H37Rv)	1222	T	20368441
Q79FV7	Mycobacterium tuberculosis (strain ATCC 25618 / H37Rv)	217	T	20368441
Q79FV7	Mycobacterium tuberculosis (strain ATCC 25618 / H37Rv)	639	T	20368441
Q79FV7	Mycobacterium tuberculosis (strain ATCC 25618 / H37Rv)	724	T	20368441
Q7D9S1	Mycobacterium tuberculosis (strain CDC 1551 / Oshkosh)	145	T	20368441
Q93IG6	Mycobacterium tuberculosis (strain ATCC 25618 / H37Rv)	706	T	20368441
Q9L0Q4	Streptomyces coelicolor (strain ATCC BAA-471 / A3(2) / M145)	465	S	20432484
Q9L252	Streptomyces coelicolor (strain ATCC BAA-471 / A3(2) / M145)	282	S	20432484
Q9RK68	Streptomyces coelicolor (strain ATCC BAA-471 / A3(2) / M145)	227	S	20432484
O88060	Streptomyces coelicolor (strain ATCC BAA-471 / A3(2) / M145)	101	T	20432484
P27902	Streptomyces coelicolor (strain ATCC BAA-471 / A3(2) / M145)	578	T	20432484
Q9L1D1	Streptomyces coelicolor (strain ATCC BAA-471 / A3(2) / M145)	204	T	20432484
Q9L1D1	Streptomyces coelicolor (strain ATCC BAA-471 / A3(2) / M145)	392	T	20432484
O31556	Bacillus subtilis (strain 168)	127	S	20509597
O05223	Bacillus subtilis (strain 168)	142	S	20509597
O05223	Bacillus subtilis (strain 168)	153	S	20509597
O34549	Bacillus subtilis (strain 168)	33	S	20509597
O34549	Bacillus subtilis (strain 168)	55	S	20509597
P05652	Bacillus subtilis (strain 168)	435	S	20509597
P08874	Bacillus subtilis (strain 168)	77	S	20509597
P39138	Bacillus subtilis (strain 168)	133	S	20509597
P96619	Bacillus subtilis (strain 168)	268	T	20509597
P45740	Bacillus subtilis (strain 168)	273	Y	20509597
P9WKE5	Mycobacterium tuberculosis (strain ATCC 25618 / H37Rv)	195	S	20520732
P9WKE5	Mycobacterium tuberculosis (strain ATCC 25618 / H37Rv)	314	S	20520732
P9WKE5	Mycobacterium tuberculosis (strain ATCC 25618 / H37Rv)	337	S	20520732
Q9V2V5	Haloferax volcanii (strain ATCC 29605 / DSM 3757 / JCM 8879 / NBRC 14742 / NCIMB 2012 / VKM B-1768 / DS2) (Halobacterium volcanii)	186	S	20671954
A0PNL7	Mycobacterium ulcerans (strain Agy99)	294	T	20925060
P9WMK0	Mycobacterium tuberculosis (strain CDC 1551 / Oshkosh)	76	T	20925060
P9WMK0	Mycobacterium tuberculosis (strain CDC 1551 / Oshkosh)	82	T	20925060
E2JA29	Enterobacter agglomerans (Erwinia herbicola) (Pantoea agglomerans)	133	S	20945916
E2JA29	Enterobacter agglomerans (Erwinia herbicola) (Pantoea agglomerans)	158	S	20945916
P30717	Clostridium acetobutylicum (strain ATCC 824 / DSM 792 / JCM 1419 / LMG 5710 / VKM B-1787)	429	S	21218622
Q97EH5	Clostridium acetobutylicum (strain ATCC 824 / DSM 792 / JCM 1419 / LMG 5710 / VKM B-1787)	271	S	21218622
Q97EU4	Clostridium acetobutylicum (strain ATCC 824 / DSM 792 / JCM 1419 / LMG 5710 / VKM B-1787)	57	S	21218622
Q97EU4	Clostridium acetobutylicum (strain ATCC 824 / DSM 792 / JCM 1419 / LMG 5710 / VKM B-1787)	160	S	21218622
Q97EU4	Clostridium acetobutylicum (strain ATCC 824 / DSM 792 / JCM 1419 / LMG 5710 / VKM B-1787)	235	S	21218622
Q97EX5	Clostridium acetobutylicum (strain ATCC 824 / DSM 792 / JCM 1419 / LMG 5710 / VKM B-1787)	324	S	21218622
Q97EX5	Clostridium acetobutylicum (strain ATCC 824 / DSM 792 / JCM 1419 / LMG 5710 / VKM B-1787)	570	S	21218622
Q97IR8	Clostridium acetobutylicum (strain ATCC 824 / DSM 792 / JCM 1419 / LMG 5710 / VKM B-1787)	598	S	21218622
O08309	Clostridium acetobutylicum (strain ATCC 824 / DSM 792 / JCM 1419 / LMG 5710 / VKM B-1787)	121	T	21218622
O08309	Clostridium acetobutylicum (strain ATCC 824 / DSM 792 / JCM 1419 / LMG 5710 / VKM B-1787)	464	T	21218622
Q97D91	Clostridium acetobutylicum (strain ATCC 824 / DSM 792 / JCM 1419 / LMG 5710 / VKM B-1787)	205	T	21218622
Q97D91	Clostridium acetobutylicum (strain ATCC 824 / DSM 792 / JCM 1419 / LMG 5710 / VKM B-1787)	486	T	21218622
Q97GM9	Clostridium acetobutylicum (strain ATCC 824 / DSM 792 / JCM 1419 / LMG 5710 / VKM B-1787)	233	T	21218622
Q97GM9	Clostridium acetobutylicum (strain ATCC 824 / DSM 792 / JCM 1419 / LMG 5710 / VKM B-1787)	322	T	21218622
Q97EX5	Clostridium acetobutylicum (strain ATCC 824 / DSM 792 / JCM 1419 / LMG 5710 / VKM B-1787)	579	Y	21218622
Q97EX5	Clostridium acetobutylicum (strain ATCC 824 / DSM 792 / JCM 1419 / LMG 5710 / VKM B-1787)	675	Y	21218622
O08314	Helicobacter pylori (strain ATCC 700392 / 26695) (Campylobacter pylori)	114	S	21360674
O24862	Helicobacter pylori (strain ATCC 700392 / 26695) (Campylobacter pylori)	106	S	21360674
O24862	Helicobacter pylori (strain ATCC 700392 / 26695) (Campylobacter pylori)	496	S	21360674
O24862	Helicobacter pylori (strain ATCC 700392 / 26695) (Campylobacter pylori)	568	S	21360674
O24862	Helicobacter pylori (strain ATCC 700392 / 26695) (Campylobacter pylori)	748	S	21360674
O24895	Helicobacter pylori (strain ATCC 700392 / 26695) (Campylobacter pylori)	99	S	21360674
O24895	Helicobacter pylori (strain ATCC 700392 / 26695) (Campylobacter pylori)	119	S	21360674
O24895	Helicobacter pylori (strain ATCC 700392 / 26695) (Campylobacter pylori)	810	S	21360674
O24900	Helicobacter pylori (strain ATCC 700392 / 26695) (Campylobacter pylori)	180	S	21360674
O24922	Helicobacter pylori (strain ATCC 700392 / 26695) (Campylobacter pylori)	38	S	21360674
O25032	Helicobacter pylori (strain ATCC 700392 / 26695) (Campylobacter pylori)	203	S	21360674
O25032	Helicobacter pylori (strain ATCC 700392 / 26695) (Campylobacter pylori)	469	S	21360674
O25176	Helicobacter pylori (strain ATCC 700392 / 26695) (Campylobacter pylori)	192	S	21360674
O25176	Helicobacter pylori (strain ATCC 700392 / 26695) (Campylobacter pylori)	240	S	21360674
O25235	Helicobacter pylori (strain ATCC 700392 / 26695) (Campylobacter pylori)	261	S	21360674
O25247	Helicobacter pylori (strain ATCC 700392 / 26695) (Campylobacter pylori)	81	S	21360674
O25247	Helicobacter pylori (strain ATCC 700392 / 26695) (Campylobacter pylori)	270	S	21360674
O25247	Helicobacter pylori (strain ATCC 700392 / 26695) (Campylobacter pylori)	335	S	21360674
O25252	Helicobacter pylori (strain ATCC 700392 / 26695) (Campylobacter pylori)	15	S	21360674
O25252	Helicobacter pylori (strain ATCC 700392 / 26695) (Campylobacter pylori)	118	S	21360674
O25273	Helicobacter pylori (strain ATCC 700392 / 26695) (Campylobacter pylori)	174	S	21360674
O25284	Helicobacter pylori (strain ATCC 700392 / 26695) (Campylobacter pylori)	108	S	21360674
O25284	Helicobacter pylori (strain ATCC 700392 / 26695) (Campylobacter pylori)	334	S	21360674
O25400	Helicobacter pylori (strain ATCC 700392 / 26695) (Campylobacter pylori)	337	S	21360674
O25402	Helicobacter pylori (strain ATCC 700392 / 26695) (Campylobacter pylori)	267	S	21360674
O25402	Helicobacter pylori (strain ATCC 700392 / 26695) (Campylobacter pylori)	357	S	21360674
O25402	Helicobacter pylori (strain ATCC 700392 / 26695) (Campylobacter pylori)	449	S	21360674
O25466	Helicobacter pylori (strain ATCC 700392 / 26695) (Campylobacter pylori)	152	S	21360674
O25510	Helicobacter pylori (strain ATCC 700392 / 26695) (Campylobacter pylori)	534	S	21360674
O25510	Helicobacter pylori (strain ATCC 700392 / 26695) (Campylobacter pylori)	580	S	21360674
O25510	Helicobacter pylori (strain ATCC 700392 / 26695) (Campylobacter pylori)	582	S	21360674
O25526	Helicobacter pylori (strain ATCC 700392 / 26695) (Campylobacter pylori)	105	S	21360674
O25526	Helicobacter pylori (strain ATCC 700392 / 26695) (Campylobacter pylori)	169	S	21360674
O25595	Helicobacter pylori (strain ATCC 700392 / 26695) (Campylobacter pylori)	73	S	21360674
O25752	Helicobacter pylori (strain ATCC 700392 / 26695) (Campylobacter pylori)	159	S	21360674
O25819	Helicobacter pylori (strain ATCC 700392 / 26695) (Campylobacter pylori)	106	S	21360674
O25819	Helicobacter pylori (strain ATCC 700392 / 26695) (Campylobacter pylori)	218	S	21360674
O25879	Helicobacter pylori (strain ATCC 700392 / 26695) (Campylobacter pylori)	82	S	21360674
O25879	Helicobacter pylori (strain ATCC 700392 / 26695) (Campylobacter pylori)	267	S	21360674
O25879	Helicobacter pylori (strain ATCC 700392 / 26695) (Campylobacter pylori)	410	S	21360674
O25953	Helicobacter pylori (strain ATCC 700392 / 26695) (Campylobacter pylori)	193	S	21360674
O26013	Helicobacter pylori (strain ATCC 700392 / 26695) (Campylobacter pylori)	253	S	21360674
O26013	Helicobacter pylori (strain ATCC 700392 / 26695) (Campylobacter pylori)	413	S	21360674
P42383	Helicobacter pylori (strain ATCC 700392 / 26695) (Campylobacter pylori)	357	S	21360674
P50610	Helicobacter pylori (strain ATCC 700392 / 26695) (Campylobacter pylori)	619	S	21360674
P55981	Helicobacter pylori (strain ATCC 700392 / 26695) (Campylobacter pylori)	16	S	21360674
P55981	Helicobacter pylori (strain ATCC 700392 / 26695) (Campylobacter pylori)	225	S	21360674
P55981	Helicobacter pylori (strain ATCC 700392 / 26695) (Campylobacter pylori)	1275	S	21360674
P55989	Helicobacter pylori (strain ATCC 700392 / 26695) (Campylobacter pylori)	158	S	21360674
P55989	Helicobacter pylori (strain ATCC 700392 / 26695) (Campylobacter pylori)	306	S	21360674
P55989	Helicobacter pylori (strain ATCC 700392 / 26695) (Campylobacter pylori)	333	S	21360674
P55989	Helicobacter pylori (strain ATCC 700392 / 26695) (Campylobacter pylori)	449	S	21360674
P55989	Helicobacter pylori (strain ATCC 700392 / 26695) (Campylobacter pylori)	465	S	21360674
P55989	Helicobacter pylori (strain ATCC 700392 / 26695) (Campylobacter pylori)	727	S	21360674
P56119	Helicobacter pylori (strain ATCC 700392 / 26695) (Campylobacter pylori)	129	S	21360674
P56123	Helicobacter pylori (strain ATCC 700392 / 26695) (Campylobacter pylori)	259	S	21360674
P56123	Helicobacter pylori (strain ATCC 700392 / 26695) (Campylobacter pylori)	270	S	21360674
P56197	Helicobacter pylori (strain ATCC 700392 / 26695) (Campylobacter pylori)	14	S	21360674
P56197	Helicobacter pylori (strain ATCC 700392 / 26695) (Campylobacter pylori)	380	S	21360674
O24895	Helicobacter pylori (strain ATCC 700392 / 26695) (Campylobacter pylori)	92	T	21360674
O24900	Helicobacter pylori (strain ATCC 700392 / 26695) (Campylobacter pylori)	89	T	21360674
O24916	Helicobacter pylori (strain ATCC 700392 / 26695) (Campylobacter pylori)	114	T	21360674
O25029	Helicobacter pylori (strain ATCC 700392 / 26695) (Campylobacter pylori)	359	T	21360674
O25068	Helicobacter pylori (strain ATCC 700392 / 26695) (Campylobacter pylori)	664	T	21360674
O25164	Helicobacter pylori (strain ATCC 700392 / 26695) (Campylobacter pylori)	61	T	21360674
O25330	Helicobacter pylori (strain ATCC 700392 / 26695) (Campylobacter pylori)	46	T	21360674
O25330	Helicobacter pylori (strain ATCC 700392 / 26695) (Campylobacter pylori)	428	T	21360674
O25402	Helicobacter pylori (strain ATCC 700392 / 26695) (Campylobacter pylori)	541	T	21360674
O25547	Helicobacter pylori (strain ATCC 700392 / 26695) (Campylobacter pylori)	72	T	21360674
O25595	Helicobacter pylori (strain ATCC 700392 / 26695) (Campylobacter pylori)	281	T	21360674
O25806	Helicobacter pylori (strain ATCC 700392 / 26695) (Campylobacter pylori)	635	T	21360674
O25806	Helicobacter pylori (strain ATCC 700392 / 26695) (Campylobacter pylori)	897	T	21360674
O26013	Helicobacter pylori (strain ATCC 700392 / 26695) (Campylobacter pylori)	496	T	21360674
P42383	Helicobacter pylori (strain ATCC 700392 / 26695) (Campylobacter pylori)	259	T	21360674
P42383	Helicobacter pylori (strain ATCC 700392 / 26695) (Campylobacter pylori)	329	T	21360674
P42383	Helicobacter pylori (strain ATCC 700392 / 26695) (Campylobacter pylori)	356	T	21360674
P50610	Helicobacter pylori (strain ATCC 700392 / 26695) (Campylobacter pylori)	31	T	21360674
P50610	Helicobacter pylori (strain ATCC 700392 / 26695) (Campylobacter pylori)	365	T	21360674
P50610	Helicobacter pylori (strain ATCC 700392 / 26695) (Campylobacter pylori)	623	T	21360674
P55981	Helicobacter pylori (strain ATCC 700392 / 26695) (Campylobacter pylori)	528	T	21360674
P55981	Helicobacter pylori (strain ATCC 700392 / 26695) (Campylobacter pylori)	984	T	21360674
P56197	Helicobacter pylori (strain ATCC 700392 / 26695) (Campylobacter pylori)	83	T	21360674
O24862	Helicobacter pylori (strain ATCC 700392 / 26695) (Campylobacter pylori)	228	Y	21360674
O24934	Helicobacter pylori (strain ATCC 700392 / 26695) (Campylobacter pylori)	125	Y	21360674
O25164	Helicobacter pylori (strain ATCC 700392 / 26695) (Campylobacter pylori)	150	Y	21360674
O25164	Helicobacter pylori (strain ATCC 700392 / 26695) (Campylobacter pylori)	154	Y	21360674
O25214	Helicobacter pylori (strain ATCC 700392 / 26695) (Campylobacter pylori)	423	Y	21360674
O25308	Helicobacter pylori (strain ATCC 700392 / 26695) (Campylobacter pylori)	92	Y	21360674
O25466	Helicobacter pylori (strain ATCC 700392 / 26695) (Campylobacter pylori)	537	Y	21360674
O25695	Helicobacter pylori (strain ATCC 700392 / 26695) (Campylobacter pylori)	310	Y	21360674
O25806	Helicobacter pylori (strain ATCC 700392 / 26695) (Campylobacter pylori)	2742	Y	21360674
O26013	Helicobacter pylori (strain ATCC 700392 / 26695) (Campylobacter pylori)	308	Y	21360674
O26046	Helicobacter pylori (strain ATCC 700392 / 26695) (Campylobacter pylori)	852	Y	21360674
O34410	Helicobacter pylori (strain ATCC 700392 / 26695) (Campylobacter pylori)	483	Y	21360674
O34410	Helicobacter pylori (strain ATCC 700392 / 26695) (Campylobacter pylori)	835	Y	21360674
O65934	Mycobacterium tuberculosis (strain ATCC 25618 / H37Rv)	272	T	21622570
A7HD43	Anaeromyxobacter sp. (strain Fw109-5)	155	H	21852234
P64074	Listeria monocytogenes serovar 1/2a (strain ATCC BAA-679 / EGD-e)	15	S	21956863
Q48793	Listeria monocytogenes serovar 1/2a (strain ATCC BAA-679 / EGD-e)	53	S	21956863
Q48793	Listeria monocytogenes serovar 1/2a (strain ATCC BAA-679 / EGD-e)	109	S	21956863
Q8Y4U6	Listeria monocytogenes serovar 1/2a (strain ATCC BAA-679 / EGD-e)	384	S	21956863
Q8Y6M7	Listeria monocytogenes serovar 1/2a (strain ATCC BAA-679 / EGD-e)	261	S	21956863
Q8Y7G7	Listeria monocytogenes serovar 1/2a (strain ATCC BAA-679 / EGD-e)	85	S	21956863
Q8Y850	Listeria monocytogenes serovar 1/2a (strain ATCC BAA-679 / EGD-e)	33	S	21956863
Q8YAM2	Listeria monocytogenes serovar 1/2a (strain ATCC BAA-679 / EGD-e)	104	S	21956863
Q92A74	Listeria monocytogenes serovar 1/2a (strain ATCC BAA-679 / EGD-e)	38	S	21956863
A0AHG7	Listeria welshimeri serovar 6b (strain ATCC 35897 / DSM 20650 / CIP 8149 / NCTC 11857 / SLCC 5334 / V8)	390	S	21956863
A0ALE4	Listeria welshimeri serovar 6b (strain ATCC 35897 / DSM 20650 / CIP 8149 / NCTC 11857 / SLCC 5334 / V8)	150	S	21956863
A0ALP2	Listeria welshimeri serovar 6b (strain ATCC 35897 / DSM 20650 / CIP 8149 / NCTC 11857 / SLCC 5334 / V8)	178	S	21956863
C1KX21	Listeria monocytogenes serotype 4b (strain CLIP80459)	460	S	21956863
Q48754	Listeria monocytogenes serovar 1/2a (strain ATCC BAA-679 / EGD-e)	27	S	21956863
Q48754	Listeria monocytogenes serovar 1/2a (strain ATCC BAA-679 / EGD-e)	221	S	21956863
Q8Y3T4	Listeria monocytogenes serovar 1/2a (strain ATCC BAA-679 / EGD-e)	258	S	21956863
Q8Y3T4	Listeria monocytogenes serovar 1/2a (strain ATCC BAA-679 / EGD-e)	321	S	21956863
Q8Y3T4	Listeria monocytogenes serovar 1/2a (strain ATCC BAA-679 / EGD-e)	358	S	21956863
Q8Y424	Listeria monocytogenes serovar 1/2a (strain ATCC BAA-679 / EGD-e)	36	S	21956863
Q8Y563	Listeria monocytogenes serovar 1/2a (strain ATCC BAA-679 / EGD-e)	58	S	21956863
Q8Y563	Listeria monocytogenes serovar 1/2a (strain ATCC BAA-679 / EGD-e)	135	S	21956863
Q8Y563	Listeria monocytogenes serovar 1/2a (strain ATCC BAA-679 / EGD-e)	163	S	21956863
Q8Y6D0	Listeria monocytogenes serovar 1/2a (strain ATCC BAA-679 / EGD-e)	391	S	21956863
Q8Y6Q0	Listeria monocytogenes serovar 1/2a (strain ATCC BAA-679 / EGD-e)	150	S	21956863
Q8Y6Q0	Listeria monocytogenes serovar 1/2a (strain ATCC BAA-679 / EGD-e)	311	S	21956863
Q8Y6Q0	Listeria monocytogenes serovar 1/2a (strain ATCC BAA-679 / EGD-e)	344	S	21956863
Q8Y6Q0	Listeria monocytogenes serovar 1/2a (strain ATCC BAA-679 / EGD-e)	408	S	21956863
Q8Y904	Listeria monocytogenes serovar 1/2a (strain ATCC BAA-679 / EGD-e)	236	S	21956863
Q8Y904	Listeria monocytogenes serovar 1/2a (strain ATCC BAA-679 / EGD-e)	358	S	21956863
Q8Y904	Listeria monocytogenes serovar 1/2a (strain ATCC BAA-679 / EGD-e)	387	S	21956863
Q8YA67	Listeria monocytogenes serovar 1/2a (strain ATCC BAA-679 / EGD-e)	16	S	21956863
Q8YA67	Listeria monocytogenes serovar 1/2a (strain ATCC BAA-679 / EGD-e)	106	S	21956863
Q8YA67	Listeria monocytogenes serovar 1/2a (strain ATCC BAA-679 / EGD-e)	342	S	21956863
Q8YA67	Listeria monocytogenes serovar 1/2a (strain ATCC BAA-679 / EGD-e)	488	S	21956863
Q8YAD3	Listeria monocytogenes serovar 1/2a (strain ATCC BAA-679 / EGD-e)	16	S	21956863
Q8YAM8	Listeria monocytogenes serovar 1/2a (strain ATCC BAA-679 / EGD-e)	30	S	21956863
Q8YAM8	Listeria monocytogenes serovar 1/2a (strain ATCC BAA-679 / EGD-e)	401	S	21956863
P64074	Listeria monocytogenes serovar 1/2a (strain ATCC BAA-679 / EGD-e)	264	T	21956863
P64074	Listeria monocytogenes serovar 1/2a (strain ATCC BAA-679 / EGD-e)	424	T	21956863
Q8Y6W1	Listeria monocytogenes serovar 1/2a (strain ATCC BAA-679 / EGD-e)	276	T	21956863
P66221	Listeria monocytogenes serovar 1/2a (strain ATCC BAA-679 / EGD-e)	18	T	21956863
Q8Y3T4	Listeria monocytogenes serovar 1/2a (strain ATCC BAA-679 / EGD-e)	255	T	21956863
Q8Y4U6	Listeria monocytogenes serovar 1/2a (strain ATCC BAA-679 / EGD-e)	77	T	21956863
Q8Y7D3	Listeria monocytogenes serovar 1/2a (strain ATCC BAA-679 / EGD-e)	277	T	21956863
Q8Y904	Listeria monocytogenes serovar 1/2a (strain ATCC BAA-679 / EGD-e)	544	T	21956863
Q8Y4V6	Listeria monocytogenes serovar 1/2a (strain ATCC BAA-679 / EGD-e)	44	Y	21956863
Q8YAM8	Listeria monocytogenes serovar 1/2a (strain ATCC BAA-679 / EGD-e)	324	Y	21956863
P45500	Streptomyces coelicolor (strain ATCC BAA-471 / A3(2) / M145)	341	S	21999169
Q9ADJ6	Streptomyces coelicolor (strain ATCC BAA-471 / A3(2) / M145)	187	S	21999169
Q9ADJ6	Streptomyces coelicolor (strain ATCC BAA-471 / A3(2) / M145)	356	S	21999169
Q9F342	Streptomyces coelicolor (strain ATCC BAA-471 / A3(2) / M145)	232	S	21999169
Q9F342	Streptomyces coelicolor (strain ATCC BAA-471 / A3(2) / M145)	416	S	21999169
Q9F342	Streptomyces coelicolor (strain ATCC BAA-471 / A3(2) / M145)	492	S	21999169
O86525	Streptomyces coelicolor (strain ATCC BAA-471 / A3(2) / M145)	28	S	21999169
O86525	Streptomyces coelicolor (strain ATCC BAA-471 / A3(2) / M145)	69	S	21999169
O86525	Streptomyces coelicolor (strain ATCC BAA-471 / A3(2) / M145)	183	S	21999169
O86525	Streptomyces coelicolor (strain ATCC BAA-471 / A3(2) / M145)	685	S	21999169
O86560	Streptomyces coelicolor (strain ATCC BAA-471 / A3(2) / M145)	338	S	21999169
O86560	Streptomyces coelicolor (strain ATCC BAA-471 / A3(2) / M145)	369	S	21999169
O86560	Streptomyces coelicolor (strain ATCC BAA-471 / A3(2) / M145)	373	S	21999169
O86560	Streptomyces coelicolor (strain ATCC BAA-471 / A3(2) / M145)	979	S	21999169
O86560	Streptomyces coelicolor (strain ATCC BAA-471 / A3(2) / M145)	1136	S	21999169
O86560	Streptomyces coelicolor (strain ATCC BAA-471 / A3(2) / M145)	1232	S	21999169
O86575	Streptomyces coelicolor (strain ATCC BAA-471 / A3(2) / M145)	439	S	21999169
O86637	Streptomyces coelicolor (strain ATCC BAA-471 / A3(2) / M145)	860	S	21999169
O86757	Streptomyces coelicolor (strain ATCC BAA-471 / A3(2) / M145)	51	S	21999169
O88017	Streptomyces coelicolor (strain ATCC BAA-471 / A3(2) / M145)	213	S	21999169
O88017	Streptomyces coelicolor (strain ATCC BAA-471 / A3(2) / M145)	221	S	21999169
Q7AKG8	Streptomyces coelicolor (strain ATCC BAA-471 / A3(2) / M145)	42	S	21999169
Q8CJR6	Streptomyces coelicolor (strain ATCC BAA-471 / A3(2) / M145)	154	S	21999169
Q8CJR6	Streptomyces coelicolor (strain ATCC BAA-471 / A3(2) / M145)	181	S	21999169
Q8CJR6	Streptomyces coelicolor (strain ATCC BAA-471 / A3(2) / M145)	489	S	21999169
Q8CJR8	Streptomyces coelicolor (strain ATCC BAA-471 / A3(2) / M145)	795	S	21999169
Q9ADK0	Streptomyces coelicolor (strain ATCC BAA-471 / A3(2) / M145)	19	S	21999169
Q9ADP6	Streptomyces coelicolor (strain ATCC BAA-471 / A3(2) / M145)	211	S	21999169
Q9ADP6	Streptomyces coelicolor (strain ATCC BAA-471 / A3(2) / M145)	607	S	21999169
Q9EWG5	Streptomyces coelicolor (strain ATCC BAA-471 / A3(2) / M145)	221	S	21999169
Q9EWG5	Streptomyces coelicolor (strain ATCC BAA-471 / A3(2) / M145)	330	S	21999169
Q9EWG5	Streptomyces coelicolor (strain ATCC BAA-471 / A3(2) / M145)	414	S	21999169
Q9EWG5	Streptomyces coelicolor (strain ATCC BAA-471 / A3(2) / M145)	752	S	21999169
Q9EWG5	Streptomyces coelicolor (strain ATCC BAA-471 / A3(2) / M145)	1112	S	21999169
Q9F3L5	Streptomyces coelicolor (strain ATCC BAA-471 / A3(2) / M145)	426	S	21999169
Q9FBM1	Streptomyces coelicolor (strain ATCC BAA-471 / A3(2) / M145)	196	S	21999169
Q9FBM1	Streptomyces coelicolor (strain ATCC BAA-471 / A3(2) / M145)	199	S	21999169
Q9KXM7	Streptomyces coelicolor (strain ATCC BAA-471 / A3(2) / M145)	43	S	21999169
Q9KXW0	Streptomyces coelicolor (strain ATCC BAA-471 / A3(2) / M145)	515	S	21999169
Q9KXW4	Streptomyces coelicolor (strain ATCC BAA-471 / A3(2) / M145)	12	S	21999169
Q9KY14	Streptomyces coelicolor (strain ATCC BAA-471 / A3(2) / M145)	193	S	21999169
Q9KY22	Streptomyces coelicolor (strain ATCC BAA-471 / A3(2) / M145)	44	S	21999169
Q9KYF3	Streptomyces coelicolor (strain ATCC BAA-471 / A3(2) / M145)	585	S	21999169
Q9KZK2	Streptomyces coelicolor (strain ATCC BAA-471 / A3(2) / M145)	424	S	21999169
Q9KZK3	Streptomyces coelicolor (strain ATCC BAA-471 / A3(2) / M145)	267	S	21999169
Q9KZK3	Streptomyces coelicolor (strain ATCC BAA-471 / A3(2) / M145)	290	S	21999169
Q9KZY7	Streptomyces coelicolor (strain ATCC BAA-471 / A3(2) / M145)	365	S	21999169
Q9KZY7	Streptomyces coelicolor (strain ATCC BAA-471 / A3(2) / M145)	737	S	21999169
Q9L060	Streptomyces coelicolor (strain ATCC BAA-471 / A3(2) / M145)	1032	S	21999169
Q9L060	Streptomyces coelicolor (strain ATCC BAA-471 / A3(2) / M145)	1067	S	21999169
Q9L060	Streptomyces coelicolor (strain ATCC BAA-471 / A3(2) / M145)	1327	S	21999169
Q9L0D9	Streptomyces coelicolor (strain ATCC BAA-471 / A3(2) / M145)	78	S	21999169
Q9L117	Streptomyces coelicolor (strain ATCC BAA-471 / A3(2) / M145)	90	S	21999169
Q9L1C8	Streptomyces coelicolor (strain ATCC BAA-471 / A3(2) / M145)	771	S	21999169
Q9L1C8	Streptomyces coelicolor (strain ATCC BAA-471 / A3(2) / M145)	794	S	21999169
Q9L240	Streptomyces coelicolor (strain ATCC BAA-471 / A3(2) / M145)	69	S	21999169
Q9L255	Streptomyces coelicolor (strain ATCC BAA-471 / A3(2) / M145)	80	S	21999169
Q9L255	Streptomyces coelicolor (strain ATCC BAA-471 / A3(2) / M145)	744	S	21999169
Q9R339	Streptomyces coelicolor (strain ATCC BAA-471 / A3(2) / M145)	204	S	21999169
Q9R339	Streptomyces coelicolor (strain ATCC BAA-471 / A3(2) / M145)	406	S	21999169
Q9RKB8	Streptomyces coelicolor (strain ATCC BAA-471 / A3(2) / M145)	48	S	21999169
Q9RKB8	Streptomyces coelicolor (strain ATCC BAA-471 / A3(2) / M145)	60	S	21999169
Q9RKJ8	Streptomyces coelicolor (strain ATCC BAA-471 / A3(2) / M145)	27	S	21999169
Q9S2X2	Streptomyces coelicolor (strain ATCC BAA-471 / A3(2) / M145)	108	S	21999169
Q9S2X4	Streptomyces coelicolor (strain ATCC BAA-471 / A3(2) / M145)	209	S	21999169
Q9S2X6	Streptomyces coelicolor (strain ATCC BAA-471 / A3(2) / M145)	58	S	21999169
Q9X894	Streptomyces coelicolor (strain ATCC BAA-471 / A3(2) / M145)	278	S	21999169
Q9XA02	Streptomyces coelicolor (strain ATCC BAA-471 / A3(2) / M145)	36	S	21999169
Q9XA50	Streptomyces coelicolor (strain ATCC BAA-471 / A3(2) / M145)	100	S	21999169
Q9XAC1	Streptomyces coelicolor (strain ATCC BAA-471 / A3(2) / M145)	79	S	21999169
Q9XAC1	Streptomyces coelicolor (strain ATCC BAA-471 / A3(2) / M145)	158	S	21999169
Q9XAC1	Streptomyces coelicolor (strain ATCC BAA-471 / A3(2) / M145)	377	S	21999169
Q9XAQ6	Streptomyces coelicolor (strain ATCC BAA-471 / A3(2) / M145)	52	S	21999169
Q9ZBS6	Streptomyces coelicolor (strain ATCC BAA-471 / A3(2) / M145)	214	S	21999169
O86525	Streptomyces coelicolor (strain ATCC BAA-471 / A3(2) / M145)	433	T	21999169
O86525	Streptomyces coelicolor (strain ATCC BAA-471 / A3(2) / M145)	1232	T	21999169
Q9F2N5	Streptomyces coelicolor (strain ATCC BAA-471 / A3(2) / M145)	66	T	21999169
Q9F342	Streptomyces coelicolor (strain ATCC BAA-471 / A3(2) / M145)	263	T	21999169
Q9L0D9	Streptomyces coelicolor (strain ATCC BAA-471 / A3(2) / M145)	116	T	21999169
Q9L0D9	Streptomyces coelicolor (strain ATCC BAA-471 / A3(2) / M145)	138	T	21999169
O86560	Streptomyces coelicolor (strain ATCC BAA-471 / A3(2) / M145)	938	T	21999169
O86560	Streptomyces coelicolor (strain ATCC BAA-471 / A3(2) / M145)	1341	T	21999169
O86575	Streptomyces coelicolor (strain ATCC BAA-471 / A3(2) / M145)	97	T	21999169
O86575	Streptomyces coelicolor (strain ATCC BAA-471 / A3(2) / M145)	339	T	21999169
O86637	Streptomyces coelicolor (strain ATCC BAA-471 / A3(2) / M145)	416	T	21999169
Q05558	Streptomyces coelicolor (strain ATCC BAA-471 / A3(2) / M145)	366	T	21999169
Q05562	Streptomyces coelicolor (strain ATCC BAA-471 / A3(2) / M145)	145	T	21999169
Q53874	Streptomyces coelicolor (strain ATCC BAA-471 / A3(2) / M145)	31	T	21999169
Q53874	Streptomyces coelicolor (strain ATCC BAA-471 / A3(2) / M145)	143	T	21999169
Q8CJR8	Streptomyces coelicolor (strain ATCC BAA-471 / A3(2) / M145)	144	T	21999169
Q8CJR8	Streptomyces coelicolor (strain ATCC BAA-471 / A3(2) / M145)	212	T	21999169
Q8CJR8	Streptomyces coelicolor (strain ATCC BAA-471 / A3(2) / M145)	478	T	21999169
Q8CJR8	Streptomyces coelicolor (strain ATCC BAA-471 / A3(2) / M145)	528	T	21999169
Q9ADK2	Streptomyces coelicolor (strain ATCC BAA-471 / A3(2) / M145)	106	T	21999169
Q9ADP6	Streptomyces coelicolor (strain ATCC BAA-471 / A3(2) / M145)	395	T	21999169
Q9ADP6	Streptomyces coelicolor (strain ATCC BAA-471 / A3(2) / M145)	965	T	21999169
Q9ADP6	Streptomyces coelicolor (strain ATCC BAA-471 / A3(2) / M145)	1283	T	21999169
Q9EWG5	Streptomyces coelicolor (strain ATCC BAA-471 / A3(2) / M145)	235	T	21999169
Q9F3P0	Streptomyces coelicolor (strain ATCC BAA-471 / A3(2) / M145)	66	T	21999169
Q9FBI6	Streptomyces coelicolor (strain ATCC BAA-471 / A3(2) / M145)	470	T	21999169
Q9K4B5	Streptomyces coelicolor (strain ATCC BAA-471 / A3(2) / M145)	40	T	21999169
Q9KXU5	Streptomyces coelicolor (strain ATCC BAA-471 / A3(2) / M145)	324	T	21999169
Q9KZK2	Streptomyces coelicolor (strain ATCC BAA-471 / A3(2) / M145)	49	T	21999169
Q9KZK2	Streptomyces coelicolor (strain ATCC BAA-471 / A3(2) / M145)	394	T	21999169
Q9KZK2	Streptomyces coelicolor (strain ATCC BAA-471 / A3(2) / M145)	415	T	21999169
Q9KZY7	Streptomyces coelicolor (strain ATCC BAA-471 / A3(2) / M145)	734	T	21999169
Q9L060	Streptomyces coelicolor (strain ATCC BAA-471 / A3(2) / M145)	813	T	21999169
Q9L060	Streptomyces coelicolor (strain ATCC BAA-471 / A3(2) / M145)	1234	T	21999169
Q9L060	Streptomyces coelicolor (strain ATCC BAA-471 / A3(2) / M145)	1282	T	21999169
Q9L117	Streptomyces coelicolor (strain ATCC BAA-471 / A3(2) / M145)	301	T	21999169
Q9L117	Streptomyces coelicolor (strain ATCC BAA-471 / A3(2) / M145)	314	T	21999169
Q9L117	Streptomyces coelicolor (strain ATCC BAA-471 / A3(2) / M145)	480	T	21999169
Q9L255	Streptomyces coelicolor (strain ATCC BAA-471 / A3(2) / M145)	184	T	21999169
Q9RIT0	Streptomyces coelicolor (strain ATCC BAA-471 / A3(2) / M145)	227	T	21999169
Q9RJH9	Streptomyces coelicolor (strain ATCC BAA-471 / A3(2) / M145)	31	T	21999169
Q9RJH9	Streptomyces coelicolor (strain ATCC BAA-471 / A3(2) / M145)	305	T	21999169
Q9RJH9	Streptomyces coelicolor (strain ATCC BAA-471 / A3(2) / M145)	322	T	21999169
Q9RK08	Streptomyces coelicolor (strain ATCC BAA-471 / A3(2) / M145)	78	T	21999169
Q9RKS1	Streptomyces coelicolor (strain ATCC BAA-471 / A3(2) / M145)	224	T	21999169
Q9X881	Streptomyces coelicolor (strain ATCC BAA-471 / A3(2) / M145)	493	T	21999169
Q9X881	Streptomyces coelicolor (strain ATCC BAA-471 / A3(2) / M145)	522	T	21999169
Q9X8I3	Streptomyces coelicolor (strain ATCC BAA-471 / A3(2) / M145)	89	T	21999169
Q9X8I3	Streptomyces coelicolor (strain ATCC BAA-471 / A3(2) / M145)	109	T	21999169
Q9X8I3	Streptomyces coelicolor (strain ATCC BAA-471 / A3(2) / M145)	176	T	21999169
Q9X8I4	Streptomyces coelicolor (strain ATCC BAA-471 / A3(2) / M145)	151	T	21999169
Q9X8I4	Streptomyces coelicolor (strain ATCC BAA-471 / A3(2) / M145)	612	T	21999169
Q9X908	Streptomyces coelicolor (strain ATCC BAA-471 / A3(2) / M145)	397	T	21999169
Q9XA29	Streptomyces coelicolor (strain ATCC BAA-471 / A3(2) / M145)	142	T	21999169
O86560	Streptomyces coelicolor (strain ATCC BAA-471 / A3(2) / M145)	703	Y	21999169
Q9F3L5	Streptomyces coelicolor (strain ATCC BAA-471 / A3(2) / M145)	162	Y	21999169
A0A0E1EL42	Streptococcus agalactiae	147	S	22081606
A0A0E1EL42	Streptococcus agalactiae	255	S	22081606
P27951	Streptococcus agalactiae	470	S	22081606
P27951	Streptococcus agalactiae	562	S	22081606
P27951	Streptococcus agalactiae	751	S	22081606
P27951	Streptococcus agalactiae	1155	S	22081606
Q3K003	Streptococcus agalactiae serotype Ia (strain ATCC 27591 / A909 / CDC SS700)	59	S	22081606
Q3K003	Streptococcus agalactiae serotype Ia (strain ATCC 27591 / A909 / CDC SS700)	89	S	22081606
Q3K1W9	Streptococcus agalactiae serotype Ia (strain ATCC 27591 / A909 / CDC SS700)	61	S	22081606
Q3K2S4	Streptococcus agalactiae serotype Ia (strain ATCC 27591 / A909 / CDC SS700)	395	S	22081606
Q3K2S4	Streptococcus agalactiae serotype Ia (strain ATCC 27591 / A909 / CDC SS700)	603	S	22081606
A0A0E1EET6	Streptococcus agalactiae	171	T	22081606
A0A0E1EET6	Streptococcus agalactiae	405	T	22081606
A0A0H1XJQ7	Streptococcus agalactiae	497	T	22081606
Q3K1J7	Streptococcus agalactiae serotype Ia (strain ATCC 27591 / A909 / CDC SS700)	338	T	22081606
Q3K1J7	Streptococcus agalactiae serotype Ia (strain ATCC 27591 / A909 / CDC SS700)	381	T	22081606
A0A0E3CNN1	Lacticaseibacillus rhamnosus (Lactobacillus rhamnosus)	235	S	22119544
A0A249N188	Lacticaseibacillus rhamnosus DSM 14870	49	S	22119544
A0A249N865	Lacticaseibacillus rhamnosus DSM 14870	394	S	22119544
A0A249N188	Lacticaseibacillus rhamnosus DSM 14870	600	T	22119544
A0A249N188	Lacticaseibacillus rhamnosus DSM 14870	614	T	22119544
A0A249N2U1	Lacticaseibacillus rhamnosus DSM 14870	147	T	22119544
A0A249N3F1	Lacticaseibacillus rhamnosus DSM 14870	292	T	22119544
Q7DDR9	Neisseria meningitidis serogroup B (strain MC58)	188	Y	22266942
P11311	Mycoplasma pneumoniae (strain ATCC 29342 / M129 / Subtype 1) (Mycoplasmoides pneumoniae)	106	S	22373819
P11311	Mycoplasma pneumoniae (strain ATCC 29342 / M129 / Subtype 1) (Mycoplasmoides pneumoniae)	144	S	22373819
P11311	Mycoplasma pneumoniae (strain ATCC 29342 / M129 / Subtype 1) (Mycoplasmoides pneumoniae)	534	S	22373819
P11311	Mycoplasma pneumoniae (strain ATCC 29342 / M129 / Subtype 1) (Mycoplasmoides pneumoniae)	699	S	22373819
P11311	Mycoplasma pneumoniae (strain ATCC 29342 / M129 / Subtype 1) (Mycoplasmoides pneumoniae)	788	S	22373819
P11311	Mycoplasma pneumoniae (strain ATCC 29342 / M129 / Subtype 1) (Mycoplasmoides pneumoniae)	847	S	22373819
P11311	Mycoplasma pneumoniae (strain ATCC 29342 / M129 / Subtype 1) (Mycoplasmoides pneumoniae)	849	S	22373819
P11311	Mycoplasma pneumoniae (strain ATCC 29342 / M129 / Subtype 1) (Mycoplasmoides pneumoniae)	943	S	22373819
P11311	Mycoplasma pneumoniae (strain ATCC 29342 / M129 / Subtype 1) (Mycoplasmoides pneumoniae)	1068	S	22373819
P11311	Mycoplasma pneumoniae (strain ATCC 29342 / M129 / Subtype 1) (Mycoplasmoides pneumoniae)	1072	S	22373819
P11311	Mycoplasma pneumoniae (strain ATCC 29342 / M129 / Subtype 1) (Mycoplasmoides pneumoniae)	1145	S	22373819
P11311	Mycoplasma pneumoniae (strain ATCC 29342 / M129 / Subtype 1) (Mycoplasmoides pneumoniae)	1251	S	22373819
P75033	Mycoplasma pneumoniae (strain ATCC 29342 / M129 / Subtype 1) (Mycoplasmoides pneumoniae)	430	S	22373819
P75033	Mycoplasma pneumoniae (strain ATCC 29342 / M129 / Subtype 1) (Mycoplasmoides pneumoniae)	583	S	22373819
P75049	Mycoplasma pneumoniae (strain ATCC 29342 / M129 / Subtype 1) (Mycoplasmoides pneumoniae)	16	S	22373819
P75093	Mycoplasma pneumoniae (strain ATCC 29342 / M129 / Subtype 1) (Mycoplasmoides pneumoniae)	541	S	22373819
P75172	Mycoplasma pneumoniae (strain ATCC 29342 / M129 / Subtype 1) (Mycoplasmoides pneumoniae)	250	S	22373819
P75231	Mycoplasma pneumoniae (strain ATCC 29342 / M129 / Subtype 1) (Mycoplasmoides pneumoniae)	71	S	22373819
P75231	Mycoplasma pneumoniae (strain ATCC 29342 / M129 / Subtype 1) (Mycoplasmoides pneumoniae)	270	S	22373819
P75258	Mycoplasma pneumoniae (strain ATCC 29342 / M129 / Subtype 1) (Mycoplasmoides pneumoniae)	494	S	22373819
P75258	Mycoplasma pneumoniae (strain ATCC 29342 / M129 / Subtype 1) (Mycoplasmoides pneumoniae)	839	S	22373819
P75264	Mycoplasma pneumoniae (strain ATCC 29342 / M129 / Subtype 1) (Mycoplasmoides pneumoniae)	66	S	22373819
P75264	Mycoplasma pneumoniae (strain ATCC 29342 / M129 / Subtype 1) (Mycoplasmoides pneumoniae)	100	S	22373819
P75264	Mycoplasma pneumoniae (strain ATCC 29342 / M129 / Subtype 1) (Mycoplasmoides pneumoniae)	521	S	22373819
P75271	Mycoplasma pneumoniae (strain ATCC 29342 / M129 / Subtype 1) (Mycoplasmoides pneumoniae)	414	S	22373819
P75271	Mycoplasma pneumoniae (strain ATCC 29342 / M129 / Subtype 1) (Mycoplasmoides pneumoniae)	675	S	22373819
P75309	Mycoplasma pneumoniae (strain ATCC 29342 / M129 / Subtype 1) (Mycoplasmoides pneumoniae)	361	S	22373819
P75310	Mycoplasma pneumoniae (strain ATCC 29342 / M129 / Subtype 1) (Mycoplasmoides pneumoniae)	76	S	22373819
P75310	Mycoplasma pneumoniae (strain ATCC 29342 / M129 / Subtype 1) (Mycoplasmoides pneumoniae)	516	S	22373819
P75310	Mycoplasma pneumoniae (strain ATCC 29342 / M129 / Subtype 1) (Mycoplasmoides pneumoniae)	819	S	22373819
P75310	Mycoplasma pneumoniae (strain ATCC 29342 / M129 / Subtype 1) (Mycoplasmoides pneumoniae)	862	S	22373819
P75310	Mycoplasma pneumoniae (strain ATCC 29342 / M129 / Subtype 1) (Mycoplasmoides pneumoniae)	869	S	22373819
P75344	Mycoplasma pneumoniae (strain ATCC 29342 / M129 / Subtype 1) (Mycoplasmoides pneumoniae)	99	S	22373819
P75344	Mycoplasma pneumoniae (strain ATCC 29342 / M129 / Subtype 1) (Mycoplasmoides pneumoniae)	301	S	22373819
P75344	Mycoplasma pneumoniae (strain ATCC 29342 / M129 / Subtype 1) (Mycoplasmoides pneumoniae)	458	S	22373819
P75386	Mycoplasma pneumoniae (strain ATCC 29342 / M129 / Subtype 1) (Mycoplasmoides pneumoniae)	451	S	22373819
P75386	Mycoplasma pneumoniae (strain ATCC 29342 / M129 / Subtype 1) (Mycoplasmoides pneumoniae)	727	S	22373819
P75394	Mycoplasma pneumoniae (strain ATCC 29342 / M129 / Subtype 1) (Mycoplasmoides pneumoniae)	238	S	22373819
P75493	Mycoplasma pneumoniae (strain ATCC 29342 / M129 / Subtype 1) (Mycoplasmoides pneumoniae)	91	S	22373819
P75493	Mycoplasma pneumoniae (strain ATCC 29342 / M129 / Subtype 1) (Mycoplasmoides pneumoniae)	205	S	22373819
P75493	Mycoplasma pneumoniae (strain ATCC 29342 / M129 / Subtype 1) (Mycoplasmoides pneumoniae)	389	S	22373819
P75493	Mycoplasma pneumoniae (strain ATCC 29342 / M129 / Subtype 1) (Mycoplasmoides pneumoniae)	549	S	22373819
P75493	Mycoplasma pneumoniae (strain ATCC 29342 / M129 / Subtype 1) (Mycoplasmoides pneumoniae)	725	S	22373819
P75497	Mycoplasma pneumoniae (strain ATCC 29342 / M129 / Subtype 1) (Mycoplasmoides pneumoniae)	338	S	22373819
P75497	Mycoplasma pneumoniae (strain ATCC 29342 / M129 / Subtype 1) (Mycoplasmoides pneumoniae)	472	S	22373819
P75526	Mycoplasma pneumoniae (strain ATCC 29342 / M129 / Subtype 1) (Mycoplasmoides pneumoniae)	28	S	22373819
P75543	Mycoplasma pneumoniae (strain ATCC 29342 / M129 / Subtype 1) (Mycoplasmoides pneumoniae)	12	S	22373819
P78012	Mycoplasma pneumoniae (strain ATCC 29342 / M129 / Subtype 1) (Mycoplasmoides pneumoniae)	221	S	22373819
P78012	Mycoplasma pneumoniae (strain ATCC 29342 / M129 / Subtype 1) (Mycoplasmoides pneumoniae)	521	S	22373819
P78018	Mycoplasma pneumoniae (strain ATCC 29342 / M129 / Subtype 1) (Mycoplasmoides pneumoniae)	66	S	22373819
P78018	Mycoplasma pneumoniae (strain ATCC 29342 / M129 / Subtype 1) (Mycoplasmoides pneumoniae)	213	S	22373819
P78018	Mycoplasma pneumoniae (strain ATCC 29342 / M129 / Subtype 1) (Mycoplasmoides pneumoniae)	307	S	22373819
P78022	Mycoplasma pneumoniae (strain ATCC 29342 / M129 / Subtype 1) (Mycoplasmoides pneumoniae)	301	S	22373819
Q50314	Mycoplasma pneumoniae (strain ATCC 29342 / M129 / Subtype 1) (Mycoplasmoides pneumoniae)	243	S	22373819
P75136	Mycoplasma pneumoniae (strain ATCC 29342 / M129 / Subtype 1) (Mycoplasmoides pneumoniae)	135	T	22373819
P75159	Mycoplasma pneumoniae (strain ATCC 29342 / M129 / Subtype 1) (Mycoplasmoides pneumoniae)	148	T	22373819
P75264	Mycoplasma pneumoniae (strain ATCC 29342 / M129 / Subtype 1) (Mycoplasmoides pneumoniae)	34	T	22373819
P75344	Mycoplasma pneumoniae (strain ATCC 29342 / M129 / Subtype 1) (Mycoplasmoides pneumoniae)	139	T	22373819
P75358	Mycoplasma pneumoniae (strain ATCC 29342 / M129 / Subtype 1) (Mycoplasmoides pneumoniae)	182	T	22373819
P75376	Mycoplasma pneumoniae (strain ATCC 29342 / M129 / Subtype 1) (Mycoplasmoides pneumoniae)	207	T	22373819
P75376	Mycoplasma pneumoniae (strain ATCC 29342 / M129 / Subtype 1) (Mycoplasmoides pneumoniae)	635	T	22373819
P75469	Mycoplasma pneumoniae (strain ATCC 29342 / M129 / Subtype 1) (Mycoplasmoides pneumoniae)	197	T	22373819
P75569	Mycoplasma pneumoniae (strain ATCC 29342 / M129 / Subtype 1) (Mycoplasmoides pneumoniae)	173	T	22373819
P75569	Mycoplasma pneumoniae (strain ATCC 29342 / M129 / Subtype 1) (Mycoplasmoides pneumoniae)	658	T	22373819
Q50365	Mycoplasma pneumoniae (strain ATCC 29342 / M129 / Subtype 1) (Mycoplasmoides pneumoniae)	32	T	22373819
Q50365	Mycoplasma pneumoniae (strain ATCC 29342 / M129 / Subtype 1) (Mycoplasmoides pneumoniae)	418	T	22373819
P75277	Mycoplasma pneumoniae (strain ATCC 29342 / M129 / Subtype 1) (Mycoplasmoides pneumoniae)	168	Y	22373819
P37871	Bacillus subtilis (strain 168)	16	S	22517742
P37871	Bacillus subtilis (strain 168)	730	S	22517742
P29726	Bacillus subtilis (strain 168)	57	S	22517742
P29726	Bacillus subtilis (strain 168)	311	S	22517742
P94400	Bacillus subtilis (strain 168)	385	S	22517742
P23129	Bacillus subtilis (strain 168)	111	S	22517742
P23129	Bacillus subtilis (strain 168)	407	S	22517742
P23129	Bacillus subtilis (strain 168)	414	S	22517742
P23129	Bacillus subtilis (strain 168)	679	S	22517742
P37568	Bacillus subtilis (strain 168)	122	S	22517742
P40396	Bacillus subtilis (strain 168)	96	S	22517742
P37571	Bacillus subtilis (strain 168)	640	T	22517742
O31663	Bacillus subtilis (strain 168)	169	T	22517742
P37251	Bacillus subtilis (strain 168)	276	T	22517742
P37527	Bacillus subtilis (strain 168)	148	T	22517742
P37870	Bacillus subtilis (strain 168)	247	T	22517742
P37870	Bacillus subtilis (strain 168)	1109	T	22517742
P42319	Bacillus subtilis (strain 168)	75	T	22517742
P37870	Bacillus subtilis (strain 168)	273	Y	22517742
P40396	Bacillus subtilis (strain 168)	181	Y	22517742
P50735	Bacillus subtilis (strain 168)	34	Y	22517742
P23129	Bacillus subtilis (strain 168)	774	R	22517742
P28598	Bacillus subtilis (strain 168)	100	R	22517742
P28598	Bacillus subtilis (strain 168)	360	R	22517742
O07021	Bacillus subtilis (strain 168)	474	R	22517742
P30950	Bacillus subtilis (strain 168)	232	R	22517742
O34788	Bacillus subtilis (strain 168)	162	R	22517742
P39912	Bacillus subtilis (strain 168)	261	R	22517742
P37527	Bacillus subtilis (strain 168)	147	R	22517742
P37871	Bacillus subtilis (strain 168)	303	R	22517742
P50735	Bacillus subtilis (strain 168)	218	R	22517742
O07012	Bacillus subtilis (strain 168)	423	R	22517742
O31489	Bacillus subtilis (strain 168)	443	R	22517742
O31662	Bacillus subtilis (strain 168)	169	R	22517742
O34347	Bacillus subtilis (strain 168)	146	R	22517742
O34751	Bacillus subtilis (strain 168)	459	R	22517742
O34979	Bacillus subtilis (strain 168)	81	R	22517742
P21470	Bacillus subtilis (strain 168)	12	R	22517742
P21470	Bacillus subtilis (strain 168)	123	R	22517742
P25953	Bacillus subtilis (strain 168)	349	R	22517742
P37253	Bacillus subtilis (strain 168)	264	R	22517742
P37870	Bacillus subtilis (strain 168)	93	R	22517742
P37870	Bacillus subtilis (strain 168)	595	R	22517742
P37870	Bacillus subtilis (strain 168)	780	R	22517742
P39145	Bacillus subtilis (strain 168)	311	R	22517742
P39808	Bacillus subtilis (strain 168)	113	R	22517742
P39812	Bacillus subtilis (strain 168)	773	R	22517742
P49814	Bacillus subtilis (strain 168)	206	R	22517742
Q02170	Bacillus subtilis (strain 168)	111	R	22517742
Q04747	Bacillus subtilis (strain 168)	76	R	22517742
Q04747	Bacillus subtilis (strain 168)	83	R	22517742
Q04747	Bacillus subtilis (strain 168)	768	R	22517742
Q04747	Bacillus subtilis (strain 168)	2146	R	22517742
Q04747	Bacillus subtilis (strain 168)	2926	R	22517742
Q5SHV2	Thermus thermophilus (strain ATCC 27634 / DSM 579 / HB8)	271	S	22589190
Q5SK59	Thermus thermophilus (strain ATCC 27634 / DSM 579 / HB8)	169	S	22589190
Q5SKV7	Thermus thermophilus (strain ATCC 27634 / DSM 579 / HB8)	268	S	22589190
Q5SLE0	Thermus thermophilus (strain ATCC 27634 / DSM 579 / HB8)	451	S	22589190
Q9RA63	Thermus thermophilus (strain ATCC 27634 / DSM 579 / HB8)	539	S	22589190
Q5SLM2	Thermus thermophilus (strain ATCC 27634 / DSM 579 / HB8)	54	T	22589190
Q5SH98	Thermus thermophilus (strain ATCC 27634 / DSM 579 / HB8)	81	Y	22589190
O52631	Clostridium acetobutylicum (strain ATCC 824 / DSM 792 / JCM 1419 / LMG 5710 / VKM B-1787)	320	S	22627760
P45359	Clostridium acetobutylicum (strain ATCC 824 / DSM 792 / JCM 1419 / LMG 5710 / VKM B-1787)	192	S	22627760
P52046	Clostridium acetobutylicum (strain ATCC 824 / DSM 792 / JCM 1419 / LMG 5710 / VKM B-1787)	210	S	22627760
Q04351	Clostridium acetobutylicum (strain ATCC 824 / DSM 792 / JCM 1419 / LMG 5710 / VKM B-1787)	56	S	22627760
Q04351	Clostridium acetobutylicum (strain ATCC 824 / DSM 792 / JCM 1419 / LMG 5710 / VKM B-1787)	343	S	22627760
Q04351	Clostridium acetobutylicum (strain ATCC 824 / DSM 792 / JCM 1419 / LMG 5710 / VKM B-1787)	655	S	22627760
Q04351	Clostridium acetobutylicum (strain ATCC 824 / DSM 792 / JCM 1419 / LMG 5710 / VKM B-1787)	842	S	22627760
Q04944	Clostridium acetobutylicum (strain ATCC 824 / DSM 792 / JCM 1419 / LMG 5710 / VKM B-1787)	153	S	22627760
Q04944	Clostridium acetobutylicum (strain ATCC 824 / DSM 792 / JCM 1419 / LMG 5710 / VKM B-1787)	173	S	22627760
Q97D25	Clostridium acetobutylicum (strain ATCC 824 / DSM 792 / JCM 1419 / LMG 5710 / VKM B-1787)	458	S	22627760
Q97DB0	Clostridium acetobutylicum (strain ATCC 824 / DSM 792 / JCM 1419 / LMG 5710 / VKM B-1787)	244	S	22627760
Q97EC4	Clostridium acetobutylicum (strain ATCC 824 / DSM 792 / JCM 1419 / LMG 5710 / VKM B-1787)	48	S	22627760
Q97EC4	Clostridium acetobutylicum (strain ATCC 824 / DSM 792 / JCM 1419 / LMG 5710 / VKM B-1787)	145	S	22627760
Q97EC4	Clostridium acetobutylicum (strain ATCC 824 / DSM 792 / JCM 1419 / LMG 5710 / VKM B-1787)	508	S	22627760
Q97ED5	Clostridium acetobutylicum (strain ATCC 824 / DSM 792 / JCM 1419 / LMG 5710 / VKM B-1787)	22	S	22627760
Q97EG9	Clostridium acetobutylicum (strain ATCC 824 / DSM 792 / JCM 1419 / LMG 5710 / VKM B-1787)	445	S	22627760
Q97EG9	Clostridium acetobutylicum (strain ATCC 824 / DSM 792 / JCM 1419 / LMG 5710 / VKM B-1787)	889	S	22627760
Q97EG9	Clostridium acetobutylicum (strain ATCC 824 / DSM 792 / JCM 1419 / LMG 5710 / VKM B-1787)	939	S	22627760
Q97EG9	Clostridium acetobutylicum (strain ATCC 824 / DSM 792 / JCM 1419 / LMG 5710 / VKM B-1787)	1159	S	22627760
Q97EH0	Clostridium acetobutylicum (strain ATCC 824 / DSM 792 / JCM 1419 / LMG 5710 / VKM B-1787)	174	S	22627760
Q97EH0	Clostridium acetobutylicum (strain ATCC 824 / DSM 792 / JCM 1419 / LMG 5710 / VKM B-1787)	252	S	22627760
Q97EH0	Clostridium acetobutylicum (strain ATCC 824 / DSM 792 / JCM 1419 / LMG 5710 / VKM B-1787)	315	S	22627760
Q97EH0	Clostridium acetobutylicum (strain ATCC 824 / DSM 792 / JCM 1419 / LMG 5710 / VKM B-1787)	317	S	22627760
Q97EH0	Clostridium acetobutylicum (strain ATCC 824 / DSM 792 / JCM 1419 / LMG 5710 / VKM B-1787)	385	S	22627760
Q97EH0	Clostridium acetobutylicum (strain ATCC 824 / DSM 792 / JCM 1419 / LMG 5710 / VKM B-1787)	406	S	22627760
Q97EH0	Clostridium acetobutylicum (strain ATCC 824 / DSM 792 / JCM 1419 / LMG 5710 / VKM B-1787)	948	S	22627760
Q97EH4	Clostridium acetobutylicum (strain ATCC 824 / DSM 792 / JCM 1419 / LMG 5710 / VKM B-1787)	653	S	22627760
Q97EH4	Clostridium acetobutylicum (strain ATCC 824 / DSM 792 / JCM 1419 / LMG 5710 / VKM B-1787)	656	S	22627760
Q97ES0	Clostridium acetobutylicum (strain ATCC 824 / DSM 792 / JCM 1419 / LMG 5710 / VKM B-1787)	378	S	22627760
Q97ES0	Clostridium acetobutylicum (strain ATCC 824 / DSM 792 / JCM 1419 / LMG 5710 / VKM B-1787)	571	S	22627760
Q97ES0	Clostridium acetobutylicum (strain ATCC 824 / DSM 792 / JCM 1419 / LMG 5710 / VKM B-1787)	642	S	22627760
Q97GJ9	Clostridium acetobutylicum (strain ATCC 824 / DSM 792 / JCM 1419 / LMG 5710 / VKM B-1787)	242	S	22627760
Q97GJ9	Clostridium acetobutylicum (strain ATCC 824 / DSM 792 / JCM 1419 / LMG 5710 / VKM B-1787)	276	S	22627760
Q97GJ9	Clostridium acetobutylicum (strain ATCC 824 / DSM 792 / JCM 1419 / LMG 5710 / VKM B-1787)	483	S	22627760
Q97GY6	Clostridium acetobutylicum (strain ATCC 824 / DSM 792 / JCM 1419 / LMG 5710 / VKM B-1787)	250	S	22627760
Q97GY6	Clostridium acetobutylicum (strain ATCC 824 / DSM 792 / JCM 1419 / LMG 5710 / VKM B-1787)	435	S	22627760
Q97I34	Clostridium acetobutylicum (strain ATCC 824 / DSM 792 / JCM 1419 / LMG 5710 / VKM B-1787)	59	S	22627760
Q97I46	Clostridium acetobutylicum (strain ATCC 824 / DSM 792 / JCM 1419 / LMG 5710 / VKM B-1787)	63	S	22627760
Q97IG3	Clostridium acetobutylicum (strain ATCC 824 / DSM 792 / JCM 1419 / LMG 5710 / VKM B-1787)	95	S	22627760
Q97IG3	Clostridium acetobutylicum (strain ATCC 824 / DSM 792 / JCM 1419 / LMG 5710 / VKM B-1787)	170	S	22627760
Q97IG3	Clostridium acetobutylicum (strain ATCC 824 / DSM 792 / JCM 1419 / LMG 5710 / VKM B-1787)	484	S	22627760
Q97IQ1	Clostridium acetobutylicum (strain ATCC 824 / DSM 792 / JCM 1419 / LMG 5710 / VKM B-1787)	394	S	22627760
Q97JN1	Clostridium acetobutylicum (strain ATCC 824 / DSM 792 / JCM 1419 / LMG 5710 / VKM B-1787)	301	S	22627760
Q97KG0	Clostridium acetobutylicum (strain ATCC 824 / DSM 792 / JCM 1419 / LMG 5710 / VKM B-1787)	128	S	22627760
Q97KG0	Clostridium acetobutylicum (strain ATCC 824 / DSM 792 / JCM 1419 / LMG 5710 / VKM B-1787)	718	S	22627760
Q97KG0	Clostridium acetobutylicum (strain ATCC 824 / DSM 792 / JCM 1419 / LMG 5710 / VKM B-1787)	858	S	22627760
Q97KK8	Clostridium acetobutylicum (strain ATCC 824 / DSM 792 / JCM 1419 / LMG 5710 / VKM B-1787)	234	S	22627760
Q97KK8	Clostridium acetobutylicum (strain ATCC 824 / DSM 792 / JCM 1419 / LMG 5710 / VKM B-1787)	570	S	22627760
Q97KK8	Clostridium acetobutylicum (strain ATCC 824 / DSM 792 / JCM 1419 / LMG 5710 / VKM B-1787)	627	S	22627760
Q97KK8	Clostridium acetobutylicum (strain ATCC 824 / DSM 792 / JCM 1419 / LMG 5710 / VKM B-1787)	642	S	22627760
P35838	Clostridium acetobutylicum (strain ATCC 824 / DSM 792 / JCM 1419 / LMG 5710 / VKM B-1787)	95	T	22627760
P58262	Clostridium acetobutylicum (strain ATCC 824 / DSM 792 / JCM 1419 / LMG 5710 / VKM B-1787)	50	T	22627760
P71104	Clostridium acetobutylicum (strain ATCC 824 / DSM 792 / JCM 1419 / LMG 5710 / VKM B-1787)	52	T	22627760
Q7DFN2	Clostridium acetobutylicum (strain ATCC 824 / DSM 792 / JCM 1419 / LMG 5710 / VKM B-1787)	669	T	22627760
Q97D48	Clostridium acetobutylicum (strain ATCC 824 / DSM 792 / JCM 1419 / LMG 5710 / VKM B-1787)	175	T	22627760
Q97DB2	Clostridium acetobutylicum (strain ATCC 824 / DSM 792 / JCM 1419 / LMG 5710 / VKM B-1787)	229	T	22627760
Q97EG9	Clostridium acetobutylicum (strain ATCC 824 / DSM 792 / JCM 1419 / LMG 5710 / VKM B-1787)	187	T	22627760
Q97EG9	Clostridium acetobutylicum (strain ATCC 824 / DSM 792 / JCM 1419 / LMG 5710 / VKM B-1787)	578	T	22627760
Q97EI1	Clostridium acetobutylicum (strain ATCC 824 / DSM 792 / JCM 1419 / LMG 5710 / VKM B-1787)	248	T	22627760
Q97GJ9	Clostridium acetobutylicum (strain ATCC 824 / DSM 792 / JCM 1419 / LMG 5710 / VKM B-1787)	301	T	22627760
Q97GY6	Clostridium acetobutylicum (strain ATCC 824 / DSM 792 / JCM 1419 / LMG 5710 / VKM B-1787)	400	T	22627760
Q97GY6	Clostridium acetobutylicum (strain ATCC 824 / DSM 792 / JCM 1419 / LMG 5710 / VKM B-1787)	1007	T	22627760
Q97HY8	Clostridium acetobutylicum (strain ATCC 824 / DSM 792 / JCM 1419 / LMG 5710 / VKM B-1787)	141	T	22627760
Q97J91	Clostridium acetobutylicum (strain ATCC 824 / DSM 792 / JCM 1419 / LMG 5710 / VKM B-1787)	374	T	22627760
Q97M85	Clostridium acetobutylicum (strain ATCC 824 / DSM 792 / JCM 1419 / LMG 5710 / VKM B-1787)	18	T	22627760
Q97M85	Clostridium acetobutylicum (strain ATCC 824 / DSM 792 / JCM 1419 / LMG 5710 / VKM B-1787)	149	T	22627760
Q97MP5	Clostridium acetobutylicum (strain ATCC 824 / DSM 792 / JCM 1419 / LMG 5710 / VKM B-1787)	46	T	22627760
Q9Z687	Clostridium acetobutylicum (strain ATCC 824 / DSM 792 / JCM 1419 / LMG 5710 / VKM B-1787)	295	T	22627760
Q9Z688	Clostridium acetobutylicum (strain ATCC 824 / DSM 792 / JCM 1419 / LMG 5710 / VKM B-1787)	98	T	22627760
Q97J91	Clostridium acetobutylicum (strain ATCC 824 / DSM 792 / JCM 1419 / LMG 5710 / VKM B-1787)	402	Y	22627760
Q97JL7	Clostridium acetobutylicum (strain ATCC 824 / DSM 792 / JCM 1419 / LMG 5710 / VKM B-1787)	93	Y	22627760
O33770	Saccharolobus solfataricus (strain ATCC 35092 / DSM 1617 / JCM 11322 / P2) (Sulfolobus solfataricus)	266	S	22639831
P22795	Saccharolobus solfataricus (strain ATCC 35092 / DSM 1617 / JCM 11322 / P2) (Sulfolobus solfataricus)	451	S	22639831
P26811	Saccharolobus solfataricus (strain ATCC 35092 / DSM 1617 / JCM 11322 / P2) (Sulfolobus solfataricus)	12	S	22639831
P26811	Saccharolobus solfataricus (strain ATCC 35092 / DSM 1617 / JCM 11322 / P2) (Sulfolobus solfataricus)	260	S	22639831
P58111	Saccharolobus solfataricus (strain ATCC 35092 / DSM 1617 / JCM 11322 / P2) (Sulfolobus solfataricus)	61	S	22639831
P95867	Saccharolobus solfataricus (strain ATCC 35092 / DSM 1617 / JCM 11322 / P2) (Sulfolobus solfataricus)	363	S	22639831
P95871	Saccharolobus solfataricus (strain ATCC 35092 / DSM 1617 / JCM 11322 / P2) (Sulfolobus solfataricus)	109	S	22639831
P95871	Saccharolobus solfataricus (strain ATCC 35092 / DSM 1617 / JCM 11322 / P2) (Sulfolobus solfataricus)	296	S	22639831
P95871	Saccharolobus solfataricus (strain ATCC 35092 / DSM 1617 / JCM 11322 / P2) (Sulfolobus solfataricus)	459	S	22639831
P95871	Saccharolobus solfataricus (strain ATCC 35092 / DSM 1617 / JCM 11322 / P2) (Sulfolobus solfataricus)	784	S	22639831
P95871	Saccharolobus solfataricus (strain ATCC 35092 / DSM 1617 / JCM 11322 / P2) (Sulfolobus solfataricus)	1016	S	22639831
P95949	Saccharolobus solfataricus (strain ATCC 35092 / DSM 1617 / JCM 11322 / P2) (Sulfolobus solfataricus)	502	S	22639831
P95949	Saccharolobus solfataricus (strain ATCC 35092 / DSM 1617 / JCM 11322 / P2) (Sulfolobus solfataricus)	533	S	22639831
P95957	Saccharolobus solfataricus (strain ATCC 35092 / DSM 1617 / JCM 11322 / P2) (Sulfolobus solfataricus)	278	S	22639831
P95979	Saccharolobus solfataricus (strain ATCC 35092 / DSM 1617 / JCM 11322 / P2) (Sulfolobus solfataricus)	248	S	22639831
P95979	Saccharolobus solfataricus (strain ATCC 35092 / DSM 1617 / JCM 11322 / P2) (Sulfolobus solfataricus)	379	S	22639831
P95979	Saccharolobus solfataricus (strain ATCC 35092 / DSM 1617 / JCM 11322 / P2) (Sulfolobus solfataricus)	508	S	22639831
P95991	Saccharolobus solfataricus (strain ATCC 35092 / DSM 1617 / JCM 11322 / P2) (Sulfolobus solfataricus)	56	S	22639831
P95991	Saccharolobus solfataricus (strain ATCC 35092 / DSM 1617 / JCM 11322 / P2) (Sulfolobus solfataricus)	79	S	22639831
Q59969	Saccharolobus solfataricus (strain ATCC 35092 / DSM 1617 / JCM 11322 / P2) (Sulfolobus solfataricus)	29	S	22639831
Q59969	Saccharolobus solfataricus (strain ATCC 35092 / DSM 1617 / JCM 11322 / P2) (Sulfolobus solfataricus)	492	S	22639831
Q59969	Saccharolobus solfataricus (strain ATCC 35092 / DSM 1617 / JCM 11322 / P2) (Sulfolobus solfataricus)	584	S	22639831
Q59969	Saccharolobus solfataricus (strain ATCC 35092 / DSM 1617 / JCM 11322 / P2) (Sulfolobus solfataricus)	711	S	22639831
Q59969	Saccharolobus solfataricus (strain ATCC 35092 / DSM 1617 / JCM 11322 / P2) (Sulfolobus solfataricus)	715	S	22639831
Q59969	Saccharolobus solfataricus (strain ATCC 35092 / DSM 1617 / JCM 11322 / P2) (Sulfolobus solfataricus)	762	S	22639831
Q59969	Saccharolobus solfataricus (strain ATCC 35092 / DSM 1617 / JCM 11322 / P2) (Sulfolobus solfataricus)	840	S	22639831
Q59969	Saccharolobus solfataricus (strain ATCC 35092 / DSM 1617 / JCM 11322 / P2) (Sulfolobus solfataricus)	927	S	22639831
Q7LX61	Saccharolobus solfataricus (strain ATCC 35092 / DSM 1617 / JCM 11322 / P2) (Sulfolobus solfataricus)	164	S	22639831
Q7LX71	Saccharolobus solfataricus (strain ATCC 35092 / DSM 1617 / JCM 11322 / P2) (Sulfolobus solfataricus)	305	S	22639831
Q7LX71	Saccharolobus solfataricus (strain ATCC 35092 / DSM 1617 / JCM 11322 / P2) (Sulfolobus solfataricus)	427	S	22639831
Q7LXE8	Saccharolobus solfataricus (strain ATCC 35092 / DSM 1617 / JCM 11322 / P2) (Sulfolobus solfataricus)	56	S	22639831
Q7LXI3	Saccharolobus solfataricus (strain ATCC 35092 / DSM 1617 / JCM 11322 / P2) (Sulfolobus solfataricus)	67	S	22639831
Q7LXI3	Saccharolobus solfataricus (strain ATCC 35092 / DSM 1617 / JCM 11322 / P2) (Sulfolobus solfataricus)	122	S	22639831
Q7LXW1	Saccharolobus solfataricus (strain ATCC 35092 / DSM 1617 / JCM 11322 / P2) (Sulfolobus solfataricus)	15	S	22639831
Q7LXW1	Saccharolobus solfataricus (strain ATCC 35092 / DSM 1617 / JCM 11322 / P2) (Sulfolobus solfataricus)	100	S	22639831
Q7LXW8	Saccharolobus solfataricus (strain ATCC 35092 / DSM 1617 / JCM 11322 / P2) (Sulfolobus solfataricus)	52	S	22639831
Q7LXW8	Saccharolobus solfataricus (strain ATCC 35092 / DSM 1617 / JCM 11322 / P2) (Sulfolobus solfataricus)	92	S	22639831
Q97U18	Saccharolobus solfataricus (strain ATCC 35092 / DSM 1617 / JCM 11322 / P2) (Sulfolobus solfataricus)	133	S	22639831
Q97U18	Saccharolobus solfataricus (strain ATCC 35092 / DSM 1617 / JCM 11322 / P2) (Sulfolobus solfataricus)	415	S	22639831
Q97U21	Saccharolobus solfataricus (strain ATCC 35092 / DSM 1617 / JCM 11322 / P2) (Sulfolobus solfataricus)	358	S	22639831
Q97U72	Saccharolobus solfataricus (strain ATCC 35092 / DSM 1617 / JCM 11322 / P2) (Sulfolobus solfataricus)	324	S	22639831
Q97U98	Saccharolobus solfataricus (strain ATCC 35092 / DSM 1617 / JCM 11322 / P2) (Sulfolobus solfataricus)	149	S	22639831
Q97U98	Saccharolobus solfataricus (strain ATCC 35092 / DSM 1617 / JCM 11322 / P2) (Sulfolobus solfataricus)	370	S	22639831
Q97UA2	Saccharolobus solfataricus (strain ATCC 35092 / DSM 1617 / JCM 11322 / P2) (Sulfolobus solfataricus)	51	S	22639831
Q97UD8	Saccharolobus solfataricus (strain ATCC 35092 / DSM 1617 / JCM 11322 / P2) (Sulfolobus solfataricus)	12	S	22639831
Q97UG0	Saccharolobus solfataricus (strain ATCC 35092 / DSM 1617 / JCM 11322 / P2) (Sulfolobus solfataricus)	21	S	22639831
Q97UG3	Saccharolobus solfataricus (strain ATCC 35092 / DSM 1617 / JCM 11322 / P2) (Sulfolobus solfataricus)	57	S	22639831
Q97UG3	Saccharolobus solfataricus (strain ATCC 35092 / DSM 1617 / JCM 11322 / P2) (Sulfolobus solfataricus)	142	S	22639831
Q97UG3	Saccharolobus solfataricus (strain ATCC 35092 / DSM 1617 / JCM 11322 / P2) (Sulfolobus solfataricus)	186	S	22639831
Q97UJ9	Saccharolobus solfataricus (strain ATCC 35092 / DSM 1617 / JCM 11322 / P2) (Sulfolobus solfataricus)	170	S	22639831
Q97UJ9	Saccharolobus solfataricus (strain ATCC 35092 / DSM 1617 / JCM 11322 / P2) (Sulfolobus solfataricus)	309	S	22639831
Q97UJ9	Saccharolobus solfataricus (strain ATCC 35092 / DSM 1617 / JCM 11322 / P2) (Sulfolobus solfataricus)	492	S	22639831
Q97UJ9	Saccharolobus solfataricus (strain ATCC 35092 / DSM 1617 / JCM 11322 / P2) (Sulfolobus solfataricus)	701	S	22639831
Q97UK3	Saccharolobus solfataricus (strain ATCC 35092 / DSM 1617 / JCM 11322 / P2) (Sulfolobus solfataricus)	47	S	22639831
Q97UL4	Saccharolobus solfataricus (strain ATCC 35092 / DSM 1617 / JCM 11322 / P2) (Sulfolobus solfataricus)	92	S	22639831
Q97UP3	Saccharolobus solfataricus (strain ATCC 35092 / DSM 1617 / JCM 11322 / P2) (Sulfolobus solfataricus)	255	S	22639831
Q97UP3	Saccharolobus solfataricus (strain ATCC 35092 / DSM 1617 / JCM 11322 / P2) (Sulfolobus solfataricus)	396	S	22639831
Q97UR7	Saccharolobus solfataricus (strain ATCC 35092 / DSM 1617 / JCM 11322 / P2) (Sulfolobus solfataricus)	182	S	22639831
Q97UR7	Saccharolobus solfataricus (strain ATCC 35092 / DSM 1617 / JCM 11322 / P2) (Sulfolobus solfataricus)	342	S	22639831
Q97UR7	Saccharolobus solfataricus (strain ATCC 35092 / DSM 1617 / JCM 11322 / P2) (Sulfolobus solfataricus)	389	S	22639831
Q97UW2	Saccharolobus solfataricus (strain ATCC 35092 / DSM 1617 / JCM 11322 / P2) (Sulfolobus solfataricus)	206	S	22639831
Q97UW2	Saccharolobus solfataricus (strain ATCC 35092 / DSM 1617 / JCM 11322 / P2) (Sulfolobus solfataricus)	391	S	22639831
Q97UX2	Saccharolobus solfataricus (strain ATCC 35092 / DSM 1617 / JCM 11322 / P2) (Sulfolobus solfataricus)	391	S	22639831
Q97UX8	Saccharolobus solfataricus (strain ATCC 35092 / DSM 1617 / JCM 11322 / P2) (Sulfolobus solfataricus)	45	S	22639831
Q97V13	Saccharolobus solfataricus (strain ATCC 35092 / DSM 1617 / JCM 11322 / P2) (Sulfolobus solfataricus)	311	S	22639831
Q97V13	Saccharolobus solfataricus (strain ATCC 35092 / DSM 1617 / JCM 11322 / P2) (Sulfolobus solfataricus)	312	S	22639831
Q97V13	Saccharolobus solfataricus (strain ATCC 35092 / DSM 1617 / JCM 11322 / P2) (Sulfolobus solfataricus)	336	S	22639831
Q97V13	Saccharolobus solfataricus (strain ATCC 35092 / DSM 1617 / JCM 11322 / P2) (Sulfolobus solfataricus)	875	S	22639831
Q97V13	Saccharolobus solfataricus (strain ATCC 35092 / DSM 1617 / JCM 11322 / P2) (Sulfolobus solfataricus)	888	S	22639831
Q97V16	Saccharolobus solfataricus (strain ATCC 35092 / DSM 1617 / JCM 11322 / P2) (Sulfolobus solfataricus)	76	S	22639831
Q97V16	Saccharolobus solfataricus (strain ATCC 35092 / DSM 1617 / JCM 11322 / P2) (Sulfolobus solfataricus)	122	S	22639831
Q97V68	Saccharolobus solfataricus (strain ATCC 35092 / DSM 1617 / JCM 11322 / P2) (Sulfolobus solfataricus)	88	S	22639831
Q97V68	Saccharolobus solfataricus (strain ATCC 35092 / DSM 1617 / JCM 11322 / P2) (Sulfolobus solfataricus)	109	S	22639831
Q97V68	Saccharolobus solfataricus (strain ATCC 35092 / DSM 1617 / JCM 11322 / P2) (Sulfolobus solfataricus)	307	S	22639831
Q97V81	Saccharolobus solfataricus (strain ATCC 35092 / DSM 1617 / JCM 11322 / P2) (Sulfolobus solfataricus)	323	S	22639831
Q97VD6	Saccharolobus solfataricus (strain ATCC 35092 / DSM 1617 / JCM 11322 / P2) (Sulfolobus solfataricus)	512	S	22639831
Q97VE7	Saccharolobus solfataricus (strain ATCC 35092 / DSM 1617 / JCM 11322 / P2) (Sulfolobus solfataricus)	54	S	22639831
Q97VJ4	Saccharolobus solfataricus (strain ATCC 35092 / DSM 1617 / JCM 11322 / P2) (Sulfolobus solfataricus)	69	S	22639831
Q97VK5	Saccharolobus solfataricus (strain ATCC 35092 / DSM 1617 / JCM 11322 / P2) (Sulfolobus solfataricus)	422	S	22639831
Q97VK5	Saccharolobus solfataricus (strain ATCC 35092 / DSM 1617 / JCM 11322 / P2) (Sulfolobus solfataricus)	445	S	22639831
Q97VK5	Saccharolobus solfataricus (strain ATCC 35092 / DSM 1617 / JCM 11322 / P2) (Sulfolobus solfataricus)	683	S	22639831
Q97VL1	Saccharolobus solfataricus (strain ATCC 35092 / DSM 1617 / JCM 11322 / P2) (Sulfolobus solfataricus)	63	S	22639831
Q97VL1	Saccharolobus solfataricus (strain ATCC 35092 / DSM 1617 / JCM 11322 / P2) (Sulfolobus solfataricus)	183	S	22639831
Q97VM3	Saccharolobus solfataricus (strain ATCC 35092 / DSM 1617 / JCM 11322 / P2) (Sulfolobus solfataricus)	230	S	22639831
Q97VP4	Saccharolobus solfataricus (strain ATCC 35092 / DSM 1617 / JCM 11322 / P2) (Sulfolobus solfataricus)	78	S	22639831
Q97VP5	Saccharolobus solfataricus (strain ATCC 35092 / DSM 1617 / JCM 11322 / P2) (Sulfolobus solfataricus)	109	S	22639831
Q97VR2	Saccharolobus solfataricus (strain ATCC 35092 / DSM 1617 / JCM 11322 / P2) (Sulfolobus solfataricus)	12	S	22639831
Q97VR2	Saccharolobus solfataricus (strain ATCC 35092 / DSM 1617 / JCM 11322 / P2) (Sulfolobus solfataricus)	134	S	22639831
Q97VR2	Saccharolobus solfataricus (strain ATCC 35092 / DSM 1617 / JCM 11322 / P2) (Sulfolobus solfataricus)	226	S	22639831
Q97VR2	Saccharolobus solfataricus (strain ATCC 35092 / DSM 1617 / JCM 11322 / P2) (Sulfolobus solfataricus)	378	S	22639831
Q97VR2	Saccharolobus solfataricus (strain ATCC 35092 / DSM 1617 / JCM 11322 / P2) (Sulfolobus solfataricus)	995	S	22639831
Q97VR2	Saccharolobus solfataricus (strain ATCC 35092 / DSM 1617 / JCM 11322 / P2) (Sulfolobus solfataricus)	1114	S	22639831
Q97VR2	Saccharolobus solfataricus (strain ATCC 35092 / DSM 1617 / JCM 11322 / P2) (Sulfolobus solfataricus)	1169	S	22639831
Q97VR2	Saccharolobus solfataricus (strain ATCC 35092 / DSM 1617 / JCM 11322 / P2) (Sulfolobus solfataricus)	1208	S	22639831
Q97VR2	Saccharolobus solfataricus (strain ATCC 35092 / DSM 1617 / JCM 11322 / P2) (Sulfolobus solfataricus)	1217	S	22639831
Q97VT2	Saccharolobus solfataricus (strain ATCC 35092 / DSM 1617 / JCM 11322 / P2) (Sulfolobus solfataricus)	324	S	22639831
Q97VT2	Saccharolobus solfataricus (strain ATCC 35092 / DSM 1617 / JCM 11322 / P2) (Sulfolobus solfataricus)	340	S	22639831
Q97VV3	Saccharolobus solfataricus (strain ATCC 35092 / DSM 1617 / JCM 11322 / P2) (Sulfolobus solfataricus)	233	S	22639831
Q97VV3	Saccharolobus solfataricus (strain ATCC 35092 / DSM 1617 / JCM 11322 / P2) (Sulfolobus solfataricus)	330	S	22639831
Q97VV8	Saccharolobus solfataricus (strain ATCC 35092 / DSM 1617 / JCM 11322 / P2) (Sulfolobus solfataricus)	120	S	22639831
Q97W17	Saccharolobus solfataricus (strain ATCC 35092 / DSM 1617 / JCM 11322 / P2) (Sulfolobus solfataricus)	20	S	22639831
Q97W17	Saccharolobus solfataricus (strain ATCC 35092 / DSM 1617 / JCM 11322 / P2) (Sulfolobus solfataricus)	365	S	22639831
Q97W32	Saccharolobus solfataricus (strain ATCC 35092 / DSM 1617 / JCM 11322 / P2) (Sulfolobus solfataricus)	95	S	22639831
Q97W49	Saccharolobus solfataricus (strain ATCC 35092 / DSM 1617 / JCM 11322 / P2) (Sulfolobus solfataricus)	151	S	22639831
Q97W70	Saccharolobus solfataricus (strain ATCC 35092 / DSM 1617 / JCM 11322 / P2) (Sulfolobus solfataricus)	132	S	22639831
Q97W71	Saccharolobus solfataricus (strain ATCC 35092 / DSM 1617 / JCM 11322 / P2) (Sulfolobus solfataricus)	16	S	22639831
Q97W95	Saccharolobus solfataricus (strain ATCC 35092 / DSM 1617 / JCM 11322 / P2) (Sulfolobus solfataricus)	103	S	22639831
Q97WB8	Saccharolobus solfataricus (strain ATCC 35092 / DSM 1617 / JCM 11322 / P2) (Sulfolobus solfataricus)	367	S	22639831
Q97WD5	Saccharolobus solfataricus (strain ATCC 35092 / DSM 1617 / JCM 11322 / P2) (Sulfolobus solfataricus)	59	S	22639831
Q97WD5	Saccharolobus solfataricus (strain ATCC 35092 / DSM 1617 / JCM 11322 / P2) (Sulfolobus solfataricus)	68	S	22639831
Q97WG0	Saccharolobus solfataricus (strain ATCC 35092 / DSM 1617 / JCM 11322 / P2) (Sulfolobus solfataricus)	48	S	22639831
Q97WG0	Saccharolobus solfataricus (strain ATCC 35092 / DSM 1617 / JCM 11322 / P2) (Sulfolobus solfataricus)	85	S	22639831
Q97WL7	Saccharolobus solfataricus (strain ATCC 35092 / DSM 1617 / JCM 11322 / P2) (Sulfolobus solfataricus)	184	S	22639831
Q97WL7	Saccharolobus solfataricus (strain ATCC 35092 / DSM 1617 / JCM 11322 / P2) (Sulfolobus solfataricus)	281	S	22639831
Q97WL7	Saccharolobus solfataricus (strain ATCC 35092 / DSM 1617 / JCM 11322 / P2) (Sulfolobus solfataricus)	506	S	22639831
Q97WU2	Saccharolobus solfataricus (strain ATCC 35092 / DSM 1617 / JCM 11322 / P2) (Sulfolobus solfataricus)	203	S	22639831
Q97X52	Saccharolobus solfataricus (strain ATCC 35092 / DSM 1617 / JCM 11322 / P2) (Sulfolobus solfataricus)	201	S	22639831
Q97X74	Saccharolobus solfataricus (strain ATCC 35092 / DSM 1617 / JCM 11322 / P2) (Sulfolobus solfataricus)	263	S	22639831
Q97X74	Saccharolobus solfataricus (strain ATCC 35092 / DSM 1617 / JCM 11322 / P2) (Sulfolobus solfataricus)	315	S	22639831
Q97X74	Saccharolobus solfataricus (strain ATCC 35092 / DSM 1617 / JCM 11322 / P2) (Sulfolobus solfataricus)	576	S	22639831
Q97XA6	Saccharolobus solfataricus (strain ATCC 35092 / DSM 1617 / JCM 11322 / P2) (Sulfolobus solfataricus)	86	S	22639831
Q97XA6	Saccharolobus solfataricus (strain ATCC 35092 / DSM 1617 / JCM 11322 / P2) (Sulfolobus solfataricus)	267	S	22639831
Q97XC8	Saccharolobus solfataricus (strain ATCC 35092 / DSM 1617 / JCM 11322 / P2) (Sulfolobus solfataricus)	70	S	22639831
Q97XC8	Saccharolobus solfataricus (strain ATCC 35092 / DSM 1617 / JCM 11322 / P2) (Sulfolobus solfataricus)	174	S	22639831
Q97XC8	Saccharolobus solfataricus (strain ATCC 35092 / DSM 1617 / JCM 11322 / P2) (Sulfolobus solfataricus)	221	S	22639831
Q97XC8	Saccharolobus solfataricus (strain ATCC 35092 / DSM 1617 / JCM 11322 / P2) (Sulfolobus solfataricus)	292	S	22639831
Q97XC8	Saccharolobus solfataricus (strain ATCC 35092 / DSM 1617 / JCM 11322 / P2) (Sulfolobus solfataricus)	313	S	22639831
Q97XM2	Saccharolobus solfataricus (strain ATCC 35092 / DSM 1617 / JCM 11322 / P2) (Sulfolobus solfataricus)	124	S	22639831
Q97XW3	Saccharolobus solfataricus (strain ATCC 35092 / DSM 1617 / JCM 11322 / P2) (Sulfolobus solfataricus)	285	S	22639831
Q97XZ2	Saccharolobus solfataricus (strain ATCC 35092 / DSM 1617 / JCM 11322 / P2) (Sulfolobus solfataricus)	99	S	22639831
Q97Y15	Saccharolobus solfataricus (strain ATCC 35092 / DSM 1617 / JCM 11322 / P2) (Sulfolobus solfataricus)	110	S	22639831
Q97Y15	Saccharolobus solfataricus (strain ATCC 35092 / DSM 1617 / JCM 11322 / P2) (Sulfolobus solfataricus)	137	S	22639831
Q97Y15	Saccharolobus solfataricus (strain ATCC 35092 / DSM 1617 / JCM 11322 / P2) (Sulfolobus solfataricus)	151	S	22639831
Q97Y47	Saccharolobus solfataricus (strain ATCC 35092 / DSM 1617 / JCM 11322 / P2) (Sulfolobus solfataricus)	333	S	22639831
Q97Y97	Saccharolobus solfataricus (strain ATCC 35092 / DSM 1617 / JCM 11322 / P2) (Sulfolobus solfataricus)	90	S	22639831
Q97Y99	Saccharolobus solfataricus (strain ATCC 35092 / DSM 1617 / JCM 11322 / P2) (Sulfolobus solfataricus)	13	S	22639831
Q97Y99	Saccharolobus solfataricus (strain ATCC 35092 / DSM 1617 / JCM 11322 / P2) (Sulfolobus solfataricus)	119	S	22639831
Q97YD4	Saccharolobus solfataricus (strain ATCC 35092 / DSM 1617 / JCM 11322 / P2) (Sulfolobus solfataricus)	140	S	22639831
Q97YE7	Saccharolobus solfataricus (strain ATCC 35092 / DSM 1617 / JCM 11322 / P2) (Sulfolobus solfataricus)	160	S	22639831
Q97YE7	Saccharolobus solfataricus (strain ATCC 35092 / DSM 1617 / JCM 11322 / P2) (Sulfolobus solfataricus)	654	S	22639831
Q97YE7	Saccharolobus solfataricus (strain ATCC 35092 / DSM 1617 / JCM 11322 / P2) (Sulfolobus solfataricus)	705	S	22639831
Q97YE8	Saccharolobus solfataricus (strain ATCC 35092 / DSM 1617 / JCM 11322 / P2) (Sulfolobus solfataricus)	245	S	22639831
Q97YE8	Saccharolobus solfataricus (strain ATCC 35092 / DSM 1617 / JCM 11322 / P2) (Sulfolobus solfataricus)	353	S	22639831
Q97YF6	Saccharolobus solfataricus (strain ATCC 35092 / DSM 1617 / JCM 11322 / P2) (Sulfolobus solfataricus)	13	S	22639831
Q97YG5	Saccharolobus solfataricus (strain ATCC 35092 / DSM 1617 / JCM 11322 / P2) (Sulfolobus solfataricus)	223	S	22639831
Q97YJ4	Saccharolobus solfataricus (strain ATCC 35092 / DSM 1617 / JCM 11322 / P2) (Sulfolobus solfataricus)	160	S	22639831
Q97YK2	Saccharolobus solfataricus (strain ATCC 35092 / DSM 1617 / JCM 11322 / P2) (Sulfolobus solfataricus)	31	S	22639831
Q97YP2	Saccharolobus solfataricus (strain ATCC 35092 / DSM 1617 / JCM 11322 / P2) (Sulfolobus solfataricus)	252	S	22639831
Q97YP2	Saccharolobus solfataricus (strain ATCC 35092 / DSM 1617 / JCM 11322 / P2) (Sulfolobus solfataricus)	466	S	22639831
Q97YR3	Saccharolobus solfataricus (strain ATCC 35092 / DSM 1617 / JCM 11322 / P2) (Sulfolobus solfataricus)	164	S	22639831
Q97YY1	Saccharolobus solfataricus (strain ATCC 35092 / DSM 1617 / JCM 11322 / P2) (Sulfolobus solfataricus)	175	S	22639831
Q97YY1	Saccharolobus solfataricus (strain ATCC 35092 / DSM 1617 / JCM 11322 / P2) (Sulfolobus solfataricus)	356	S	22639831
Q97YY1	Saccharolobus solfataricus (strain ATCC 35092 / DSM 1617 / JCM 11322 / P2) (Sulfolobus solfataricus)	493	S	22639831
Q97Z24	Saccharolobus solfataricus (strain ATCC 35092 / DSM 1617 / JCM 11322 / P2) (Sulfolobus solfataricus)	109	S	22639831
Q97Z24	Saccharolobus solfataricus (strain ATCC 35092 / DSM 1617 / JCM 11322 / P2) (Sulfolobus solfataricus)	300	S	22639831
Q97Z24	Saccharolobus solfataricus (strain ATCC 35092 / DSM 1617 / JCM 11322 / P2) (Sulfolobus solfataricus)	306	S	22639831
Q97Z24	Saccharolobus solfataricus (strain ATCC 35092 / DSM 1617 / JCM 11322 / P2) (Sulfolobus solfataricus)	324	S	22639831
Q97Z40	Saccharolobus solfataricus (strain ATCC 35092 / DSM 1617 / JCM 11322 / P2) (Sulfolobus solfataricus)	109	S	22639831
Q97Z53	Saccharolobus solfataricus (strain ATCC 35092 / DSM 1617 / JCM 11322 / P2) (Sulfolobus solfataricus)	132	S	22639831
Q97Z53	Saccharolobus solfataricus (strain ATCC 35092 / DSM 1617 / JCM 11322 / P2) (Sulfolobus solfataricus)	154	S	22639831
Q97Z79	Saccharolobus solfataricus (strain ATCC 35092 / DSM 1617 / JCM 11322 / P2) (Sulfolobus solfataricus)	240	S	22639831
Q97ZH6	Saccharolobus solfataricus (strain ATCC 35092 / DSM 1617 / JCM 11322 / P2) (Sulfolobus solfataricus)	506	S	22639831
Q97ZI0	Saccharolobus solfataricus (strain ATCC 35092 / DSM 1617 / JCM 11322 / P2) (Sulfolobus solfataricus)	301	S	22639831
Q97ZK9	Saccharolobus solfataricus (strain ATCC 35092 / DSM 1617 / JCM 11322 / P2) (Sulfolobus solfataricus)	385	S	22639831
Q97ZK9	Saccharolobus solfataricus (strain ATCC 35092 / DSM 1617 / JCM 11322 / P2) (Sulfolobus solfataricus)	576	S	22639831
Q97ZL7	Saccharolobus solfataricus (strain ATCC 35092 / DSM 1617 / JCM 11322 / P2) (Sulfolobus solfataricus)	315	S	22639831
Q97ZN6	Saccharolobus solfataricus (strain ATCC 35092 / DSM 1617 / JCM 11322 / P2) (Sulfolobus solfataricus)	35	S	22639831
Q97ZU7	Saccharolobus solfataricus (strain ATCC 35092 / DSM 1617 / JCM 11322 / P2) (Sulfolobus solfataricus)	45	S	22639831
Q97ZW1	Saccharolobus solfataricus (strain ATCC 35092 / DSM 1617 / JCM 11322 / P2) (Sulfolobus solfataricus)	37	S	22639831
Q97ZW1	Saccharolobus solfataricus (strain ATCC 35092 / DSM 1617 / JCM 11322 / P2) (Sulfolobus solfataricus)	75	S	22639831
Q97ZZ8	Saccharolobus solfataricus (strain ATCC 35092 / DSM 1617 / JCM 11322 / P2) (Sulfolobus solfataricus)	289	S	22639831
Q97ZZ8	Saccharolobus solfataricus (strain ATCC 35092 / DSM 1617 / JCM 11322 / P2) (Sulfolobus solfataricus)	612	S	22639831
Q97ZZ8	Saccharolobus solfataricus (strain ATCC 35092 / DSM 1617 / JCM 11322 / P2) (Sulfolobus solfataricus)	694	S	22639831
Q97ZZ8	Saccharolobus solfataricus (strain ATCC 35092 / DSM 1617 / JCM 11322 / P2) (Sulfolobus solfataricus)	974	S	22639831
Q97ZZ9	Saccharolobus solfataricus (strain ATCC 35092 / DSM 1617 / JCM 11322 / P2) (Sulfolobus solfataricus)	610	S	22639831
Q980F6	Saccharolobus solfataricus (strain ATCC 35092 / DSM 1617 / JCM 11322 / P2) (Sulfolobus solfataricus)	347	S	22639831
Q980I2	Saccharolobus solfataricus (strain ATCC 35092 / DSM 1617 / JCM 11322 / P2) (Sulfolobus solfataricus)	296	S	22639831
Q980I5	Saccharolobus solfataricus (strain ATCC 35092 / DSM 1617 / JCM 11322 / P2) (Sulfolobus solfataricus)	21	S	22639831
Q980I5	Saccharolobus solfataricus (strain ATCC 35092 / DSM 1617 / JCM 11322 / P2) (Sulfolobus solfataricus)	143	S	22639831
Q980I5	Saccharolobus solfataricus (strain ATCC 35092 / DSM 1617 / JCM 11322 / P2) (Sulfolobus solfataricus)	312	S	22639831
Q980L1	Saccharolobus solfataricus (strain ATCC 35092 / DSM 1617 / JCM 11322 / P2) (Sulfolobus solfataricus)	87	S	22639831
Q980U0	Saccharolobus solfataricus (strain ATCC 35092 / DSM 1617 / JCM 11322 / P2) (Sulfolobus solfataricus)	79	S	22639831
Q980U0	Saccharolobus solfataricus (strain ATCC 35092 / DSM 1617 / JCM 11322 / P2) (Sulfolobus solfataricus)	204	S	22639831
Q980U0	Saccharolobus solfataricus (strain ATCC 35092 / DSM 1617 / JCM 11322 / P2) (Sulfolobus solfataricus)	335	S	22639831
Q980U1	Saccharolobus solfataricus (strain ATCC 35092 / DSM 1617 / JCM 11322 / P2) (Sulfolobus solfataricus)	13	S	22639831
Q980U1	Saccharolobus solfataricus (strain ATCC 35092 / DSM 1617 / JCM 11322 / P2) (Sulfolobus solfataricus)	464	S	22639831
Q980X3	Saccharolobus solfataricus (strain ATCC 35092 / DSM 1617 / JCM 11322 / P2) (Sulfolobus solfataricus)	94	S	22639831
Q980Y8	Saccharolobus solfataricus (strain ATCC 35092 / DSM 1617 / JCM 11322 / P2) (Sulfolobus solfataricus)	229	S	22639831
Q980Z1	Saccharolobus solfataricus (strain ATCC 35092 / DSM 1617 / JCM 11322 / P2) (Sulfolobus solfataricus)	164	S	22639831
Q980Z6	Saccharolobus solfataricus (strain ATCC 35092 / DSM 1617 / JCM 11322 / P2) (Sulfolobus solfataricus)	680	S	22639831
Q981D4	Saccharolobus solfataricus (strain ATCC 35092 / DSM 1617 / JCM 11322 / P2) (Sulfolobus solfataricus)	19	S	22639831
Q981E0	Saccharolobus solfataricus (strain ATCC 35092 / DSM 1617 / JCM 11322 / P2) (Sulfolobus solfataricus)	14	S	22639831
Q9UX10	Saccharolobus solfataricus (strain ATCC 35092 / DSM 1617 / JCM 11322 / P2) (Sulfolobus solfataricus)	189	S	22639831
Q9UXB1	Saccharolobus solfataricus (strain ATCC 35092 / DSM 1617 / JCM 11322 / P2) (Sulfolobus solfataricus)	315	S	22639831
Q9UXB1	Saccharolobus solfataricus (strain ATCC 35092 / DSM 1617 / JCM 11322 / P2) (Sulfolobus solfataricus)	830	S	22639831
Q9UXD0	Saccharolobus solfataricus (strain ATCC 35092 / DSM 1617 / JCM 11322 / P2) (Sulfolobus solfataricus)	136	S	22639831
Q980R1	Saccharolobus solfataricus (strain ATCC 35092 / DSM 1617 / JCM 11322 / P2) (Sulfolobus solfataricus)	73	S	22639831
Q980R1	Saccharolobus solfataricus (strain ATCC 35092 / DSM 1617 / JCM 11322 / P2) (Sulfolobus solfataricus)	260	S	22639831
O33768	Saccharolobus solfataricus (strain ATCC 35092 / DSM 1617 / JCM 11322 / P2) (Sulfolobus solfataricus)	335	T	22639831
P95949	Saccharolobus solfataricus (strain ATCC 35092 / DSM 1617 / JCM 11322 / P2) (Sulfolobus solfataricus)	129	T	22639831
P96041	Saccharolobus solfataricus (strain ATCC 35092 / DSM 1617 / JCM 11322 / P2) (Sulfolobus solfataricus)	752	T	22639831
Q97Y57	Saccharolobus solfataricus (strain ATCC 35092 / DSM 1617 / JCM 11322 / P2) (Sulfolobus solfataricus)	170	T	22639831
Q7LX66	Saccharolobus solfataricus (strain ATCC 35092 / DSM 1617 / JCM 11322 / P2) (Sulfolobus solfataricus)	130	T	22639831
Q7LX68	Saccharolobus solfataricus (strain ATCC 35092 / DSM 1617 / JCM 11322 / P2) (Sulfolobus solfataricus)	227	T	22639831
Q7LXE8	Saccharolobus solfataricus (strain ATCC 35092 / DSM 1617 / JCM 11322 / P2) (Sulfolobus solfataricus)	279	T	22639831
Q7LXH4	Saccharolobus solfataricus (strain ATCC 35092 / DSM 1617 / JCM 11322 / P2) (Sulfolobus solfataricus)	103	T	22639831
Q7LXQ2	Saccharolobus solfataricus (strain ATCC 35092 / DSM 1617 / JCM 11322 / P2) (Sulfolobus solfataricus)	151	T	22639831
Q7LXR4	Saccharolobus solfataricus (strain ATCC 35092 / DSM 1617 / JCM 11322 / P2) (Sulfolobus solfataricus)	51	T	22639831
Q7LXU1	Saccharolobus solfataricus (strain ATCC 35092 / DSM 1617 / JCM 11322 / P2) (Sulfolobus solfataricus)	465	T	22639831
Q7LXW1	Saccharolobus solfataricus (strain ATCC 35092 / DSM 1617 / JCM 11322 / P2) (Sulfolobus solfataricus)	24	T	22639831
Q7LXW1	Saccharolobus solfataricus (strain ATCC 35092 / DSM 1617 / JCM 11322 / P2) (Sulfolobus solfataricus)	253	T	22639831
Q97UQ6	Saccharolobus solfataricus (strain ATCC 35092 / DSM 1617 / JCM 11322 / P2) (Sulfolobus solfataricus)	60	T	22639831
Q97UQ6	Saccharolobus solfataricus (strain ATCC 35092 / DSM 1617 / JCM 11322 / P2) (Sulfolobus solfataricus)	82	T	22639831
Q97U46	Saccharolobus solfataricus (strain ATCC 35092 / DSM 1617 / JCM 11322 / P2) (Sulfolobus solfataricus)	77	T	22639831
Q97U96	Saccharolobus solfataricus (strain ATCC 35092 / DSM 1617 / JCM 11322 / P2) (Sulfolobus solfataricus)	278	T	22639831
Q97UA2	Saccharolobus solfataricus (strain ATCC 35092 / DSM 1617 / JCM 11322 / P2) (Sulfolobus solfataricus)	226	T	22639831
Q97UM6	Saccharolobus solfataricus (strain ATCC 35092 / DSM 1617 / JCM 11322 / P2) (Sulfolobus solfataricus)	120	T	22639831
Q97UM6	Saccharolobus solfataricus (strain ATCC 35092 / DSM 1617 / JCM 11322 / P2) (Sulfolobus solfataricus)	237	T	22639831
Q97V31	Saccharolobus solfataricus (strain ATCC 35092 / DSM 1617 / JCM 11322 / P2) (Sulfolobus solfataricus)	271	T	22639831
Q97V31	Saccharolobus solfataricus (strain ATCC 35092 / DSM 1617 / JCM 11322 / P2) (Sulfolobus solfataricus)	318	T	22639831
Q97VA3	Saccharolobus solfataricus (strain ATCC 35092 / DSM 1617 / JCM 11322 / P2) (Sulfolobus solfataricus)	125	T	22639831
Q97VI2	Saccharolobus solfataricus (strain ATCC 35092 / DSM 1617 / JCM 11322 / P2) (Sulfolobus solfataricus)	120	T	22639831
Q97VK4	Saccharolobus solfataricus (strain ATCC 35092 / DSM 1617 / JCM 11322 / P2) (Sulfolobus solfataricus)	112	T	22639831
Q97VR2	Saccharolobus solfataricus (strain ATCC 35092 / DSM 1617 / JCM 11322 / P2) (Sulfolobus solfataricus)	264	T	22639831
Q97VR2	Saccharolobus solfataricus (strain ATCC 35092 / DSM 1617 / JCM 11322 / P2) (Sulfolobus solfataricus)	390	T	22639831
Q97VR2	Saccharolobus solfataricus (strain ATCC 35092 / DSM 1617 / JCM 11322 / P2) (Sulfolobus solfataricus)	1075	T	22639831
Q97VT6	Saccharolobus solfataricus (strain ATCC 35092 / DSM 1617 / JCM 11322 / P2) (Sulfolobus solfataricus)	298	T	22639831
Q97VT6	Saccharolobus solfataricus (strain ATCC 35092 / DSM 1617 / JCM 11322 / P2) (Sulfolobus solfataricus)	310	T	22639831
Q97VT6	Saccharolobus solfataricus (strain ATCC 35092 / DSM 1617 / JCM 11322 / P2) (Sulfolobus solfataricus)	343	T	22639831
Q97VU5	Saccharolobus solfataricus (strain ATCC 35092 / DSM 1617 / JCM 11322 / P2) (Sulfolobus solfataricus)	166	T	22639831
Q97VY1	Saccharolobus solfataricus (strain ATCC 35092 / DSM 1617 / JCM 11322 / P2) (Sulfolobus solfataricus)	131	T	22639831
Q97W23	Saccharolobus solfataricus (strain ATCC 35092 / DSM 1617 / JCM 11322 / P2) (Sulfolobus solfataricus)	340	T	22639831
Q97W25	Saccharolobus solfataricus (strain ATCC 35092 / DSM 1617 / JCM 11322 / P2) (Sulfolobus solfataricus)	401	T	22639831
Q97W36	Saccharolobus solfataricus (strain ATCC 35092 / DSM 1617 / JCM 11322 / P2) (Sulfolobus solfataricus)	153	T	22639831
Q97W61	Saccharolobus solfataricus (strain ATCC 35092 / DSM 1617 / JCM 11322 / P2) (Sulfolobus solfataricus)	361	T	22639831
Q97WB8	Saccharolobus solfataricus (strain ATCC 35092 / DSM 1617 / JCM 11322 / P2) (Sulfolobus solfataricus)	199	T	22639831
Q97WD9	Saccharolobus solfataricus (strain ATCC 35092 / DSM 1617 / JCM 11322 / P2) (Sulfolobus solfataricus)	79	T	22639831
Q97WD9	Saccharolobus solfataricus (strain ATCC 35092 / DSM 1617 / JCM 11322 / P2) (Sulfolobus solfataricus)	162	T	22639831
Q97WE9	Saccharolobus solfataricus (strain ATCC 35092 / DSM 1617 / JCM 11322 / P2) (Sulfolobus solfataricus)	192	T	22639831
Q97WH8	Saccharolobus solfataricus (strain ATCC 35092 / DSM 1617 / JCM 11322 / P2) (Sulfolobus solfataricus)	544	T	22639831
Q97WL2	Saccharolobus solfataricus (strain ATCC 35092 / DSM 1617 / JCM 11322 / P2) (Sulfolobus solfataricus)	290	T	22639831
Q97WS5	Saccharolobus solfataricus (strain ATCC 35092 / DSM 1617 / JCM 11322 / P2) (Sulfolobus solfataricus)	171	T	22639831
Q97XY1	Saccharolobus solfataricus (strain ATCC 35092 / DSM 1617 / JCM 11322 / P2) (Sulfolobus solfataricus)	194	T	22639831
Q97Y15	Saccharolobus solfataricus (strain ATCC 35092 / DSM 1617 / JCM 11322 / P2) (Sulfolobus solfataricus)	394	T	22639831
Q97Y36	Saccharolobus solfataricus (strain ATCC 35092 / DSM 1617 / JCM 11322 / P2) (Sulfolobus solfataricus)	83	T	22639831
Q97Y46	Saccharolobus solfataricus (strain ATCC 35092 / DSM 1617 / JCM 11322 / P2) (Sulfolobus solfataricus)	14	T	22639831
Q97YE8	Saccharolobus solfataricus (strain ATCC 35092 / DSM 1617 / JCM 11322 / P2) (Sulfolobus solfataricus)	49	T	22639831
Q97YE8	Saccharolobus solfataricus (strain ATCC 35092 / DSM 1617 / JCM 11322 / P2) (Sulfolobus solfataricus)	670	T	22639831
Q97YE9	Saccharolobus solfataricus (strain ATCC 35092 / DSM 1617 / JCM 11322 / P2) (Sulfolobus solfataricus)	359	T	22639831
Q97YF2	Saccharolobus solfataricus (strain ATCC 35092 / DSM 1617 / JCM 11322 / P2) (Sulfolobus solfataricus)	267	T	22639831
Q97YJ4	Saccharolobus solfataricus (strain ATCC 35092 / DSM 1617 / JCM 11322 / P2) (Sulfolobus solfataricus)	124	T	22639831
Q97YN5	Saccharolobus solfataricus (strain ATCC 35092 / DSM 1617 / JCM 11322 / P2) (Sulfolobus solfataricus)	94	T	22639831
Q97YP2	Saccharolobus solfataricus (strain ATCC 35092 / DSM 1617 / JCM 11322 / P2) (Sulfolobus solfataricus)	116	T	22639831
Q97YW8	Saccharolobus solfataricus (strain ATCC 35092 / DSM 1617 / JCM 11322 / P2) (Sulfolobus solfataricus)	102	T	22639831
Q97YY2	Saccharolobus solfataricus (strain ATCC 35092 / DSM 1617 / JCM 11322 / P2) (Sulfolobus solfataricus)	24	T	22639831
Q97Z02	Saccharolobus solfataricus (strain ATCC 35092 / DSM 1617 / JCM 11322 / P2) (Sulfolobus solfataricus)	81	T	22639831
Q97ZA7	Saccharolobus solfataricus (strain ATCC 35092 / DSM 1617 / JCM 11322 / P2) (Sulfolobus solfataricus)	61	T	22639831
Q97ZD5	Saccharolobus solfataricus (strain ATCC 35092 / DSM 1617 / JCM 11322 / P2) (Sulfolobus solfataricus)	346	T	22639831
Q97ZD8	Saccharolobus solfataricus (strain ATCC 35092 / DSM 1617 / JCM 11322 / P2) (Sulfolobus solfataricus)	198	T	22639831
Q97ZD8	Saccharolobus solfataricus (strain ATCC 35092 / DSM 1617 / JCM 11322 / P2) (Sulfolobus solfataricus)	237	T	22639831
Q97ZF3	Saccharolobus solfataricus (strain ATCC 35092 / DSM 1617 / JCM 11322 / P2) (Sulfolobus solfataricus)	22	T	22639831
Q97ZF3	Saccharolobus solfataricus (strain ATCC 35092 / DSM 1617 / JCM 11322 / P2) (Sulfolobus solfataricus)	528	T	22639831
Q97ZH9	Saccharolobus solfataricus (strain ATCC 35092 / DSM 1617 / JCM 11322 / P2) (Sulfolobus solfataricus)	646	T	22639831
Q97ZK9	Saccharolobus solfataricus (strain ATCC 35092 / DSM 1617 / JCM 11322 / P2) (Sulfolobus solfataricus)	571	T	22639831
Q97ZL6	Saccharolobus solfataricus (strain ATCC 35092 / DSM 1617 / JCM 11322 / P2) (Sulfolobus solfataricus)	121	T	22639831
Q97ZM3	Saccharolobus solfataricus (strain ATCC 35092 / DSM 1617 / JCM 11322 / P2) (Sulfolobus solfataricus)	195	T	22639831
Q97ZR7	Saccharolobus solfataricus (strain ATCC 35092 / DSM 1617 / JCM 11322 / P2) (Sulfolobus solfataricus)	91	T	22639831
Q97ZX2	Saccharolobus solfataricus (strain ATCC 35092 / DSM 1617 / JCM 11322 / P2) (Sulfolobus solfataricus)	59	T	22639831
Q97ZZ8	Saccharolobus solfataricus (strain ATCC 35092 / DSM 1617 / JCM 11322 / P2) (Sulfolobus solfataricus)	653	T	22639831
Q97ZZ8	Saccharolobus solfataricus (strain ATCC 35092 / DSM 1617 / JCM 11322 / P2) (Sulfolobus solfataricus)	730	T	22639831
Q97ZZ8	Saccharolobus solfataricus (strain ATCC 35092 / DSM 1617 / JCM 11322 / P2) (Sulfolobus solfataricus)	786	T	22639831
Q97ZZ8	Saccharolobus solfataricus (strain ATCC 35092 / DSM 1617 / JCM 11322 / P2) (Sulfolobus solfataricus)	1109	T	22639831
Q97ZZ8	Saccharolobus solfataricus (strain ATCC 35092 / DSM 1617 / JCM 11322 / P2) (Sulfolobus solfataricus)	1129	T	22639831
Q97ZZ9	Saccharolobus solfataricus (strain ATCC 35092 / DSM 1617 / JCM 11322 / P2) (Sulfolobus solfataricus)	117	T	22639831
Q980D1	Saccharolobus solfataricus (strain ATCC 35092 / DSM 1617 / JCM 11322 / P2) (Sulfolobus solfataricus)	341	T	22639831
Q980Q1	Saccharolobus solfataricus (strain ATCC 35092 / DSM 1617 / JCM 11322 / P2) (Sulfolobus solfataricus)	41	T	22639831
Q980R2	Saccharolobus solfataricus (strain ATCC 35092 / DSM 1617 / JCM 11322 / P2) (Sulfolobus solfataricus)	324	T	22639831
Q980S0	Saccharolobus solfataricus (strain ATCC 35092 / DSM 1617 / JCM 11322 / P2) (Sulfolobus solfataricus)	106	T	22639831
Q980U9	Saccharolobus solfataricus (strain ATCC 35092 / DSM 1617 / JCM 11322 / P2) (Sulfolobus solfataricus)	640	T	22639831
Q980U9	Saccharolobus solfataricus (strain ATCC 35092 / DSM 1617 / JCM 11322 / P2) (Sulfolobus solfataricus)	740	T	22639831
Q980Z1	Saccharolobus solfataricus (strain ATCC 35092 / DSM 1617 / JCM 11322 / P2) (Sulfolobus solfataricus)	503	T	22639831
Q981A5	Saccharolobus solfataricus (strain ATCC 35092 / DSM 1617 / JCM 11322 / P2) (Sulfolobus solfataricus)	405	T	22639831
Q981A5	Saccharolobus solfataricus (strain ATCC 35092 / DSM 1617 / JCM 11322 / P2) (Sulfolobus solfataricus)	539	T	22639831
Q981B7	Saccharolobus solfataricus (strain ATCC 35092 / DSM 1617 / JCM 11322 / P2) (Sulfolobus solfataricus)	163	T	22639831
Q9UWW3	Saccharolobus solfataricus (strain ATCC 35092 / DSM 1617 / JCM 11322 / P2) (Sulfolobus solfataricus)	54	T	22639831
Q9UX04	Saccharolobus solfataricus (strain ATCC 35092 / DSM 1617 / JCM 11322 / P2) (Sulfolobus solfataricus)	43	T	22639831
Q9UX97	Saccharolobus solfataricus (strain ATCC 35092 / DSM 1617 / JCM 11322 / P2) (Sulfolobus solfataricus)	135	T	22639831
Q9UXA8	Saccharolobus solfataricus (strain ATCC 35092 / DSM 1617 / JCM 11322 / P2) (Sulfolobus solfataricus)	204	T	22639831
O06457	Saccharolobus solfataricus (strain ATCC 35092 / DSM 1617 / JCM 11322 / P2) (Sulfolobus solfataricus)	164	Y	22639831
O33768	Saccharolobus solfataricus (strain ATCC 35092 / DSM 1617 / JCM 11322 / P2) (Sulfolobus solfataricus)	834	Y	22639831
O33775	Saccharolobus solfataricus (strain ATCC 35092 / DSM 1617 / JCM 11322 / P2) (Sulfolobus solfataricus)	192	Y	22639831
O33775	Saccharolobus solfataricus (strain ATCC 35092 / DSM 1617 / JCM 11322 / P2) (Sulfolobus solfataricus)	277	Y	22639831
P26811	Saccharolobus solfataricus (strain ATCC 35092 / DSM 1617 / JCM 11322 / P2) (Sulfolobus solfataricus)	530	Y	22639831
P26811	Saccharolobus solfataricus (strain ATCC 35092 / DSM 1617 / JCM 11322 / P2) (Sulfolobus solfataricus)	770	Y	22639831
P58111	Saccharolobus solfataricus (strain ATCC 35092 / DSM 1617 / JCM 11322 / P2) (Sulfolobus solfataricus)	171	Y	22639831
P58176	Saccharolobus solfataricus (strain ATCC 35092 / DSM 1617 / JCM 11322 / P2) (Sulfolobus solfataricus)	29	Y	22639831
P58176	Saccharolobus solfataricus (strain ATCC 35092 / DSM 1617 / JCM 11322 / P2) (Sulfolobus solfataricus)	42	Y	22639831
P58176	Saccharolobus solfataricus (strain ATCC 35092 / DSM 1617 / JCM 11322 / P2) (Sulfolobus solfataricus)	521	Y	22639831
P95867	Saccharolobus solfataricus (strain ATCC 35092 / DSM 1617 / JCM 11322 / P2) (Sulfolobus solfataricus)	167	Y	22639831
P95867	Saccharolobus solfataricus (strain ATCC 35092 / DSM 1617 / JCM 11322 / P2) (Sulfolobus solfataricus)	407	Y	22639831
P95871	Saccharolobus solfataricus (strain ATCC 35092 / DSM 1617 / JCM 11322 / P2) (Sulfolobus solfataricus)	548	Y	22639831
P95871	Saccharolobus solfataricus (strain ATCC 35092 / DSM 1617 / JCM 11322 / P2) (Sulfolobus solfataricus)	608	Y	22639831
P95871	Saccharolobus solfataricus (strain ATCC 35092 / DSM 1617 / JCM 11322 / P2) (Sulfolobus solfataricus)	758	Y	22639831
P95879	Saccharolobus solfataricus (strain ATCC 35092 / DSM 1617 / JCM 11322 / P2) (Sulfolobus solfataricus)	242	Y	22639831
P95907	Saccharolobus solfataricus (strain ATCC 35092 / DSM 1617 / JCM 11322 / P2) (Sulfolobus solfataricus)	479	Y	22639831
P95949	Saccharolobus solfataricus (strain ATCC 35092 / DSM 1617 / JCM 11322 / P2) (Sulfolobus solfataricus)	28	Y	22639831
P95968	Saccharolobus solfataricus (strain ATCC 35092 / DSM 1617 / JCM 11322 / P2) (Sulfolobus solfataricus)	155	Y	22639831
P95979	Saccharolobus solfataricus (strain ATCC 35092 / DSM 1617 / JCM 11322 / P2) (Sulfolobus solfataricus)	272	Y	22639831
P95979	Saccharolobus solfataricus (strain ATCC 35092 / DSM 1617 / JCM 11322 / P2) (Sulfolobus solfataricus)	343	Y	22639831
P96041	Saccharolobus solfataricus (strain ATCC 35092 / DSM 1617 / JCM 11322 / P2) (Sulfolobus solfataricus)	528	Y	22639831
P96041	Saccharolobus solfataricus (strain ATCC 35092 / DSM 1617 / JCM 11322 / P2) (Sulfolobus solfataricus)	791	Y	22639831
Q7LX61	Saccharolobus solfataricus (strain ATCC 35092 / DSM 1617 / JCM 11322 / P2) (Sulfolobus solfataricus)	207	Y	22639831
Q7LX98	Saccharolobus solfataricus (strain ATCC 35092 / DSM 1617 / JCM 11322 / P2) (Sulfolobus solfataricus)	417	Y	22639831
Q7LX98	Saccharolobus solfataricus (strain ATCC 35092 / DSM 1617 / JCM 11322 / P2) (Sulfolobus solfataricus)	598	Y	22639831
Q7LXM0	Saccharolobus solfataricus (strain ATCC 35092 / DSM 1617 / JCM 11322 / P2) (Sulfolobus solfataricus)	162	Y	22639831
Q7LXW8	Saccharolobus solfataricus (strain ATCC 35092 / DSM 1617 / JCM 11322 / P2) (Sulfolobus solfataricus)	17	Y	22639831
Q7LXW8	Saccharolobus solfataricus (strain ATCC 35092 / DSM 1617 / JCM 11322 / P2) (Sulfolobus solfataricus)	76	Y	22639831
Q7LXX7	Saccharolobus solfataricus (strain ATCC 35092 / DSM 1617 / JCM 11322 / P2) (Sulfolobus solfataricus)	341	Y	22639831
Q97TW3	Saccharolobus solfataricus (strain ATCC 35092 / DSM 1617 / JCM 11322 / P2) (Sulfolobus solfataricus)	17	Y	22639831
Q97U07	Saccharolobus solfataricus (strain ATCC 35092 / DSM 1617 / JCM 11322 / P2) (Sulfolobus solfataricus)	64	Y	22639831
Q97U07	Saccharolobus solfataricus (strain ATCC 35092 / DSM 1617 / JCM 11322 / P2) (Sulfolobus solfataricus)	145	Y	22639831
Q97U12	Saccharolobus solfataricus (strain ATCC 35092 / DSM 1617 / JCM 11322 / P2) (Sulfolobus solfataricus)	151	Y	22639831
Q97U12	Saccharolobus solfataricus (strain ATCC 35092 / DSM 1617 / JCM 11322 / P2) (Sulfolobus solfataricus)	423	Y	22639831
Q97U12	Saccharolobus solfataricus (strain ATCC 35092 / DSM 1617 / JCM 11322 / P2) (Sulfolobus solfataricus)	553	Y	22639831
Q97U18	Saccharolobus solfataricus (strain ATCC 35092 / DSM 1617 / JCM 11322 / P2) (Sulfolobus solfataricus)	237	Y	22639831
Q97U21	Saccharolobus solfataricus (strain ATCC 35092 / DSM 1617 / JCM 11322 / P2) (Sulfolobus solfataricus)	291	Y	22639831
Q97U42	Saccharolobus solfataricus (strain ATCC 35092 / DSM 1617 / JCM 11322 / P2) (Sulfolobus solfataricus)	28	Y	22639831
Q97U42	Saccharolobus solfataricus (strain ATCC 35092 / DSM 1617 / JCM 11322 / P2) (Sulfolobus solfataricus)	331	Y	22639831
Q97U51	Saccharolobus solfataricus (strain ATCC 35092 / DSM 1617 / JCM 11322 / P2) (Sulfolobus solfataricus)	323	Y	22639831
Q97U78	Saccharolobus solfataricus (strain ATCC 35092 / DSM 1617 / JCM 11322 / P2) (Sulfolobus solfataricus)	75	Y	22639831
Q97U78	Saccharolobus solfataricus (strain ATCC 35092 / DSM 1617 / JCM 11322 / P2) (Sulfolobus solfataricus)	377	Y	22639831
Q97UA1	Saccharolobus solfataricus (strain ATCC 35092 / DSM 1617 / JCM 11322 / P2) (Sulfolobus solfataricus)	19	Y	22639831
Q97UA2	Saccharolobus solfataricus (strain ATCC 35092 / DSM 1617 / JCM 11322 / P2) (Sulfolobus solfataricus)	28	Y	22639831
Q97UA2	Saccharolobus solfataricus (strain ATCC 35092 / DSM 1617 / JCM 11322 / P2) (Sulfolobus solfataricus)	129	Y	22639831
Q97UD8	Saccharolobus solfataricus (strain ATCC 35092 / DSM 1617 / JCM 11322 / P2) (Sulfolobus solfataricus)	181	Y	22639831
Q97UH8	Saccharolobus solfataricus (strain ATCC 35092 / DSM 1617 / JCM 11322 / P2) (Sulfolobus solfataricus)	645	Y	22639831
Q97UH9	Saccharolobus solfataricus (strain ATCC 35092 / DSM 1617 / JCM 11322 / P2) (Sulfolobus solfataricus)	104	Y	22639831
Q97UK0	Saccharolobus solfataricus (strain ATCC 35092 / DSM 1617 / JCM 11322 / P2) (Sulfolobus solfataricus)	32	Y	22639831
Q97UM6	Saccharolobus solfataricus (strain ATCC 35092 / DSM 1617 / JCM 11322 / P2) (Sulfolobus solfataricus)	224	Y	22639831
Q97UR0	Saccharolobus solfataricus (strain ATCC 35092 / DSM 1617 / JCM 11322 / P2) (Sulfolobus solfataricus)	415	Y	22639831
Q97UR0	Saccharolobus solfataricus (strain ATCC 35092 / DSM 1617 / JCM 11322 / P2) (Sulfolobus solfataricus)	538	Y	22639831
Q97UR7	Saccharolobus solfataricus (strain ATCC 35092 / DSM 1617 / JCM 11322 / P2) (Sulfolobus solfataricus)	198	Y	22639831
Q97UU4	Saccharolobus solfataricus (strain ATCC 35092 / DSM 1617 / JCM 11322 / P2) (Sulfolobus solfataricus)	91	Y	22639831
Q97UW8	Saccharolobus solfataricus (strain ATCC 35092 / DSM 1617 / JCM 11322 / P2) (Sulfolobus solfataricus)	68	Y	22639831
Q97UX2	Saccharolobus solfataricus (strain ATCC 35092 / DSM 1617 / JCM 11322 / P2) (Sulfolobus solfataricus)	212	Y	22639831
Q97UX8	Saccharolobus solfataricus (strain ATCC 35092 / DSM 1617 / JCM 11322 / P2) (Sulfolobus solfataricus)	512	Y	22639831
Q97V62	Saccharolobus solfataricus (strain ATCC 35092 / DSM 1617 / JCM 11322 / P2) (Sulfolobus solfataricus)	91	Y	22639831
Q97V62	Saccharolobus solfataricus (strain ATCC 35092 / DSM 1617 / JCM 11322 / P2) (Sulfolobus solfataricus)	120	Y	22639831
Q97V68	Saccharolobus solfataricus (strain ATCC 35092 / DSM 1617 / JCM 11322 / P2) (Sulfolobus solfataricus)	343	Y	22639831
Q97V75	Saccharolobus solfataricus (strain ATCC 35092 / DSM 1617 / JCM 11322 / P2) (Sulfolobus solfataricus)	270	Y	22639831
Q97V81	Saccharolobus solfataricus (strain ATCC 35092 / DSM 1617 / JCM 11322 / P2) (Sulfolobus solfataricus)	360	Y	22639831
Q97VC4	Saccharolobus solfataricus (strain ATCC 35092 / DSM 1617 / JCM 11322 / P2) (Sulfolobus solfataricus)	76	Y	22639831
Q97VD4	Saccharolobus solfataricus (strain ATCC 35092 / DSM 1617 / JCM 11322 / P2) (Sulfolobus solfataricus)	238	Y	22639831
Q97VE6	Saccharolobus solfataricus (strain ATCC 35092 / DSM 1617 / JCM 11322 / P2) (Sulfolobus solfataricus)	18	Y	22639831
Q97VE6	Saccharolobus solfataricus (strain ATCC 35092 / DSM 1617 / JCM 11322 / P2) (Sulfolobus solfataricus)	64	Y	22639831
Q97VF2	Saccharolobus solfataricus (strain ATCC 35092 / DSM 1617 / JCM 11322 / P2) (Sulfolobus solfataricus)	187	Y	22639831
Q97VF2	Saccharolobus solfataricus (strain ATCC 35092 / DSM 1617 / JCM 11322 / P2) (Sulfolobus solfataricus)	240	Y	22639831
Q97VP7	Saccharolobus solfataricus (strain ATCC 35092 / DSM 1617 / JCM 11322 / P2) (Sulfolobus solfataricus)	103	Y	22639831
Q97VR2	Saccharolobus solfataricus (strain ATCC 35092 / DSM 1617 / JCM 11322 / P2) (Sulfolobus solfataricus)	209	Y	22639831
Q97VR2	Saccharolobus solfataricus (strain ATCC 35092 / DSM 1617 / JCM 11322 / P2) (Sulfolobus solfataricus)	908	Y	22639831
Q97VS4	Saccharolobus solfataricus (strain ATCC 35092 / DSM 1617 / JCM 11322 / P2) (Sulfolobus solfataricus)	400	Y	22639831
Q97VT6	Saccharolobus solfataricus (strain ATCC 35092 / DSM 1617 / JCM 11322 / P2) (Sulfolobus solfataricus)	473	Y	22639831
Q97VU1	Saccharolobus solfataricus (strain ATCC 35092 / DSM 1617 / JCM 11322 / P2) (Sulfolobus solfataricus)	96	Y	22639831
Q97VU1	Saccharolobus solfataricus (strain ATCC 35092 / DSM 1617 / JCM 11322 / P2) (Sulfolobus solfataricus)	256	Y	22639831
Q97VW8	Saccharolobus solfataricus (strain ATCC 35092 / DSM 1617 / JCM 11322 / P2) (Sulfolobus solfataricus)	187	Y	22639831
Q97VY1	Saccharolobus solfataricus (strain ATCC 35092 / DSM 1617 / JCM 11322 / P2) (Sulfolobus solfataricus)	46	Y	22639831
Q97VY1	Saccharolobus solfataricus (strain ATCC 35092 / DSM 1617 / JCM 11322 / P2) (Sulfolobus solfataricus)	244	Y	22639831
Q97VY2	Saccharolobus solfataricus (strain ATCC 35092 / DSM 1617 / JCM 11322 / P2) (Sulfolobus solfataricus)	100	Y	22639831
Q97VY2	Saccharolobus solfataricus (strain ATCC 35092 / DSM 1617 / JCM 11322 / P2) (Sulfolobus solfataricus)	189	Y	22639831
Q97VY2	Saccharolobus solfataricus (strain ATCC 35092 / DSM 1617 / JCM 11322 / P2) (Sulfolobus solfataricus)	243	Y	22639831
Q97VY2	Saccharolobus solfataricus (strain ATCC 35092 / DSM 1617 / JCM 11322 / P2) (Sulfolobus solfataricus)	394	Y	22639831
Q97W06	Saccharolobus solfataricus (strain ATCC 35092 / DSM 1617 / JCM 11322 / P2) (Sulfolobus solfataricus)	98	Y	22639831
Q97W17	Saccharolobus solfataricus (strain ATCC 35092 / DSM 1617 / JCM 11322 / P2) (Sulfolobus solfataricus)	464	Y	22639831
Q97W32	Saccharolobus solfataricus (strain ATCC 35092 / DSM 1617 / JCM 11322 / P2) (Sulfolobus solfataricus)	19	Y	22639831
Q97W47	Saccharolobus solfataricus (strain ATCC 35092 / DSM 1617 / JCM 11322 / P2) (Sulfolobus solfataricus)	551	Y	22639831
Q97W47	Saccharolobus solfataricus (strain ATCC 35092 / DSM 1617 / JCM 11322 / P2) (Sulfolobus solfataricus)	691	Y	22639831
Q97W49	Saccharolobus solfataricus (strain ATCC 35092 / DSM 1617 / JCM 11322 / P2) (Sulfolobus solfataricus)	191	Y	22639831
Q97W71	Saccharolobus solfataricus (strain ATCC 35092 / DSM 1617 / JCM 11322 / P2) (Sulfolobus solfataricus)	358	Y	22639831
Q97W71	Saccharolobus solfataricus (strain ATCC 35092 / DSM 1617 / JCM 11322 / P2) (Sulfolobus solfataricus)	368	Y	22639831
Q97W82	Saccharolobus solfataricus (strain ATCC 35092 / DSM 1617 / JCM 11322 / P2) (Sulfolobus solfataricus)	139	Y	22639831
Q97WB3	Saccharolobus solfataricus (strain ATCC 35092 / DSM 1617 / JCM 11322 / P2) (Sulfolobus solfataricus)	180	Y	22639831
[truncated: 9,530 more rows]
