# Supplementary material for: GPS-pPLM: A Language Model for Prediction of Prokaryotic Phosphorylation Sites
Source: Cells. 2024 Nov 8;13(22):1854. doi: 10.3390/cells13221854 (PMC11593113; doi:10.3390/cells13221854)
Supplement: Supplementary file 1 [file cells-13-01854-s001.zip › Table S4.xlsx]

## Sheet: Summary
Table S4 The performance of GPS-pPLM
Sheet	Description
Table S4A	The performance results of 4-fold cross-validations for O-phosphorylation with >= 4 positive p-sites.
Table S4B	The performance results of 4-fold cross-validations for N-phosphorylation with >= 4 positive p-sites.

## Sheet: Table S4A
Table S3A. The performance results of 4-fold cross-validations for O-phosphorylation with >= 4 positive p-sites.
Note: Positive, the number of known p-sites for trainning; Negative, the number of S, T or Y sites in positive phosphoproteins except known p-sites; Cutoff, the predicted score of p-sites under different threshold; Ac, accuracy; Sn, sensitivity; Sp, specificity; MCC, Matthews correlation coefficient.
Model	Positive	Negative	Threshold	Cutoff	4-fold cross-validation
					Ac	Sn	Sp	MCC	AUC
Clostridioides difficile	2990	8157	high	0.482167	0.737124	0.949859	0.892796	0.718415	0.902412
Clostridioides difficile	2990	8157	medium	0.298285	0.798997	0.899105	0.872253	0.682859	0.902412
Clostridioides difficile	2990	8157	low	0.218501	0.824415	0.848964	0.842379	0.633619	0.902412
Staphylococcus aureus	2633	9588	high	0.437376	0.747057	0.949729	0.906063	0.715616	0.916722
Staphylococcus carnosus	2633	9588	high	0.437376	0.747057	0.949729	0.906063	0.715616	0.916722
Staphylococcus aureus	2633	9588	medium	0.242524	0.827193	0.899666	0.884052	0.683887	0.916722
Staphylococcus carnosus	2633	9588	medium	0.242524	0.827193	0.899666	0.884052	0.683887	0.916722
Staphylococcus aureus	2633	9588	low	0.153596	0.864033	0.848456	0.851812	0.636171	0.916722
Staphylococcus carnosus	2633	9588	low	0.153596	0.864033	0.848456	0.851812	0.636171	0.916722
Mycolicibacterium smegmatis	2421	9604	high	0.150277	0.914498	0.947938	0.941206	0.827226	0.963395
Mycolicibacterium smegmatis	2421	9604	medium	0.0643552	0.922759	0.892128	0.898295	0.734335	0.963395
Mycolicibacterium smegmatis	2421	9604	low	0.0453787	0.93102	0.844232	0.861705	0.671028	0.963395
Escherichia coli	1749	9804	high	0.339017	0.679817	0.949918	0.909028	0.640256	0.868986
Escherichia coli	1749	9804	medium	0.170973	0.751858	0.899735	0.877348	0.585041	0.868986
Escherichia coli	1749	9804	low	0.121338	0.783305	0.849551	0.839522	0.526473	0.868986
Sulfolobus acidocaldarius	1675	7763	high	0.26667	0.883582	0.949633	0.937911	0.798457	0.934935
Sulfolobus acidocaldarius	1675	7763	medium	0.0943853	0.906269	0.897849	0.899343	0.714427	0.934935
Sulfolobus acidocaldarius	1675	7763	low	0.0581174	0.911045	0.841814	0.8541	0.632707	0.934935
Mycobacterium tuberculosis	1643	6506	high	0.436649	0.762021	0.949892	0.912014	0.722771	0.926809
Mycobacterium tuberculosis	1643	6506	medium	0.214448	0.82958	0.899477	0.885385	0.677717	0.926809
Mycobacterium tuberculosis	1643	6506	low	0.136034	0.863664	0.848909	0.851884	0.626989	0.926809
Mycobacterium bovis	1332	6350	high	0.298351	0.762012	0.949764	0.917209	0.711298	0.916365
Mycobacterium bovis	1332	6350	medium	0.138486	0.837838	0.899843	0.889091	0.665543	0.916365
Mycobacterium bovis	1332	6350	low	0.0857507	0.864114	0.845669	0.848867	0.600134	0.916365
Synechocystis sp.	1289	4431	high	0.301876	0.835531	0.949447	0.923776	0.782322	0.91311
Synechocystis sp.	1289	4431	medium	0.13596	0.873545	0.894381	0.889685	0.715542	0.91311
Synechocystis sp.	1289	4431	low	0.0944392	0.883631	0.849018	0.856818	0.658293	0.91311
Saccharolobus solfataricus	1222	5822	high	0.0519557	0.948445	0.94057	0.941936	0.821217	0.95624
Saccharolobus solfataricus	1222	5822	medium	0.0280769	0.950082	0.899519	0.908291	0.745019	0.95624
Saccharolobus solfataricus	1222	5822	low	0.0162037	0.952537	0.842322	0.861442	0.659552	0.95624
Aneurinibacillus migulanus	1182	5438	high	0.353255	0.788494	0.949982	0.921148	0.733115	0.899557
Bacillus anthracis	1182	5438	high	0.353255	0.788494	0.949982	0.921148	0.733115	0.899557
Bacillus licheniformis	1182	5438	high	0.353255	0.788494	0.949982	0.921148	0.733115	0.899557
Bacillus megaterium	1182	5438	high	0.353255	0.788494	0.949982	0.921148	0.733115	0.899557
Bacillus subtilis	1182	5438	high	0.353255	0.788494	0.949982	0.921148	0.733115	0.899557
Bacillus thuringiensis	1182	5438	high	0.353255	0.788494	0.949982	0.921148	0.733115	0.899557
Bacillus velezensis	1182	5438	high	0.353255	0.788494	0.949982	0.921148	0.733115	0.899557
Geobacillus stearothermophilus	1182	5438	high	0.353255	0.788494	0.949982	0.921148	0.733115	0.899557
Lysinibacillus sphaericus	1182	5438	high	0.353255	0.788494	0.949982	0.921148	0.733115	0.899557
Aneurinibacillus migulanus	1182	5438	medium	0.12676	0.840948	0.897573	0.887462	0.667699	0.899557
Bacillus anthracis	1182	5438	medium	0.12676	0.840948	0.897573	0.887462	0.667699	0.899557
Bacillus licheniformis	1182	5438	medium	0.12676	0.840948	0.897573	0.887462	0.667699	0.899557
Bacillus megaterium	1182	5438	medium	0.12676	0.840948	0.897573	0.887462	0.667699	0.899557
Bacillus subtilis	1182	5438	medium	0.12676	0.840948	0.897573	0.887462	0.667699	0.899557
Bacillus thuringiensis	1182	5438	medium	0.12676	0.840948	0.897573	0.887462	0.667699	0.899557
Bacillus velezensis	1182	5438	medium	0.12676	0.840948	0.897573	0.887462	0.667699	0.899557
Geobacillus stearothermophilus	1182	5438	medium	0.12676	0.840948	0.897573	0.887462	0.667699	0.899557
Lysinibacillus sphaericus	1182	5438	medium	0.12676	0.840948	0.897573	0.887462	0.667699	0.899557
Aneurinibacillus migulanus	1182	5438	low	0.0851118	0.86802	0.844244	0.848489	0.605544	0.899557
Bacillus anthracis	1182	5438	low	0.0851118	0.86802	0.844244	0.848489	0.605544	0.899557
Bacillus licheniformis	1182	5438	low	0.0851118	0.86802	0.844244	0.848489	0.605544	0.899557
Bacillus megaterium	1182	5438	low	0.0851118	0.86802	0.844244	0.848489	0.605544	0.899557
Bacillus subtilis	1182	5438	low	0.0851118	0.86802	0.844244	0.848489	0.605544	0.899557
Bacillus thuringiensis	1182	5438	low	0.0851118	0.86802	0.844244	0.848489	0.605544	0.899557
Bacillus velezensis	1182	5438	low	0.0851118	0.86802	0.844244	0.848489	0.605544	0.899557
Geobacillus stearothermophilus	1182	5438	low	0.0851118	0.86802	0.844244	0.848489	0.605544	0.899557
Lysinibacillus sphaericus	1182	5438	low	0.0851118	0.86802	0.844244	0.848489	0.605544	0.899557
Streptococcus agalactiae	875	4473	high	0.259938	0.860571	0.94791	0.93362	0.771156	0.893964
Streptococcus equinus	875	4473	high	0.259938	0.860571	0.94791	0.93362	0.771156	0.893964
Streptococcus mutans	875	4473	high	0.259938	0.860571	0.94791	0.93362	0.771156	0.893964
Streptococcus pneumoniae	875	4473	high	0.259938	0.860571	0.94791	0.93362	0.771156	0.893964
Streptococcus pyogenes	875	4473	high	0.259938	0.860571	0.94791	0.93362	0.771156	0.893964
Streptococcus salivarius	875	4473	high	0.259938	0.860571	0.94791	0.93362	0.771156	0.893964
Streptococcus suis	875	4473	high	0.259938	0.860571	0.94791	0.93362	0.771156	0.893964
Streptococcus agalactiae	875	4473	medium	0.0549867	0.888	0.86072	0.865183	0.629963	0.893964
Streptococcus equinus	875	4473	medium	0.0549867	0.888	0.86072	0.865183	0.629963	0.893964
Streptococcus mutans	875	4473	medium	0.0549867	0.888	0.86072	0.865183	0.629963	0.893964
Streptococcus pneumoniae	875	4473	medium	0.0549867	0.888	0.86072	0.865183	0.629963	0.893964
Streptococcus pyogenes	875	4473	medium	0.0549867	0.888	0.86072	0.865183	0.629963	0.893964
Streptococcus salivarius	875	4473	medium	0.0549867	0.888	0.86072	0.865183	0.629963	0.893964
Streptococcus suis	875	4473	medium	0.0549867	0.888	0.86072	0.865183	0.629963	0.893964
Streptococcus agalactiae	875	4473	low	0.0497484	0.890286	0.843505	0.851159	0.606787	0.893964
Streptococcus equinus	875	4473	low	0.0497484	0.890286	0.843505	0.851159	0.606787	0.893964
Streptococcus mutans	875	4473	low	0.0497484	0.890286	0.843505	0.851159	0.606787	0.893964
Streptococcus pneumoniae	875	4473	low	0.0497484	0.890286	0.843505	0.851159	0.606787	0.893964
Streptococcus pyogenes	875	4473	low	0.0497484	0.890286	0.843505	0.851159	0.606787	0.893964
Streptococcus salivarius	875	4473	low	0.0497484	0.890286	0.843505	0.851159	0.606787	0.893964
Streptococcus suis	875	4473	low	0.0497484	0.890286	0.843505	0.851159	0.606787	0.893964
Shigella flexneri	804	2458	high	0.268119	0.833333	0.949959	0.921214	0.786788	0.945507
Shigella flexneri	804	2458	medium	0.143546	0.870647	0.897884	0.891171	0.728612	0.945507
Shigella flexneri	804	2458	low	0.098625	0.889303	0.84581	0.85653	0.670864	0.945507
Acinetobacter baumannii	636	2393	high	0.163648	0.918239	0.947764	0.941565	0.832835	0.930293
Acinetobacter baumannii	636	2393	medium	0.0404155	0.924528	0.870455	0.881809	0.708804	0.930293
Acinetobacter baumannii	636	2393	low	0.0218168	0.926101	0.742583	0.781116	0.556282	0.930293
Listeria innocua serovar	631	2577	high	0.525192	0.703645	0.949942	0.901496	0.678149	0.879786
Listeria monocytogenes	631	2577	high	0.525192	0.703645	0.949942	0.901496	0.678149	0.879786
Listeria monocytogenes	631	2577	high	0.525192	0.703645	0.949942	0.901496	0.678149	0.879786
Listeria innocua serovar	631	2577	medium	0.234646	0.803487	0.898331	0.879676	0.653339	0.879786
Listeria monocytogenes	631	2577	medium	0.234646	0.803487	0.898331	0.879676	0.653339	0.879786
Listeria monocytogenes	631	2577	medium	0.234646	0.803487	0.898331	0.879676	0.653339	0.879786
Listeria innocua serovar	631	2577	low	0.141074	0.830428	0.844005	0.841334	0.591496	0.879786
Listeria monocytogenes	631	2577	low	0.141074	0.830428	0.844005	0.841334	0.591496	0.879786
Listeria monocytogenes	631	2577	low	0.141074	0.830428	0.844005	0.841334	0.591496	0.879786
Synechococcus elongatus	524	2557	high	0.159472	0.851145	0.948768	0.932165	0.770162	0.874974
Synechococcus sp.	524	2557	high	0.159472	0.851145	0.948768	0.932165	0.770162	0.874974
Picosynechococcus sp.	524	2557	high	0.159472	0.851145	0.948768	0.932165	0.770162	0.874974
Synechococcus elongatus	524	2557	medium	0.0652864	0.864504	0.881111	0.878286	0.650558	0.874974
Synechococcus sp.	524	2557	medium	0.0652864	0.864504	0.881111	0.878286	0.650558	0.874974
Picosynechococcus sp.	524	2557	medium	0.0652864	0.864504	0.881111	0.878286	0.650558	0.874974
Synechococcus elongatus	524	2557	low	0.0291529	0.872137	0.700821	0.729958	0.439908	0.874974
Synechococcus sp.	524	2557	low	0.0291529	0.872137	0.700821	0.729958	0.439908	0.874974
Picosynechococcus sp.	524	2557	low	0.0291529	0.872137	0.700821	0.729958	0.439908	0.874974
Methanohalophilus mahii	444	1715	high	0.16574	0.896396	0.948688	0.937934	0.817575	0.951682
Methanohalophilus portucalensis	444	1715	high	0.16574	0.896396	0.948688	0.937934	0.817575	0.951682
Methanohalophilus mahii	444	1715	medium	0.0791049	0.912162	0.896793	0.899954	0.736602	0.951682
Methanohalophilus portucalensis	444	1715	medium	0.0791049	0.912162	0.896793	0.899954	0.736602	0.951682
Methanohalophilus mahii	444	1715	low	0.0486294	0.923423	0.849563	0.864752	0.675651	0.951682
Methanohalophilus portucalensis	444	1715	low	0.0486294	0.923423	0.849563	0.864752	0.675651	0.951682
Saccharopolyspora erythraea	331	2935	high	0.207766	0.776435	0.948893	0.931415	0.662632	0.864461
Saccharopolyspora erythraea	331	2935	medium	0.0681662	0.827795	0.897445	0.890386	0.57455	0.864461
Saccharopolyspora erythraea	331	2935	low	0.0372458	0.839879	0.817036	0.819351	0.458024	0.864461
Streptomyces coelicolor	327	1547	high	0.145602	0.88685	0.94958	0.938634	0.798855	0.930265
Streptomyces coelicolor	327	1547	medium	0.0257755	0.914373	0.815772	0.832978	0.59808	0.930265
Streptomyces coelicolor	327	1547	low	0.0257755	0.914373	0.815772	0.832978	0.59808	0.930265
Pseudomonas aeruginosa	324	1975	high	0.242397	0.830247	0.949873	0.933014	0.7401	0.844093
Pseudomonas fluorescens	324	1975	high	0.242397	0.830247	0.949873	0.933014	0.7401	0.844093
Pseudomonas syringae pv. tomato	324	1975	high	0.242397	0.830247	0.949873	0.933014	0.7401	0.844093
Pseudomonas taetrolens	324	1975	high	0.242397	0.830247	0.949873	0.933014	0.7401	0.844093
Comamonas testosteroni	324	1975	high	0.242397	0.830247	0.949873	0.933014	0.7401	0.844093
Pseudomonas aeruginosa	324	1975	medium	0.0781416	0.842593	0.898734	0.890822	0.63792	0.844093
Pseudomonas fluorescens	324	1975	medium	0.0781416	0.842593	0.898734	0.890822	0.63792	0.844093
Pseudomonas syringae pv. tomato	324	1975	medium	0.0781416	0.842593	0.898734	0.890822	0.63792	0.844093
Pseudomonas taetrolens	324	1975	medium	0.0781416	0.842593	0.898734	0.890822	0.63792	0.844093
Comamonas testosteroni	324	1975	medium	0.0781416	0.842593	0.898734	0.890822	0.63792	0.844093
Pseudomonas aeruginosa	324	1975	low	0.0340615	0.848765	0.746835	0.761201	0.438254	0.844093
Pseudomonas fluorescens	324	1975	low	0.0340615	0.848765	0.746835	0.761201	0.438254	0.844093
Pseudomonas syringae pv. tomato	324	1975	low	0.0340615	0.848765	0.746835	0.761201	0.438254	0.844093
Pseudomonas taetrolens	324	1975	low	0.0340615	0.848765	0.746835	0.761201	0.438254	0.844093
Comamonas testosteroni	324	1975	low	0.0340615	0.848765	0.746835	0.761201	0.438254	0.844093
Campylobacter jejuni	214	1270	high	0.140906	0.85514	0.948819	0.93531	0.756714	0.858297
Helicobacter pylori	214	1270	high	0.140906	0.85514	0.948819	0.93531	0.756714	0.858297
Campylobacter jejuni	214	1270	medium	0.030205	0.859813	0.793701	0.803235	0.500482	0.858297
Helicobacter pylori	214	1270	medium	0.030205	0.859813	0.793701	0.803235	0.500482	0.858297
Campylobacter jejuni	214	1270	low	0.030205	0.859813	0.793701	0.803235	0.500482	0.858297
Helicobacter pylori	214	1270	low	0.030205	0.859813	0.793701	0.803235	0.500482	0.858297
Halobacterium salinarum	203	616	high	0.462818	0.82266	0.948052	0.916972	0.775279	0.915001
Haloferax volcanii	203	616	high	0.462818	0.82266	0.948052	0.916972	0.775279	0.915001
Halobacterium salinarum	203	616	medium	0.0916145	0.896552	0.899351	0.898657	0.750744	0.915001
Haloferax volcanii	203	616	medium	0.0916145	0.896552	0.899351	0.898657	0.750744	0.915001
Halobacterium salinarum	203	616	low	0.0527546	0.91133	0.775974	0.809524	0.606608	0.915001
Haloferax volcanii	203	616	low	0.0527546	0.91133	0.775974	0.809524	0.606608	0.915001
Thermus thermophilus	159	563	high	0.0475053	0.855346	0.538188	0.608033	0.3272	0.858407
Thermus thermophilus	159	563	medium	0.0475053	0.855346	0.538188	0.608033	0.3272	0.858407
Thermus thermophilus	159	563	low	0.0475053	0.855346	0.538188	0.608033	0.3272	0.858407
Rhodobacter capsulatus	145	646	high	0.296179	0.806897	0.948916	0.922882	0.745421	0.890915
Rhodobacter sphaeroides	145	646	high	0.296179	0.806897	0.948916	0.922882	0.745421	0.890915
Rhodopseudomonas palustris	145	646	high	0.296179	0.806897	0.948916	0.922882	0.745421	0.890915
Rhodobacter capsulatus	145	646	medium	0.0813811	0.868966	0.856037	0.858407	0.626384	0.890915
Rhodobacter sphaeroides	145	646	medium	0.0813811	0.868966	0.856037	0.858407	0.626384	0.890915
Rhodopseudomonas palustris	145	646	medium	0.0813811	0.868966	0.856037	0.858407	0.626384	0.890915
Rhodobacter capsulatus	145	646	low	0.0782382	0.875862	0.842105	0.848293	0.611974	0.890915
Rhodobacter sphaeroides	145	646	low	0.0782382	0.875862	0.842105	0.848293	0.611974	0.890915
Rhodopseudomonas palustris	145	646	low	0.0782382	0.875862	0.842105	0.848293	0.611974	0.890915
Lactococcus lactis	131	474	high	0.188527	0.816794	0.936709	0.910744	0.740735	0.847312
Lactococcus lactis	131	474	medium	0.0975196	0.839695	0.759494	0.77686	0.510426	0.847312
Lactococcus lactis	131	474	low	0.0975196	0.839695	0.759494	0.77686	0.510426	0.847312
Mycoplasma capricolum	131	788	high	0.829745	0.389313	0.949239	0.869423	0.396028	0.840722
Mycoplasma genitalium	131	788	high	0.829745	0.389313	0.949239	0.869423	0.396028	0.840722
Mycoplasma pneumoniae	131	788	high	0.829745	0.389313	0.949239	0.869423	0.396028	0.840722
Mycoplasma capricolum	131	788	medium	0.100817	0.80916	0.878173	0.868335	0.579866	0.840722
Mycoplasma genitalium	131	788	medium	0.100817	0.80916	0.878173	0.868335	0.579866	0.840722
Mycoplasma pneumoniae	131	788	medium	0.100817	0.80916	0.878173	0.868335	0.579866	0.840722
Mycoplasma capricolum	131	788	low	0.0737135	0.832061	0.848985	0.846572	0.550877	0.840722
Mycoplasma genitalium	131	788	low	0.0737135	0.832061	0.848985	0.846572	0.550877	0.840722
Mycoplasma pneumoniae	131	788	low	0.0737135	0.832061	0.848985	0.846572	0.550877	0.840722
Clostridium acetobutylicum	120	844	high	0.151077	0.841667	0.944313	0.931535	0.719335	0.870912
Clostridium acetobutylicum	120	844	medium	0.0203875	0.866667	0.513033	0.557054	0.251011	0.870912
Clostridium acetobutylicum	120	844	low	0.0203875	0.866667	0.513033	0.557054	0.251011	0.870912
Vibrio alginolyticus	105	539	high	0.140159	0.904762	0.93321	0.928571	0.768247	0.918138
Vibrio antiquarius	105	539	high	0.140159	0.904762	0.93321	0.928571	0.768247	0.918138
Vibrio campbellii	105	539	high	0.140159	0.904762	0.93321	0.928571	0.768247	0.918138
Vibrio cholerae	105	539	high	0.140159	0.904762	0.93321	0.928571	0.768247	0.918138
Vibrio harveyi	105	539	high	0.140159	0.904762	0.93321	0.928571	0.768247	0.918138
Vibrio vulnificus	105	539	high	0.140159	0.904762	0.93321	0.928571	0.768247	0.918138
Aliivibrio fischeri	105	539	high	0.140159	0.904762	0.93321	0.928571	0.768247	0.918138
Vibrio alginolyticus	105	539	medium	0.0088425	0.914286	0.218924	0.332298	0.12319	0.918138
Vibrio antiquarius	105	539	medium	0.0088425	0.914286	0.218924	0.332298	0.12319	0.918138
Vibrio campbellii	105	539	medium	0.0088425	0.914286	0.218924	0.332298	0.12319	0.918138
Vibrio cholerae	105	539	medium	0.0088425	0.914286	0.218924	0.332298	0.12319	0.918138
Vibrio harveyi	105	539	medium	0.0088425	0.914286	0.218924	0.332298	0.12319	0.918138
Vibrio vulnificus	105	539	medium	0.0088425	0.914286	0.218924	0.332298	0.12319	0.918138
Aliivibrio fischeri	105	539	medium	0.0088425	0.914286	0.218924	0.332298	0.12319	0.918138
Vibrio alginolyticus	105	539	low	0.0088425	0.914286	0.218924	0.332298	0.12319	0.918138
Vibrio antiquarius	105	539	low	0.0088425	0.914286	0.218924	0.332298	0.12319	0.918138
Vibrio campbellii	105	539	low	0.0088425	0.914286	0.218924	0.332298	0.12319	0.918138
Vibrio cholerae	105	539	low	0.0088425	0.914286	0.218924	0.332298	0.12319	0.918138
Vibrio harveyi	105	539	low	0.0088425	0.914286	0.218924	0.332298	0.12319	0.918138
Vibrio vulnificus	105	539	low	0.0088425	0.914286	0.218924	0.332298	0.12319	0.918138
Aliivibrio fischeri	105	539	low	0.0088425	0.914286	0.218924	0.332298	0.12319	0.918138
Rhizobium leguminosarum bv. viciae	70	380	high	0.530223	0.528571	0.942105	0.877778	0.504771	0.849323
Rhizobium meliloti	70	380	high	0.530223	0.528571	0.942105	0.877778	0.504771	0.849323
Rhizobium radiobacter	70	380	high	0.530223	0.528571	0.942105	0.877778	0.504771	0.849323
Rhizobium leguminosarum bv. viciae	70	380	medium	0.206706	0.728571	0.892105	0.866667	0.557013	0.849323
Rhizobium meliloti	70	380	medium	0.206706	0.728571	0.892105	0.866667	0.557013	0.849323
Rhizobium radiobacter	70	380	medium	0.206706	0.728571	0.892105	0.866667	0.557013	0.849323
Rhizobium leguminosarum bv. viciae	70	380	low	0.15686	0.8	0.847368	0.84	0.538673	0.849323
Rhizobium meliloti	70	380	low	0.15686	0.8	0.847368	0.84	0.538673	0.849323
Rhizobium radiobacter	70	380	low	0.15686	0.8	0.847368	0.84	0.538673	0.849323
Klebsiella pneumoniae	69	401	high	0.187656	0.768116	0.890274	0.87234	0.574988	0.805775
Klebsiella pneumoniae	69	401	medium	0.187656	0.768116	0.890274	0.87234	0.574988	0.805775
Klebsiella pneumoniae	69	401	low	0.122542	0.782609	0.78803	0.787234	0.441857	0.805775
Leptospira interrogans	51	369	high	0.207475	0.803922	0.840108	0.835714	0.493119	0.900154
Leptospira interrogans	51	369	medium	0.207475	0.803922	0.840108	0.835714	0.493119	0.900154
Leptospira interrogans	51	369	low	0.207475	0.803922	0.840108	0.835714	0.493119	0.900154
Methanosarcina acetivorans	42	177	high	0.485996	0.880952	0.943503	0.931507	0.788327	0.940005
Methanosarcina mazei	42	177	high	0.485996	0.880952	0.943503	0.931507	0.788327	0.940005
Methanosarcina acetivorans	42	177	medium	0.464025	0.904762	0.853107	0.863014	0.653963	0.940005
Methanosarcina mazei	42	177	medium	0.464025	0.904762	0.853107	0.863014	0.653963	0.940005
Methanosarcina acetivorans	42	177	low	0.458828	0.928571	0.638418	0.694064	0.445323	0.940005
Methanosarcina mazei	42	177	low	0.458828	0.928571	0.638418	0.694064	0.445323	0.940005
Caldanaerobacter subterraneus	36	174	high	0.485974	0.388889	0.948276	0.852381	0.405812	0.875958
Caldanaerobacter subterraneus	36	174	medium	0.463548	0.666667	0.867816	0.833333	0.481824	0.875958
Caldanaerobacter subterraneus	36	174	low	0.460357	0.722222	0.833333	0.814286	0.47469	0.875958
Oenococcus oeni	34	183	high	0.378646	0.676471	0.912568	0.875576	0.556096	0.816136
Oenococcus oeni	34	183	medium	0.293838	0.764706	0.562842	0.59447	0.237125	0.816136
Oenococcus oeni	34	183	low	0.293838	0.764706	0.562842	0.59447	0.237125	0.816136
Xanthomonas axonopodis pv. citri	26	163	high	0.38321	0.461538	0.907975	0.846561	0.362607	0.821378
Xanthomonas campestris pv. campestris	26	163	high	0.38321	0.461538	0.907975	0.846561	0.362607	0.821378
Xanthomonas axonopodis pv. citri	26	163	medium	0.37747	0.5	0.895706	0.84127	0.371819	0.821378
Xanthomonas campestris pv. campestris	26	163	medium	0.37747	0.5	0.895706	0.84127	0.371819	0.821378
Xanthomonas axonopodis pv. citri	26	163	low	0.365501	0.615385	0.846626	0.814815	0.384811	0.821378
Xanthomonas campestris pv. campestris	26	163	low	0.365501	0.615385	0.846626	0.814815	0.384811	0.821378
Yersinia enterocolitica	20	32	high	0.54105	0.35	0.9375	0.711538	0.365494	0.901563
Yersinia pseudotuberculosis	20	32	high	0.54105	0.35	0.9375	0.711538	0.365494	0.901563
Yersinia enterocolitica	20	32	medium	0.496861	0.8	0.75	0.769231	0.52741	0.901563
Yersinia pseudotuberculosis	20	32	medium	0.496861	0.8	0.75	0.769231	0.52741	0.901563
Yersinia enterocolitica	20	32	low	0.496861	0.8	0.75	0.769231	0.52741	0.901563
Yersinia pseudotuberculosis	20	32	low	0.496861	0.8	0.75	0.769231	0.52741	0.901563
Lacticaseibacillus rhamnosus	17	128	high	0.475291	0.176471	0.945312	0.855172	0.154045	0.497702
Lacticaseibacillus casei	17	128	high	0.475291	0.176471	0.945312	0.855172	0.154045	0.497702
Lacticaseibacillus rhamnosus	17	128	medium	0.454798	0.235294	0.617188	0.572414	-0.0980158	0.497702
Lacticaseibacillus casei	17	128	medium	0.454798	0.235294	0.617188	0.572414	-0.0980158	0.497702
Lacticaseibacillus rhamnosus	17	128	low	0.454798	0.235294	0.617188	0.572414	-0.0980158	0.497702
Lacticaseibacillus casei	17	128	low	0.454798	0.235294	0.617188	0.572414	-0.0980158	0.497702
Corynebacterium glutamicum	16	44	high	0.503581	0.9375	0.931818	0.933333	0.829077	0.990057
Corynebacterium glutamicum	16	44	medium	0.47336	1	0	0.266667	0	0.990057
Corynebacterium glutamicum	16	44	low	0.47336	1	0	0.266667	0	0.990057
Riemerella anatipestifer	16	15	high	0.631608	0	0.933333	0.451613	-0.185496	0.820833
Riemerella anatipestifer	16	15	medium	0.598047	0.0625	0.866667	0.451613	-0.117648	0.820833
Riemerella anatipestifer	16	15	low	0.509775	0.875	0.666667	0.774194	0.533936	0.820833
Meiothermus taiwanensis	15	84	high	0.483419	0.733333	0.75	0.747475	0.367792	0.880952
Meiothermus taiwanensis	15	84	medium	0.483419	0.733333	0.75	0.747475	0.367792	0.880952
Meiothermus taiwanensis	15	84	low	0.483419	0.733333	0.75	0.747475	0.367792	0.880952
Listeria welshimeri	12	35	high	0.490294	0.583333	0.771429	0.723404	0.326783	0.711905
Listeria welshimeri	12	35	medium	0.490294	0.583333	0.771429	0.723404	0.326783	0.711905
Listeria welshimeri	12	35	low	0.490294	0.583333	0.771429	0.723404	0.326783	0.711905
Deinococcus radiodurans	10	37	high	0.480797	0.7	0.675676	0.680851	0.307849	0.802703
Deinococcus radiodurans	10	37	medium	0.480797	0.7	0.675676	0.680851	0.307849	0.802703
Deinococcus radiodurans	10	37	low	0.480797	0.7	0.675676	0.680851	0.307849	0.802703
Citrobacter koseri	8	21	high	0.482989	0.875	0.047619	0.275862	-0.111441	0.875
Citrobacter koseri	8	21	medium	0.482989	0.875	0.047619	0.275862	-0.111441	0.875
Citrobacter koseri	8	21	low	0.482989	0.875	0.047619	0.275862	-0.111441	0.875
Mycobacterium ulcerans	7	5	high	0.531829	0.428571	0.8	0.583333	0.225374	0.714286
Mycobacterium ulcerans	7	5	medium	0.531829	0.428571	0.8	0.583333	0.225374	0.714286
Mycobacterium ulcerans	7	5	low	0.531829	0.428571	0.8	0.583333	0.225374	0.714286
Neisseria gonorrhoeae	4	12	high	0.49328	0.25	0.916667	0.75	0.210819	0.6875
Neisseria meningitidis	4	12	high	0.49328	0.25	0.916667	0.75	0.210819	0.6875
Neisseria gonorrhoeae	4	12	medium	0.482016	0.5	0.416667	0.4375	-0.0680414	0.6875
Neisseria meningitidis	4	12	medium	0.482016	0.5	0.416667	0.4375	-0.0680414	0.6875
Neisseria gonorrhoeae	4	12	low	0.482016	0.5	0.416667	0.4375	-0.0680414	0.6875
Neisseria meningitidis	4	12	low	0.482016	0.5	0.416667	0.4375	-0.0680414	0.6875
Salmonella agona	4	12	high	0.560739	0	0.916667	0.6875	-0.144338	0.791667
Salmonella choleraesuis	4	12	high	0.560739	0	0.916667	0.6875	-0.144338	0.791667
Salmonella newport	4	12	high	0.560739	0	0.916667	0.6875	-0.144338	0.791667
Salmonella typhi	4	12	high	0.560739	0	0.916667	0.6875	-0.144338	0.791667
Salmonella typhimurium	4	12	high	0.560739	0	0.916667	0.6875	-0.144338	0.791667
Salmonella agona	4	12	medium	0.489621	0.75	0.416667	0.5	0.138013	0.791667
Salmonella choleraesuis	4	12	medium	0.489621	0.75	0.416667	0.5	0.138013	0.791667
Salmonella newport	4	12	medium	0.489621	0.75	0.416667	0.5	0.138013	0.791667
Salmonella typhi	4	12	medium	0.489621	0.75	0.416667	0.5	0.138013	0.791667
Salmonella typhimurium	4	12	medium	0.489621	0.75	0.416667	0.5	0.138013	0.791667
Salmonella agona	4	12	low	0.489621	0.75	0.416667	0.5	0.138013	0.791667
Salmonella choleraesuis	4	12	low	0.489621	0.75	0.416667	0.5	0.138013	0.791667
Salmonella newport	4	12	low	0.489621	0.75	0.416667	0.5	0.138013	0.791667
Salmonella typhi	4	12	low	0.489621	0.75	0.416667	0.5	0.138013	0.791667
Salmonella typhimurium	4	12	low	0.489621	0.75	0.416667	0.5	0.138013	0.791667
Serratia marcescens	4	27	high	0.491176	0	0.925926	0.806452	-0.0993808	0.324074
Serratia proteamaculans	4	27	high	0.491176	0	0.925926	0.806452	-0.0993808	0.324074
Serratia sp.	4	27	high	0.491176	0	0.925926	0.806452	-0.0993808	0.324074
Serratia marcescens	4	27	medium	0.480057	0.25	0.37037	0.354839	-0.248526	0.324074
Serratia proteamaculans	4	27	medium	0.480057	0.25	0.37037	0.354839	-0.248526	0.324074
Serratia sp.	4	27	medium	0.480057	0.25	0.37037	0.354839	-0.248526	0.324074
Serratia marcescens	4	27	low	0.480057	0.25	0.37037	0.354839	-0.248526	0.324074
Serratia proteamaculans	4	27	low	0.480057	0.25	0.37037	0.354839	-0.248526	0.324074
Serratia sp.	4	27	low	0.480057	0.25	0.37037	0.354839	-0.248526	0.324074

## Sheet: Table S4B
Table S3B . The performance results of 4-fold cross-validations for N-phosphorylation with >= 4 positive p-sites.
Note: Positive, the number of known p-sites for trainning; Negative, the number of H,R or K sites in positive phosphoproteins except known p-sites; Cutoff, the predicted score of p-sites under different threshold; Ac, accuracy; Sn, sensitivity; Sp, specificity; MCC, Matthews correlation coefficient.
Model	Positive	Negative	Threshold	Cutoff	4-fold cross-validation
					Ac	Sn	Sp	MCC	AUC
Staphylococcus carnosus	1324	4405	high	0.0641486	0.880665	0.948695	0.932973	0.815071	0.91413
Staphylococcus carnosus	1324	4405	medium	0.0221039	0.891239	0.896935	0.895619	0.735755	0.91413
Staphylococcus carnosus	1324	4405	low	0.0108841	0.898792	0.835641	0.850236	0.656287	0.91413
Staphylococcus aureus	1324	4405	high	0.0641486	0.880665	0.948695	0.932973	0.815071	0.91413
Staphylococcus aureus	1324	4405	medium	0.0221039	0.891239	0.896935	0.895619	0.735755	0.91413
Staphylococcus aureus	1324	4405	low	0.0108841	0.898792	0.835641	0.850236	0.656287	0.91413
Escherichia coli	766	5118	high	0.601018	0.741514	0.949199	0.922162	0.668345	0.917571
Escherichia coli	766	5118	medium	0.137265	0.845953	0.897421	0.890721	0.626066	0.917571
Escherichia coli	766	5118	low	0.0768934	0.872063	0.848964	0.851971	0.564153	0.917571
Lysinibacillus sphaericus	640	2817	high	0.0049494	0.948438	0.430955	0.526757	0.306739	0.95307
Lysinibacillus sphaericus	640	2817	medium	0.0049494	0.948438	0.430955	0.526757	0.306739	0.95307
Lysinibacillus sphaericus	640	2817	low	0.0049494	0.948438	0.430955	0.526757	0.306739	0.95307
Geobacillus stearothermophilus	640	2817	high	0.0049494	0.948438	0.430955	0.526757	0.306739	0.95307
Geobacillus stearothermophilus	640	2817	medium	0.0049494	0.948438	0.430955	0.526757	0.306739	0.95307
Geobacillus stearothermophilus	640	2817	low	0.0049494	0.948438	0.430955	0.526757	0.306739	0.95307
Bacillus velezensis	640	2817	high	0.0049494	0.948438	0.430955	0.526757	0.306739	0.95307
Bacillus velezensis	640	2817	medium	0.0049494	0.948438	0.430955	0.526757	0.306739	0.95307
Bacillus velezensis	640	2817	low	0.0049494	0.948438	0.430955	0.526757	0.306739	0.95307
Bacillus thuringiensis	640	2817	high	0.0049494	0.948438	0.430955	0.526757	0.306739	0.95307
Bacillus thuringiensis	640	2817	medium	0.0049494	0.948438	0.430955	0.526757	0.306739	0.95307
Bacillus thuringiensis	640	2817	low	0.0049494	0.948438	0.430955	0.526757	0.306739	0.95307
Bacillus subtilis	640	2817	high	0.0049494	0.948438	0.430955	0.526757	0.306739	0.95307
Bacillus subtilis	640	2817	medium	0.0049494	0.948438	0.430955	0.526757	0.306739	0.95307
Bacillus subtilis	640	2817	low	0.0049494	0.948438	0.430955	0.526757	0.306739	0.95307
Bacillus megaterium	640	2817	high	0.0049494	0.948438	0.430955	0.526757	0.306739	0.95307
Bacillus megaterium	640	2817	medium	0.0049494	0.948438	0.430955	0.526757	0.306739	0.95307
Bacillus megaterium	640	2817	low	0.0049494	0.948438	0.430955	0.526757	0.306739	0.95307
Bacillus licheniformis	640	2817	high	0.0049494	0.948438	0.430955	0.526757	0.306739	0.95307
Bacillus licheniformis	640	2817	medium	0.0049494	0.948438	0.430955	0.526757	0.306739	0.95307
Bacillus licheniformis	640	2817	low	0.0049494	0.948438	0.430955	0.526757	0.306739	0.95307
Bacillus anthracis	640	2817	high	0.0049494	0.948438	0.430955	0.526757	0.306739	0.95307
Bacillus anthracis	640	2817	medium	0.0049494	0.948438	0.430955	0.526757	0.306739	0.95307
Bacillus anthracis	640	2817	low	0.0049494	0.948438	0.430955	0.526757	0.306739	0.95307
Aneurinibacillus migulanus	640	2817	high	0.0049494	0.948438	0.430955	0.526757	0.306739	0.95307
Aneurinibacillus migulanus	640	2817	medium	0.0049494	0.948438	0.430955	0.526757	0.306739	0.95307
Aneurinibacillus migulanus	640	2817	low	0.0049494	0.948438	0.430955	0.526757	0.306739	0.95307
Acinetobacter baumannii	77	342	high	0.356944	0.454545	0.947368	0.856802	0.467649	0.714703
Acinetobacter baumannii	77	342	medium	0.181939	0.597403	0.804094	0.76611	0.349809	0.714703
Acinetobacter baumannii	77	342	low	0.181939	0.597403	0.804094	0.76611	0.349809	0.714703
Vibrio vulnificus	48	250	high	0.405162	0.520833	0.948	0.879195	0.5157	0.708167
Vibrio vulnificus	48	250	medium	0.173443	0.583333	0.644	0.634228	0.170657	0.708167
Vibrio vulnificus	48	250	low	0.173443	0.583333	0.644	0.634228	0.170657	0.708167
Vibrio harveyi	48	250	high	0.405162	0.520833	0.948	0.879195	0.5157	0.708167
Vibrio harveyi	48	250	medium	0.173443	0.583333	0.644	0.634228	0.170657	0.708167
Vibrio harveyi	48	250	low	0.173443	0.583333	0.644	0.634228	0.170657	0.708167
Vibrio cholerae	48	250	high	0.405162	0.520833	0.948	0.879195	0.5157	0.708167
Vibrio cholerae	48	250	medium	0.173443	0.583333	0.644	0.634228	0.170657	0.708167
Vibrio cholerae	48	250	low	0.173443	0.583333	0.644	0.634228	0.170657	0.708167
Vibrio campbellii	48	250	high	0.405162	0.520833	0.948	0.879195	0.5157	0.708167
Vibrio campbellii	48	250	medium	0.173443	0.583333	0.644	0.634228	0.170657	0.708167
Vibrio campbellii	48	250	low	0.173443	0.583333	0.644	0.634228	0.170657	0.708167
Vibrio antiquarius	48	250	high	0.405162	0.520833	0.948	0.879195	0.5157	0.708167
Vibrio antiquarius	48	250	medium	0.173443	0.583333	0.644	0.634228	0.170657	0.708167
Vibrio antiquarius	48	250	low	0.173443	0.583333	0.644	0.634228	0.170657	0.708167
Vibrio alginolyticus	48	250	high	0.405162	0.520833	0.948	0.879195	0.5157	0.708167
Vibrio alginolyticus	48	250	medium	0.173443	0.583333	0.644	0.634228	0.170657	0.708167
Vibrio alginolyticus	48	250	low	0.173443	0.583333	0.644	0.634228	0.170657	0.708167
Aliivibrio fischeri	48	250	high	0.405162	0.520833	0.948	0.879195	0.5157	0.708167
Aliivibrio fischeri	48	250	medium	0.173443	0.583333	0.644	0.634228	0.170657	0.708167
Aliivibrio fischeri	48	250	low	0.173443	0.583333	0.644	0.634228	0.170657	0.708167
Methanohalophilus portucalensis	41	158	high	0.570546	0.121951	0.949367	0.778894	0.11642	0.726768
Methanohalophilus portucalensis	41	158	medium	0.324476	0.414634	0.892405	0.79397	0.328943	0.726768
Methanohalophilus portucalensis	41	158	low	0.241579	0.585366	0.848101	0.79397	0.408446	0.726768
Methanohalophilus mahii	41	158	high	0.570546	0.121951	0.949367	0.778894	0.11642	0.726768
Methanohalophilus mahii	41	158	medium	0.324476	0.414634	0.892405	0.79397	0.328943	0.726768
Methanohalophilus mahii	41	158	low	0.241579	0.585366	0.848101	0.79397	0.408446	0.726768
Thermus thermophilus	40	208	high	0.33566	0.65	0.822115	0.794355	0.397817	0.828125
Thermus thermophilus	40	208	medium	0.33566	0.65	0.822115	0.794355	0.397817	0.828125
Thermus thermophilus	40	208	low	0.33566	0.65	0.822115	0.794355	0.397817	0.828125
Helicobacter pylori	31	94	high	0.477875	0.387097	0.893617	0.768	0.316797	0.733013
Helicobacter pylori	31	94	medium	0.477875	0.387097	0.893617	0.768	0.316797	0.733013
Helicobacter pylori	31	94	low	0.467398	0.483871	0.829787	0.744	0.312003	0.733013
Campylobacter jejuni	31	94	high	0.477875	0.387097	0.893617	0.768	0.316797	0.733013
Campylobacter jejuni	31	94	medium	0.477875	0.387097	0.893617	0.768	0.316797	0.733013
Campylobacter jejuni	31	94	low	0.467398	0.483871	0.829787	0.744	0.312003	0.733013
Methanosarcina mazei	26	81	high	0.475885	0.269231	0.925926	0.766355	0.254847	0.691833
Methanosarcina mazei	26	81	medium	0.471047	0.346154	0.876543	0.747664	0.248526	0.691833
Methanosarcina mazei	26	81	low	0.461616	0.461538	0.82716	0.738318	0.286933	0.691833
Methanosarcina acetivorans	26	81	high	0.475885	0.269231	0.925926	0.766355	0.254847	0.691833
Methanosarcina acetivorans	26	81	medium	0.471047	0.346154	0.876543	0.747664	0.248526	0.691833
Methanosarcina acetivorans	26	81	low	0.461616	0.461538	0.82716	0.738318	0.286933	0.691833
Salmonella typhimurium	20	100	high	0.489117	0.55	0.78	0.741667	0.273861	0.742
Salmonella typhimurium	20	100	medium	0.489117	0.55	0.78	0.741667	0.273861	0.742
Salmonella typhimurium	20	100	low	0.489117	0.55	0.78	0.741667	0.273861	0.742
Salmonella typhi	20	100	high	0.489117	0.55	0.78	0.741667	0.273861	0.742
Salmonella typhi	20	100	medium	0.489117	0.55	0.78	0.741667	0.273861	0.742
Salmonella typhi	20	100	low	0.489117	0.55	0.78	0.741667	0.273861	0.742
Salmonella newport	20	100	high	0.489117	0.55	0.78	0.741667	0.273861	0.742
Salmonella newport	20	100	medium	0.489117	0.55	0.78	0.741667	0.273861	0.742
Salmonella newport	20	100	low	0.489117	0.55	0.78	0.741667	0.273861	0.742
Salmonella choleraesuis	20	100	high	0.489117	0.55	0.78	0.741667	0.273861	0.742
Salmonella choleraesuis	20	100	medium	0.489117	0.55	0.78	0.741667	0.273861	0.742
Salmonella choleraesuis	20	100	low	0.489117	0.55	0.78	0.741667	0.273861	0.742
Salmonella agona	20	100	high	0.489117	0.55	0.78	0.741667	0.273861	0.742
Salmonella agona	20	100	medium	0.489117	0.55	0.78	0.741667	0.273861	0.742
Salmonella agona	20	100	low	0.489117	0.55	0.78	0.741667	0.273861	0.742
Saccharopolyspora erythraea	16	120	high	0.156863	0.5	0.9	0.852941	0.362329	0.839063
Saccharopolyspora erythraea	16	120	medium	0.149577	0.5625	0.866667	0.830882	0.355384	0.839063
Saccharopolyspora erythraea	16	120	low	0.128142	0.6875	0.766667	0.757353	0.3219	0.839063
Rhodopseudomonas palustris	16	64	high	0.475727	0.375	0.9375	0.825	0.375293	0.737305
Rhodopseudomonas palustris	16	64	medium	0.466477	0.4375	0.75	0.6875	0.164276	0.737305
Rhodopseudomonas palustris	16	64	low	0.466477	0.4375	0.75	0.6875	0.164276	0.737305
Rhodobacter sphaeroides	16	64	high	0.475727	0.375	0.9375	0.825	0.375293	0.737305
Rhodobacter sphaeroides	16	64	medium	0.466477	0.4375	0.75	0.6875	0.164276	0.737305
Rhodobacter sphaeroides	16	64	low	0.466477	0.4375	0.75	0.6875	0.164276	0.737305
Rhodobacter capsulatus	16	64	high	0.475727	0.375	0.9375	0.825	0.375293	0.737305
Rhodobacter capsulatus	16	64	medium	0.466477	0.4375	0.75	0.6875	0.164276	0.737305
Rhodobacter capsulatus	16	64	low	0.466477	0.4375	0.75	0.6875	0.164276	0.737305
Klebsiella pneumoniae	12	48	high	0.459112	0.333333	0.875	0.766667	0.221404	0.713542
Klebsiella pneumoniae	12	48	medium	0.459112	0.333333	0.875	0.766667	0.221404	0.713542
Klebsiella pneumoniae	12	48	low	0.41588	0.583333	0.708333	0.683333	0.241523	0.713542
Meiothermus taiwanensis	11	55	high	0.374497	0.545455	0.672727	0.651515	0.167054	0.700826
Meiothermus taiwanensis	11	55	medium	0.374497	0.545455	0.672727	0.651515	0.167054	0.700826
Meiothermus taiwanensis	11	55	low	0.374497	0.545455	0.672727	0.651515	0.167054	0.700826
Mycobacterium tuberculosis	8	29	high	0.486982	0.25	0.896552	0.756757	0.173777	0.711207
Mycobacterium tuberculosis	8	29	medium	0.486982	0.25	0.896552	0.756757	0.173777	0.711207
Mycobacterium tuberculosis	8	29	low	0.480324	0.5	0.724138	0.675676	0.193278	0.711207
