# Supplementary material for: GPS-pPLM: A Language Model for Prediction of Prokaryotic Phosphorylation Sites
Source: Cells. 2024 Nov 8;13(22):1854. doi: 10.3390/cells13221854 (PMC11593113; doi:10.3390/cells13221854)
Supplement: Supplementary file 1 [file cells-13-01854-s001.zip › Table S5.xlsx]

## Sheet: Table S5
Table S5. Public resources used in this study.
	Resource	Web link	Brief description	PubMed
Database	dbPSP 2.0	https://dbpsp.biocuckoo.cn/index.php	An updated database of protein phosphorylation sites in prokaryotes.	32472030
	dbPTM	http://dbPTM.mbc.nctu.edu.tw/	An integrated resource for protein post-translational modifications	30418626
	UniProt	http://www.uniprot.org/	A worldwide hub of protein knowledge	30395287
	SysPTM	http://lifecenter.sgst.cn/SysPTM/	A systematic resource for proteomic research on post-translational modifications	24705204
	PHOSIDA	http://141.61.102.18/phosida/index.aspx	A phosphorylation site database, integrates thousands of high-confidence in vivo phosphosites identified by mass spectrometry-based proteomics in various species	21081558
	Phosphorylation Site Database	http://vigen.biochem.vt.edu/xpd/xpd.htm	A guide to the serine-, threonine-, and/or tyrosine-phosphorylated proteins in prokaryotic organisms	15174126
Sequence and structure information	RCSB PDB	http://www.rcsb.org/pdb/home/home.do	A leading resource of structural data of biological macromolecules.	10592235
	MMDB	https://www.ncbi.nlm.nih.gov/structure/	A database links protein 3D structure data, the sequence data and classification resources with PubChem.	22135289
	Compute pI/Mw	https://web.expasy.org/compute_pi/	A tool which allows the computation of the theoretical pI (isoelectric point) and Mw (molecular weight) for a list of entered sequences	10027275
	DisProt	http://www.disprot.org/	A database of protein disorder	15310560
	IUPred2A	https://iupred2a.elte.hu/	A web interface that allows to identify disordered protein regions using IUPred2 and disordered binding regions using ANCHOR2	29860432
Implemented Tools	Apache ECharts	https://echarts.apache.org/	An Open Source JavaScript Visualization Library	NA
	IUPred	http://iupred.enzim.hu	The web server takes a single amino acid sequence as an input and calculates the pairwise energy profile along the sequence.	15955779
	3Dmol.js	http://3dmol.csb.pitt.edu/	A modern, object-oriented JavaScript library for visualizing molecular data	25505090
	NetSurfP 1.1	https://services.healthtech.dtu.dk/services/NetSurfP-1.1/	A generic method for assignment of reliability scores applied to solvent accessibility predictions	19646261
Taxonomy annotation	BacDive	http://bacdive.dsmz.de	A comprehensive resource for structured data on the taxonomy, morphology, physiology, cultivation, isolation and molecular data of prokaryotes	30256983
	LPSN	http://www.bacterio.net/-classifphyla.html	List of prokaryotic names with standing in nomenclature	29724269
	MicrobeWiki	https://microbewiki.kenyon.edu/index.php/MicrobeWiki	A free wiki resource on microbes and microbiology, authored by students at many colleges and universities.	NA
	NCBI Taxonomy	https://www.ncbi.nlm.nih.gov/taxonomy	A standard nomenclature and classification repository for the International Nucleotide Sequence Database Collaboration (INSDC), comprising the GenBank, ENA (EMBL) and DDBJ databases	22139910
	PATRIC	https://patricbrc.org/	the all-bacterial bioinformatics database and analysis resource center	27899627
	proGenomes	http://progenomes.embl.de	A resource for consistent functional and taxonomic annotations of prokaryotic genomes	28053165
	fusionDB	https://services.bromberglab.org/fusiondb/	A databse assessing microbial diversity and environmental preferences via functional similarity networks	29112720
